# Supplementary material for: Preliminary study on the molecular features of mutation in multiple primary oral cancer by whole exome sequencing
Source: Front Oncol. 2022 Oct 20;12:971546. doi: 10.3389/fonc.2022.971546 (PMC9632273; doi:10.3389/fonc.2022.971546)
Supplement: Supplementary file 1 [file DataSheet_1.zip]

Archive with 13 entries (11 files):
- Supplementary Figures/
- Supplementary Figures/Supplementary Figure Captions.docx
- Supplementary Figures/Supplementary Figure S1.tiff
- Supplementary Figures/Supplementary Figure S2.TIFF
- Supplementary Tables/
- Supplementary Tables/Supplementary Table S1.xlsx
- Supplementary Tables/Supplementary Table S2.xlsx
- Supplementary Tables/Supplementary Table S3.xlsx
- Supplementary Tables/Supplementary Table S4.xlsx
- Supplementary Tables/Supplementary Table S5.xlsx
- Supplementary Tables/Supplementary Table S6.xlsx
- Supplementary Tables/Supplementary Table S7.xlsx
- Supplementary Tables/Supplementary Table S8.xlsx
