# Supplementary material for: Preliminary study on the molecular features of mutation in multiple primary oral cancer by whole exome sequencing
Source: Front Oncol. 2022 Oct 20;12:971546. doi: 10.3389/fonc.2022.971546 (PMC9632273; doi:10.3389/fonc.2022.971546)
Supplement: Supplementary file 1 [file DataSheet_1.zip › Supplementary Tables/Supplementary Table S1.xlsx]

## Sheet: Sheet1
Supplementary Table S1
152 cancer predisposition genes
ATR	BRCA2	ERCC3	MEN1	PTPN11	SMARCE1	CTR9	MAP2K1
FANCD2	BRIP1	ERCC4	MET	RAD51C	SOS1	ETV6	MAP2K2
FANCE	BUB1B	ERCC5	MLH1	RAD51D	SRY	FANCM	NRAS
FANCF	CBL	EXT1	MSH2	RB1	STAT3	JMJD1C	RAF1
HNF1A	CDC73	EXT2	MSH6	RECQL4	STK11	MITF	SHOC2
LMO1	CDH1	FAH	MTAP	RET	SUFU	NTHL1
MPL	CDK4	FANCA	MUTYH	RHBDF2	TERT	PAX5
PMS1	CDKN1B	FANCC	NBN	RMRP	TGFBR1	POT1
PRF1	CDKN2A	FANCG	NF1	RUNX1	TMEM127	PRDM9
SETBP1	CEBPA	FH	NF2	SBDS	TNFRSF6	RECQL
TSHR	CHEK2	FLCN	PALB2	SDHA	TP53	SPRTN
DROSHA	COL7A1	GATA2	PDGFRA	SDHAF2	TRIM37	ERCC1
ABCB11	CYLD	GBA	PHOX2B	SDHB	TSC1	FANCI
ALK	DDB2	GJB2	PMS2	SDHC	TSC2	FANCL
APC	DICER1	GPC3	POLD1	SDHD	UROD	NHP2
ATM	DIS3L2	HFE	POLE	SERPINA1	VHL	NOP10
AXIN2	DKC1	HMBS	POLH	SH2D1A	WAS	SH2B3
BAP1	DOCK8	HRAS	PRKAR1A	SLC25A13	WRN	BRAF
BLM	EGFR	ITK	PRSS1	SMAD4	WT1	CDKN1C
BMPR1A	ELANE	KIT	PTCH1	SMARCA4	XPA	EPCAM
BRCA1	ERCC2	MAX	PTEN	SMARCB1	XPC	KRAS
