# Supplementary material for: Preliminary study on the molecular features of mutation in multiple primary oral cancer by whole exome sequencing
Source: Front Oncol. 2022 Oct 20;12:971546. doi: 10.3389/fonc.2022.971546 (PMC9632273; doi:10.3389/fonc.2022.971546)
Supplement: Supplementary file 1 [file DataSheet_1.zip › Supplementary Tables/Supplementary Table S2.xlsx]

## Sheet: follow-up
Supplementary Table S2.1 The clinicopathologic imformation of patients for follow-up
No.	History of cancer	Gender	Age	T stage	N stage	Pathological differentiation	Smoking	Excessive drinking	Betel nut chewing	Family history	Follow-up (months)	Follow-up results
1	Yes	Female	60	2	1	Well differentiated	No	No	No	No	18	Dead
2	Yes	Male	63	1	0	unknown	No	No	No	No	43	Dropped out
3	Yes	Female	64	4	0	Poorly differentiated	No	No	No	No	60	Alive
4	Yes	Female	51	2	0	moderately differentiated	No	No	No	No	57	Dropped out
5	Yes	Male	51	1	0	Well differentiated	No	No	No	No	60	Alive
6	Yes	Male	47	2	0	unknown	No	No	No	No	0	Dropped out
7	Yes	Female	66	2	0	moderately differentiated	No	No	No	No	64	Alive
8	Yes	Female	56	4	2	moderately differentiated	No	No	No	No	5	Dead
9	Yes	Male	51	2	0	moderately differentiated	Yes	Yes	No	No	27	Dead
10	Yes	Male	55	1	0	unknown	Yes	Yes	No	No	49	Dropped out
11	Yes	Male	51	4	2	Well differentiated	Yes	No	No	No	5	Dead
12	Yes	Female	52	1	0	Well differentiated	No	No	No	No	51	Dropped out
13	Yes	Female	57	3	2	moderately differentiated	No	No	No	No	9	Dead
14	Yes	Male	56	2	0	moderately differentiated	No	No	No	No	0	Dropped out
15	Yes	Female	60	2	1	Well differentiated	No	No	No	No	5	Dead
16	Yes	Male	64	4	1	moderately differentiated	No	No	No	No	40	Dead
17	No	Male	52	4	0	moderately differentiated	Yes	No	No	No	60	Alive
18	No	Female	53	2	2	Well differentiated	No	No	No	No	58	Dropped out
19	No	Male	81	2	0	moderately differentiated	Yes	No	No	No	58	Dropped out
20	No	Female	58	1	0	unknown	No	No	No	No	77	Alive
21	No	Female	53	1	0	unknown	No	No	No	No	9	Dropped out
22	No	Female	61	2	0	unknown	No	No	No	No	60	Alive
23	No	Female	56	1	0	unknown	No	No	No	No	60	Alive
24	No	Female	46	1	0	unknown	No	No	No	No	64	Alive
25	No	Male	56	2	0	moderately differentiated	No	No	No	No	58	Dropped out
26	No	Male	69	4	0	moderately differentiated	No	No	No	No	60	Alive
27	No	Male	30	4	2	moderately differentiated	Yes	No	No	No	12	Dead
28	No	Male	62	4	1	unknown	Yes	Yes	No	No	58	Dropped out
29	No	Female	66	3	2	moderately differentiated	No	No	No	No	61	Alive
30	No	Male	35	1	0	moderately differentiated	Yes	No	No	No	37	Dropped out
31	No	Female	64	4	0	unknown	No	No	No	No	4	Dropped out
32	No	Male	53	2	0	moderately differentiated	Yes	No	No	No	65	Alive
33	No	Male	48	2	0	unknown	No	No	No	No	61	Alive
34	No	Male	28	1	0	unknown	Yes	Yes	No	No	61	Alive
35	No	Male	41	4	2	moderately differentiated	Yes	No	No	No	61	DeadAlive
36	No	Female	50	2	0	unknown	No	No	No	No	10	Dropped out
37	No	Male	57	2	2	moderately differentiated	No	No	No	No	59	Dropped out
38	No	Male	50	2	0	Well differentiated	No	No	No	No	59	Dropped out
39	No	Male	80	1	0	moderately differentiated	No	No	No	No	61	Alive
40	No	Male	64	2	0	Well differentiated	Yes	Yes	No	No	16	Dead
41	No	Female	43	4	2	moderately differentiated	No	No	No	No	8	Dead
42	No	Male	62	3	2	unknown	No	No	No	No	6	Dropped out
43	No	Male	62	4	2	moderately differentiated	Yes	Yes	No	No	62	Alive
44	No	Male	52	4	0	moderately differentiated	Yes	No	No	No	62	Alive
45	No	Female	57	2	0	unknown	No	No	No	No	62	Alive
46	No	Male	38	2	2	moderately differentiated	No	No	No	No	15	Dead
47	No	Male	42	2	0	Well differentiated	Yes	No	Yes	No	62	Alive
48	No	Male	62	2	2	moderately differentiated	Yes	No	No	No	0	Dropped out
49	No	Male	55	2	0	moderately differentiated	No	No	No	No	62	Alive
50	No	Female	45	3	0	moderately differentiated	No	No	No	No	62	Alive
51	No	Male	39	2	0	moderately differentiated	No	No	No	No	60	Alive
52	No	Male	40	2	0	unknown	No	No	No	No	62	Alive
53	No	Female	34	3	0	Well differentiated	No	No	No	No	62	Alive
54	No	Male	43	1	1	Well differentiated	Yes	No	No	No	62	Alive
55	No	Male	41	2	0	unknown	No	No	No	No	62	Alive
56	No	Male	46	1	0	moderately differentiated	No	No	No	No	0	Dropped out
57	No	Male	43	4	1	moderately differentiated	No	No	No	No	63	Alive
58	No	Male	43	4	2	moderately differentiated	Yes	No	No	No	24	Dead
59	No	Male	75	4	2	Well differentiated	Yes	No	No	No	24	Dead
60	No	Male	56	4	2	unknown	No	No	No	No	63	Alive
61	No	Male	57	4	2	Well differentiated	Yes	Yes	No	No	16	Dead
62	No	Male	35	3	0	moderately differentiated	No	No	No	No	6	Dead
63	No	Female	51	2	0	Well differentiated	No	No	No	No	69	Alive
64	No	Male	37	3	0	Poorly differentiated	Yes	No	No	No	30	Dead
65	No	Male	51	1	0	unknown	Yes	No	No	No	63	Alive
66	No	Male	49	2	1	moderately differentiated	No	No	No	No	24	Dead
67	No	Male	58	1	0	unknown	Yes	No	No	No	63	Alive
68	No	Male	63	4	0	unknown	No	No	No	No	63	Alive
69	No	Male	39	2	2	unknown	Yes	No	No	No	63	Alive
70	No	Male	46	4	0	moderately differentiated	Yes	No	No	No	63	Alive
71	No	Female	62	2	0	Well differentiated	No	No	No	No	64	Alive
72	No	Female	41	2	0	Well differentiated	No	No	No	Yes	9	Dropped out
73	No	Male	39	2	0	Well differentiated	No	No	No	No	64	Alive
74	No	Male	50	4	1	Well differentiated	Yes	No	Yes	No	70	Alive
75	No	Male	56	4	0	Well differentiated	Yes	No	No	No	64	Alive
76	No	Male	61	1	0	moderately differentiated	No	No	No	No	13	Dropped out
77	No	Male	27	2	2	moderately differentiated	Yes	No	No	No	0	Dropped out
78	No	Male	39	2	0	Well differentiated	No	No	No	No	64	Alive
79	No	Female	61	1	0	unknown	No	No	No	No	64	Alive
80	No	Female	62	2	0	moderately differentiated	No	No	No	No	0	Dropped out
81	No	Female	58	2	0	unknown	No	No	No	No	64	Alive
82	No	Female	62	2	1	moderately differentiated	No	No	No	No	60	Alive
83	No	Female	65	4	1	moderately differentiated	No	No	No	No	64	Alive
84	No	Male	51	4	0	Well differentiated	Yes	No	No	No	64	Alive
85	No	Female	43	2	0	moderately differentiated	No	No	No	No	62	Alive
86	No	Male	41	4	1	Well differentiated	Yes	No	Yes	No	64	Alive
87	No	Male	68	3	0	moderately differentiated	No	No	No	No	64	Alive
88	No	Male	66	4	0	Well differentiated	No	No	No	No	64	Alive
89	No	Male	67	1	0	unknown	Yes	Yes	No	No	37	Dead
90	No	Female	54	1	0	Well differentiated	No	No	No	No	64	Alive
91	No	Male	69	2	0	moderately differentiated	Yes	No	No	No	38	Dead
92	No	Female	79	1	0	unknown	No	No	No	No	65	Alive
93	No	Male	41	2	0	moderately differentiated	Yes	No	No	No	65	Alive
94	No	Male	64	2	0	unknown	No	No	No	No	65	Alive
95	No	Male	45	1	2	moderately differentiated	No	No	No	No	13	Dead
96	No	Male	47	1	0	unknown	No	No	No	No	65	Alive
97	No	Male	44	2	0	moderately differentiated	No	No	No	No	65	Alive
98	No	Female	59	2	0	moderately differentiated	No	No	No	No	65	Alive
99	No	Female	43	4	0	moderately differentiated	No	No	No	No	65	Alive
100	No	Female	69	2	0	moderately differentiated	No	No	No	No	63	Alive
101	No	Female	49	1	2	moderately differentiated	No	No	No	No	45	Dead
102	No	Male	58	4	0	moderately differentiated	No	No	No	No	45	Dropped out
103	No	Female	62	2	0	Well differentiated	No	No	No	No	65	Alive
104	No	Male	73	3	2	moderately differentiated	Yes	No	No	No	65	Alive
105	No	Male	62	4	2	moderately differentiated	Yes	Yes	No	No	56	Dead
106	No	Male	64	1	0	unknown	No	No	No	No	0	Dropped out
107	No	Female	68	1	0	unknown	No	No	No	No	27	Dead
108	No	Female	44	3	0	Well differentiated	No	No	No	No	66	Alive
109	No	Female	61	4	2	moderately differentiated	No	No	No	No	39	Dead
110	No	Female	65	1	0	unknown	No	No	No	No	66	Alive
111	No	Male	67	2	2	Poorly differentiated	No	No	No	No	27	Dead
112	No	Male	38	4	2	moderately differentiated	Yes	No	No	No	9	Dropped out
113	No	Male	48	1	0	unknown	No	No	No	No	66	Alive
114	No	Female	69	1	0	Well differentiated	No	No	No	No	61	Alive
115	No	Female	59	2	2	Well differentiated	No	No	No	No	0	Dropped out
116	No	Male	50	3	0	Well differentiated	No	No	No	No	66	Alive
117	No	Male	40	2	0	unknown	No	No	No	No	67	Alive
118	No	Male	59	2	0	moderately differentiated	No	No	No	Yes	65	Alive
119	No	Female	37	1	0	moderately differentiated	No	No	No	No	67	Alive
120	No	Male	46	2	2	moderately differentiated	Yes	Yes	No	No	60	Dead
121	No	Male	71	1	0	moderately differentiated	No	No	No	No	16	Dead
122	No	Female	46	2	2	moderately differentiated	No	No	No	No	3	Dropped out
123	No	Female	65	1	2	unknown	No	No	No	No	13	Dropped out
124	No	Male	60	4	2	Well differentiated	Yes	No	No	No	0	Dropped out
125	No	Male	25	1	0	unknown	No	No	Yes	No	0	Dropped out
126	No	Female	21	4	0	unknown	No	No	No	No	66	Alive
127	No	Male	59	1	1	Well differentiated	No	No	No	No	31	Dead
128	No	Female	52	3	0	moderately differentiated	No	No	No	No	0	Dropped out
129	No	Male	59	2	0	Well differentiated	Yes	Yes	No	No	68	Alive
130	No	Male	81	1	0	unknown	No	No	No	No	68	Alive
131	No	Male	56	3	1	Well differentiated	Yes	No	Yes	No	21	Dead
132	No	Male	47	1	0	unknown	No	No	No	No	68	Alive
133	No	Male	42	4	0	Well differentiated	Yes	Yes	Yes	No	2	Dropped out
134	No	Female	54	4	1	moderately differentiated	No	No	No	No	8	Dead
135	No	Female	41	3	0	moderately differentiated	No	No	No	No	29	Dead
136	No	Male	56	1	0	unknown	Yes	Yes	No	No	68	Alive
137	No	Male	52	1	0	moderately differentiated	Yes	No	No	No	68	Alive
138	No	Male	67	2	0	unknown	Yes	No	No	Yes	68	Alive
139	No	Male	45	2	2	moderately differentiated	No	No	No	No	69	Alive
140	No	Male	56	1	0	Well differentiated	No	No	No	No	69	Alive
141	No	Male	32	4	2	moderately differentiated	Yes	No	Yes	No	6	Dead
142	No	Male	69	2	2	Well differentiated	No	No	No	No	18	Dead
143	No	Male	61	2	1	moderately differentiated	Yes	Yes	No	No	69	Alive
144	No	Male	46	1	0	unknown	No	No	No	No	69	Alive
145	No	Male	42	2	0	Well differentiated	No	No	No	No	69	Alive
146	No	Female	47	4	0	moderately differentiated	No	No	No	No	69	Alive
147	No	Male	61	2	0	unknown	Yes	No	No	No	15	Dead
148	No	Female	75	1	0	unknown	No	No	No	No	0	Dropped out
149	No	Female	47	3	2	moderately differentiated	No	No	No	No	70	Alive
150	No	Male	64	2	0	Well differentiated	Yes	Yes	No	No	55	Dead
151	No	Male	74	2	0	unknown	No	No	No	No	70	Alive
152	No	Female	53	2	0	moderately differentiated	No	No	No	No	40	Dropped out
153	No	Female	69	2	0	Well differentiated	No	No	No	No	7	Dead
154	No	Female	59	2	0	Well differentiated	No	No	No	No	8	Dead
155	No	Male	57	4	0	Well differentiated	Yes	Yes	No	No	66	DeadAlive
156	No	Male	51	2	2	moderately differentiated	Yes	No	No	No	7	Dead
157	No	Male	47	2	0	moderately differentiated	Yes	No	No	No	46	Dropped out
158	No	Male	65	1	0	unknown	Yes	Yes	No	No	70	Alive
159	No	Female	38	2	0	Well differentiated	No	No	No	No	0	Dropped out
160	No	Male	47	3	3	Well differentiated	No	No	No	No	8	Dead
161	No	Male	41	4	2	Well differentiated	Yes	Yes	Yes	No	71	Alive
162	No	Male	48	4	0	moderately differentiated	Yes	Yes	No	No	69	Alive
163	No	Male	73	1	0	Well differentiated	Yes	No	No	No	0	Dropped out
164	No	Female	50	1	0	unknown	No	No	No	No	71	Alive
165	No	Female	58	2	0	Well differentiated	No	No	No	No	76	Alive
166	No	Female	72	2	0	moderately differentiated	No	No	No	No	71	Alive
167	No	Female	48	4	0	moderately differentiated	No	No	No	No	72	Alive
168	No	Male	60	2	0	unknown	Yes	No	No	No	61	Alive
169	No	Female	65	2	0	Well differentiated	No	No	No	No	72	Alive
170	No	Female	61	2	0	moderately differentiated	No	No	No	No	70	Alive
171	No	Male	44	1	0	unknown	Yes	No	No	No	72	Alive
172	No	Female	62	3	1	moderately differentiated	No	No	No	No	6	Dead
173	No	Male	75	2	0	Well differentiated	No	No	No	No	73	Alive
174	No	Male	44	2	1	Well differentiated	No	No	No	No	72	Alive
175	No	Male	54	2	0	Well differentiated	Yes	Yes	No	No	0	Dropped out
176	No	Male	57	2	1	Well differentiated	Yes	No	No	No	72	Alive
177	No	Male	38	1	0	Well differentiated	No	No	No	No	62	Alive
178	No	Female	61	2	0	moderately differentiated	No	No	No	No	78	Alive
179	No	Male	75	3	2	Well differentiated	No	No	No	No	72	Alive
180	No	Male	59	3	0	moderately differentiated	Yes	No	No	No	59	Dropped out
181	No	Male	51	2	0	moderately differentiated	No	No	No	No	70	Alive
182	No	Male	41	4	2	Poorly differentiated	Yes	Yes	Yes	No	3	Dead
183	No	Male	47	3	2	Well differentiated	Yes	No	No	No	8	Dead
184	No	Female	49	2	0	moderately differentiated	No	No	No	No	0	Dropped out
185	No	Male	54	1	0	unknown	Yes	Yes	Yes	No	73	Alive
186	No	Female	25	3	2	Well differentiated	No	No	No	No	0	Dropped out
187	No	Male	56	1	0	moderately differentiated	No	No	No	No	0	Dropped out
188	No	Male	61	4	2	moderately differentiated	No	No	No	No	0	Dropped out
189	No	Male	42	2	0	unknown	Yes	Yes	No	No	73	Alive
190	No	Male	53	4	0	moderately differentiated	No	No	No	No	53	Dropped out
191	No	Female	46	4	0	Well differentiated	No	No	No	No	53	Dropped out
192	No	Male	64	3	0	moderately differentiated	Yes	Yes	No	No	6	Dropped out
193	No	Male	69	4	0	moderately differentiated	Yes	Yes	No	No	73	Alive
194	No	Male	39	3	0	moderately differentiated	No	No	No	No	53	Dropped out
195	No	Male	32	2	0	Well differentiated	No	No	No	No	54	Dropped out
196	No	Male	65	4	0	moderately differentiated	No	No	No	No	73	Alive
197	No	Female	38	3	0	Well differentiated	Yes	No	No	No	84	Alive
198	No	Male	45	2	0	Well differentiated	No	Yes	No	Yes	72	Alive
199	No	Male	43	2	0	Well differentiated	Yes	No	No	No	1	Dropped out
200	No	Male	52	1	0	moderately differentiated	Yes	No	No	No	0	Dropped out
201	No	Male	39	4	0	Well differentiated	Yes	No	No	No	74	Alive
202	No	Male	41	2	0	Well differentiated	Yes	Yes	No	No	0	Dropped out
203	No	Male	63	4	0	Well differentiated	Yes	Yes	No	No	19	Dropped out
204	No	Male	54	2	0	moderately differentiated	Yes	No	No	No	74	Alive
205	No	Male	51	2	2	moderately differentiated	Yes	Yes	No	No	75	Alive
206	No	Male	52	1	0	unknown	No	No	No	No	84	Alive
207	No	Male	50	2	0	Well differentiated	No	Yes	No	No	75	Alive
208	No	Female	65	4	0	Well differentiated	No	No	No	No	55	Dropped out
209	No	Male	52	4	2	moderately differentiated	Yes	Yes	No	No	55	Dropped out
210	No	Male	45	2	0	moderately differentiated	Yes	Yes	No	No	67	Alive
211	No	Female	26	2	0	unknown	No	No	No	No	75	Alive
212	No	Male	52	2	0	unknown	Yes	No	No	No	15	Dead
213	No	Female	68	3	0	moderately differentiated	No	No	No	No	63	Alive
214	No	Male	41	2	2	moderately differentiated	No	No	No	No	14	Dropped out
215	No	Male	46	2	0	moderately differentiated	Yes	Yes	No	No	75	Alive
216	No	Male	43	2	0	Well differentiated	Yes	Yes	No	No	12	Dead
217	No	Female	42	2	0	moderately differentiated	No	No	No	No	56	Dropped out
218	No	Female	50	2	0	moderately differentiated	No	No	No	No	75	Alive
219	No	Male	41	3	2	moderately differentiated	Yes	Yes	Yes	No	1	Dead
220	No	Female	53	4	2	moderately differentiated	No	No	No	No	10	Dead
221	No	Female	48	2	0	Well differentiated	No	No	No	No	76	Alive
222	No	Male	36	2	1	moderately differentiated	Yes	Yes	No	No	0	Dropped out
223	No	Female	60	2	1	Well differentiated	No	No	No	No	1	Dead
224	No	Male	55	2	0	moderately differentiated	No	No	No	No	33	Dead
225	No	Male	49	1	1	moderately differentiated	Yes	Yes	No	No	3	Dropped out
226	No	Male	62	2	0	unknown	No	No	No	No	76	Alive
227	No	Male	70	2	0	moderately differentiated	No	No	No	No	0	Dropped out
228	No	Female	52	2	0	unknown	No	No	No	No	0	Dropped out
229	No	Female	47	1	0	unknown	No	No	No	No	76	Alive
230	No	Male	47	1	0	unknown	No	No	No	No	0	Dropped out
231	No	Female	66	3	0	unknown	No	No	No	No	76	Alive
232	No	Female	54	2	0	Well differentiated	Yes	No	No	No	76	Alive
233	No	Female	60	4	0	moderately differentiated	No	No	No	No	38	Dead
234	No	Male	72	4	1	moderately differentiated	Yes	No	No	No	0	Dead
235	No	Male	45	2	0	Well differentiated	No	No	No	No	11	Dead
236	No	Male	21	3	1	unknown	No	No	No	No	14	Dead
237	No	Female	69	1	0	moderately differentiated	No	No	No	No	11	Dead
238	No	Male	65	2	2	moderately differentiated	No	No	No	No	57	Dropped out
239	No	Female	71	3	1	Well differentiated	No	No	No	No	8	Dead
240	No	Female	35	2	0	moderately differentiated	No	No	No	No	77	Alive
241	No	Male	74	2	2	moderately differentiated	Yes	No	No	No	0	Dropped out
242	No	Male	74	2	2	moderately differentiated	No	No	No	No	10	Dead
243	No	Female	60	1	0	unknown	No	No	No	No	56	Dead
244	No	Male	64	2	0	moderately differentiated	Yes	Yes	No	No	57	Dropped out
245	No	Male	52	2	2	moderately differentiated	No	No	No	No	77	Alive
246	No	Female	74	3	2	moderately differentiated	No	No	No	No	4	Dead
247	No	Male	22	1	0	unknown	No	No	No	No	77	Alive
248	No	Male	55	1	0	moderately differentiated	Yes	Yes	No	No	77	Alive
249	No	Male	54	4	2	moderately differentiated	Yes	Yes	No	No	43	Dead
250	No	Male	49	3	0	moderately differentiated	Yes	No	No	No	57	Dropped out
251	No	Female	67	2	0	unknown	No	No	No	No	0	Dropped out
252	No	Male	43	1	0	unknown	Yes	No	No	No	28	Dead
253	No	Male	19	1	0	unknown	No	No	No	No	78	Alive
254	No	Male	58	3	0	unknown	No	No	No	No	78	Alive
255	No	Male	60	2	0	unknown	Yes	Yes	No	No	0	Dropped out
256	No	Female	47	3	1	moderately differentiated	No	No	No	No	33	Dead
257	No	Male	30	1	0	unknown	Yes	No	No	No	0	Dropped out
258	No	Female	66	2	0	unknown	No	No	No	No	5	Dead
259	No	Male	39	1	0	unknown	No	No	No	No	0	Dropped out
260	No	Male	46	2	0	moderately differentiated	No	No	No	No	59	Dropped out
261	No	Female	62	3	1	Well differentiated	No	No	No	No	79	Alive
262	No	Male	56	4	1	unknown	No	No	No	No	0	Dropped out
263	No	Male	60	1	0	moderately differentiated	Yes	Yes	No	No	0	Dropped out
264	No	Male	58	2	0	Well differentiated	Yes	Yes	No	No	44	Dead
265	No	Male	64	4	1	moderately differentiated	No	No	No	No	20	Dead
266	No	Female	74	1	0	Well differentiated	No	No	No	No	0	Dropped out
267	No	Female	58	2	0	Well differentiated	No	No	No	No	32	Dead
268	No	Male	44	1	0	moderately differentiated	Yes	No	Yes	No	75	Alive
269	No	Male	72	2	2	Well differentiated	No	No	No	No	79	Alive
270	No	Female	53	1	0	unknown	No	No	No	No	14	Dropped out
271	No	Male	84	1	0	unknown	Yes	Yes	No	No	0	Dropped out
272	No	Male	72	2	0	unknown	No	No	No	No	0	Dropped out
273	No	Male	57	1	0	moderately differentiated	Yes	Yes	No	No	79	Alive
274	No	Male	61	3	0	moderately differentiated	Yes	Yes	No	No	25	Dead
275	No	Male	65	2	0	moderately differentiated	No	No	No	No	0	Dropped out
276	No	Female	64	2	0	Poorly differentiated	No	No	No	No	79	Alive
277	No	Male	32	2	0	moderately differentiated	No	No	No	No	67	Alive
278	No	Female	82	2	0	moderately differentiated	No	No	No	No	0	Dropped out
279	No	Male	52	4	0	moderately differentiated	Yes	Yes	No	No	0	Dropped out
280	No	Male	79	1	0	moderately differentiated	Yes	No	No	No	0	Dropped out
281	No	Male	67	1	0	unknown	No	No	No	No	80	Alive
282	No	Male	57	2	0	unknown	Yes	No	No	No	80	Alive
283	No	Male	66	2	0	moderately differentiated	Yes	Yes	No	No	0	Dropped out
284	No	Male	59	3	2	moderately differentiated	Yes	No	No	No	42	Dead
285	No	Male	61	2	0	Well differentiated	Yes	Yes	No	No	81	Alive
286	No	Male	56	2	0	moderately differentiated	Yes	Yes	No	No	0	Dropped out
287	No	Male	44	2	0	moderately differentiated	No	No	No	No	0	Dropped out
288	No	Female	53	2	0	moderately differentiated	No	No	No	No	0	Dropped out
289	No	Male	40	1	0	unknown	Yes	No	No	No	0	Dropped out
290	No	Female	63	2	0	unknown	No	No	No	No	81	Alive
291	No	Male	64	2	2	Well differentiated	Yes	Yes	No	No	81	Alive
292	No	Female	60	1	0	unknown	No	No	No	No	0	Dropped out
293	No	Female	57	3	2	unknown	No	No	No	No	9	Dead
294	No	Female	61	2	2	moderately differentiated	No	No	No	No	18	Dead
295	No	Female	55	2	1	unknown	No	No	No	No	78	Alive
296	No	Male	49	1	0	unknown	Yes	No	No	No	81	Alive
297	No	Male	43	2	0	moderately differentiated	Yes	Yes	No	No	0	Dropped out
298	No	Male	58	1	0	moderately differentiated	Yes	No	No	No	81	Alive
299	No	Male	46	4	0	Well differentiated	No	No	No	No	62	Alive
300	No	Male	43	2	0	moderately differentiated	Yes	No	No	No	82	Alive
301	No	Male	59	4	2	Well differentiated	Yes	No	No	No	7	Dead
302	No	Male	48	2	0	moderately differentiated	Yes	No	No	No	62	Alive
303	No	Male	50	2	0	moderately differentiated	Yes	Yes	No	No	82	Alive
304	No	Male	51	1	0	unknown	Yes	Yes	No	No	0	Dropped out
305	No	Male	68	2	2	moderately differentiated	Yes	No	No	No	43	Dead
306	No	Male	34	2	0	Well differentiated	No	No	No	No	82	Alive
307	No	Female	50	2	0	unknown	No	No	No	No	63	Alive
308	No	Male	56	4	3	moderately differentiated	Yes	Yes	No	No	13	Dead
309	No	Male	36	2	2	moderately differentiated	No	No	No	No	82	Alive
310	No	Male	58	2	0	moderately differentiated	No	No	No	No	83	Alive
311	No	Male	62	3	0	Well differentiated	No	No	No	No	0	Dropped out
312	No	Male	60	4	0	moderately differentiated	Yes	Yes	No	No	63	Alive
313	No	Female	49	4	1	moderately differentiated	No	No	No	No	72	DeadAlive
314	No	Female	58	2	0	Well differentiated	No	No	No	No	64	Alive
315	No	Male	31	2	0	unknown	Yes	No	No	No	64	Alive
316	No	Male	62	1	0	unknown	Yes	No	No	No	84	Alive
317	No	Female	56	3	1	Well differentiated	No	No	No	No	0	Dropped out

## Sheet: whole exome sequencing 
Supplementary Table S2.2 The clinicopathologic imformation of patients for whole exome sequencing
No. of Patients	Group	Gender	Age	Smoking	Excessive alcohol intake	Betel nut chewing	Family history of malignacies	Location of oral cancer	T stage	N stage	TNM classification	Histologic type	History of cancer before	History of therapy	Simultaneous or Metachronous	Sequence number	Somatic mutations analysis	Germline mutations analysis
No.1	MP1	Female	44	No	No	No	No	Gingiva	4	0	Ⅳ	Well-differentiated	Breast cancer	surgery	Metachronous	2nd	Yes	Yes
No.2	MP2	Female	51	No	No	No	No	Tongue	3	0	Ⅲ	Moderately differentiated	Nasopharyngeal carcinoma	concurrent chemoradiotherapy	Metachronous	2nd	Yes	Yes
No.3	MP3	Female	60	No	No	No	No	Palates	2	0	Ⅱ	UK	Nasopharyngeal carcinoma	concurrent chemoradiotherapy	Metachronous	2nd	Yes	Yes
No.4	MP4	Female	61	No	No	No	No	Gingiva	2	0	Ⅱ	Moderately differentiated	Carcinoma of buccal mucosa	surgery	Metachronous	2nd	Yes	Yes
No.5	MP5	Female	67	No	No	No	No	Palates	4	0	Ⅳ	Well-differentiated	Rectal cancer	surgery	Metachronous	2nd	Yes	Yes
No.6	MP6	Female	54	No	No	No	No	Buccal	4	2	Ⅳ	Moderately differentiated	Carcinoma of buccal mucosa&thyroid cancer	surgery	Metachronous	3rd	Yes	Yes
No.7	MP7	Male	62	No	No	No	No	Tongue	1	1	Ⅲ	Well-differentiated	Carcinoma of tongue	surgery	Metachronous	2nd	Yes	Yes
No.8	MP8	Male	61	No	Yes	No	No	Tongue	2	0	Ⅱ	Well-differentiated	Gastric carcinoma	surgery	Metachronous	2nd	Yes	Yes
No.9	MP9	Male	58	No	No	No	No	Tongue	2	0	Ⅱ	Well-differentiated	Nasopharyngeal carcinoma	radiotherapy	Metachronous	2nd	Yes	Yes
No.10	MP10	Female	54	No	No	No	No	Palates	2	0	Ⅱ	UK	Ovarian cancer thyroid cancer	surgery	Metachronous	3rd	No	Yes
No.11	MP11	Female	53	No	No	No	No	Palates	2	0	Ⅱ	UK	Carcinoma of tongue& Carcinoma of buccal	surgery	Metachronous	3rd	No	Yes
No.12	MP12	Male	72	Yes	No	No	No	Floor of mouth	2	0	Ⅱ	Moderately differentiated	Lung cancer	surgery+chemotherapy	Metachronous	2nd	No	Yes
No.13	MP13	Male	60	Yes	Yes	No	No	Floor of mouth	1	0	Ⅰ	UK	Carcinoma of epiglottis	surgery+radiotherapy	Metachronous	2nd	No	Yes
No.14	MP14	Male	62	No	No	No	No	Buccal	3	0	Ⅲ	UK	Carcinoma of buccal	surgery	Metachronous	2nd	No	Yes
No.15	MP15	Male	57	No	No	No	No	Tongue	2	0	Ⅱ	Well-differentiated	Nasopharyngeal carcinoma	concurrent chemoradiotherapy	Metachronous	2nd	No	Yes
No.16	MP16	Female	64	No	No	No	No	Gingiva	4	0	Ⅳ	UK	Carcinoma of Gingiva	surgery	Metachronous	2nd	No	Yes
No.17	MP17	Male	76	No	No	No	No	Palates	3	0	Ⅲ	UK	Carcinoma of buccal	surgery	Metachronous	2nd	No	Yes
No.18	MP18	Female	35	No	No	No	No	Tongue	2	0	Ⅱ	UK	Nasopharyngeal carcinoma	concurrent chemoradiotherapy	Metachronous	2nd	No	Yes
No.19	MP19	Female	64	No	No	No	No	Palates	2	0	Ⅱ	Moderately differentiated	Chondrosarcoma of the mandible	surgery+chemoradiotherapy	Metachronous	2nd	No	Yes
No.20	MP20	Female	62	No	No	No	No	Buccal	2	0	Ⅱ	UK	carcinoma of gingiva	surgery	Metachronous	2nd	No	Yes
No.21	P1	Female	48	No	No	No	No	Tongue	2	2	Ⅳ	Well-differentiated	None	None	None	None	Yes	Yes
No.22	P2	Male	56	No	No	No	No	Buccal	2	1	Ⅲ	Poorly differentiated	None	None	None	None	Yes	Yes
No.23	P3	Male	37	Yes	No	Yes	No	Tongue	1	0	Ⅰ	UK	None	None	None	None	Yes	Yes
No.24	P4	Male	61	Yes	No	No	No	Palates	4	2	Ⅳ	Well-differentiated	None	None	None	None	Yes	Yes
No.25	P5	Female	23	No	No	No	No	Tongue	3	0	Ⅲ	Well-differentiated	None	None	None	None	Yes	Yes
No.26	P6	Female	53	No	No	No	No	Buccal	2	2	Ⅳ	Well-differentiated	None	None	None	None	Yes	Yes
No.27	P7	Male	38	Yes	No	No	No	Tongue	1	0	Ⅰ	UK	None	None	None	None	Yes	Yes
No.28	P8	Male	46	Yes	No	No	No	Tongue	2	0	Ⅱ	Well-differentiated	None	None	None	None	Yes	Yes
No.29	P9	Female	74	No	No	No	No	Tongue	2	0	Ⅱ	Moderately differentiated	None	None	None	None	Yes	Yes
No.30	P10	Male	51	Yes	Yes	Yes	No	Tongue	2	0	Ⅱ	Well-differentiated	None	None	None	None	Yes	Yes
No.31	P11	Male	35	Yes	Yes	No	No	Tongue	1	0	Ⅰ	UK	None	None	None	None	Yes	Yes
No.32	P12	Male	57	No	Yes	No	No	Tongue	1	0	Ⅰ	UK	None	None	None	None	Yes	Yes
No.33	P13	Male	55	Yes	No	No	No	Tongue	1	1	Ⅲ	Well-differentiated	None	None	None	None	Yes	Yes
No.34	P14	Male	46	No	No	Yes	No	Tongue	2	0	Ⅱ	Well-differentiated	None	None	None	None	Yes	Yes
No.35	P15	Male	42	Yes	Yes	Yes	No	Buccal	4	0	Ⅳ	Well-differentiated	None	None	None	None	Yes	Yes
No.36	P16	Male	61	No	No	No	No	Buccal	3	0	Ⅲ	Well-differentiated	None	None	None	None	Yes	Yes
No.37	P17	Female	44	No	No	No	No	Tongue	2	0	Ⅱ	Well-differentiated	None	None	None	None	Yes	Yes
No.38	P18	Male	30	Yes	Yes	No	No	Gingiva	2	0	Ⅱ	Well-differentiated	None	None	None	None	Yes	Yes
No.39	P19	Male	62	Yes	No	No	No	Tongue	2	0	Ⅱ	Well-differentiated	None	None	None	None	Yes	Yes
No.40	P20	Female	77	No	No	No	No	Tongue	2	0	Ⅱ	UK	None	None	None	None	Yes	Yes
No.41	P21	Female	57	No	No	No	No	Buccal	3	2	Ⅳ	Well-differentiated	None	None	None	None	Yes	Yes
No.42	P22	Male	35	Yes	Yes	No	No	Tongue	2	2	Ⅳ	Moderately differentiated	None	None	None	None	No	Yes
No.43	P23	Male	28	Yes	Yes	Yes	No	Tongue	2	0	Ⅱ	Well-differentiated	None	None	None	None	No	Yes
No.44	P24	Female	41	No	No	No	No	Tongue	2	0	Ⅱ	Well-differentiated	None	None	None	None	No	Yes
No.45	P25	Male	36	Yes	No	Yes	No	Buccal	3	0	Ⅲ	Well-differentiated	None	None	None	None	No	Yes
No.46	P26	Male	66	No	No	No	No	Tongue	2	1	Ⅲ	Well-differentiated	None	None	None	None	No	Yes
No.47	P27	Male	41	Yes	No	No	No	Tongue	2	0	Ⅱ	Well-differentiated	None	None	None	None	No	Yes
No.48	P28	Female	41	No	No	No	No	Tongue	2	0	Ⅱ	UK	None	None	None	None	No	Yes
No.49	P29	Male	50	Yes	Yes	Yes	No	Tongue	1	0	Ⅰ	Well-differentiated	None	None	None	None	No	Yes
No.50	P30	Female	62	No	No	No	No	Tongue	2	0	Ⅱ	UK	None	None	None	None	No	Yes
No.51	P31	Male	52	Yes	No	No	No	Tongue	2	0	Ⅱ	Moderately differentiated	None	None	None	None	No	Yes
No.52	P32	Female	58	No	No	No	No	Tongue	2	0	Ⅱ	UK	None	None	None	None	No	Yes
No.53	P33	Male	40	Yes	No	Yes	No	Tongue	2	0	Ⅱ	Well-differentiated	None	None	None	None	No	Yes
No.54	P34	Male	67	Yes	No	No	No	Tongue	3	0	Ⅲ	Moderately differentiated	None	None	None	None	No	Yes
No.55	P35	Male	59	Yes	Yes	No	No	Floor of mouth	2	2	Ⅳ	Moderately differentiated	None	None	None	None	No	Yes
No.56	P36	Female	57	No	No	No	No	Tongue	2	1	Ⅲ	Well-differentiated	None	None	None	None	No	Yes
No.57	P37	Male	67	Yes	No	No	No	Tongue	2	1	Ⅲ	Well-differentiated	None	None	None	None	No	Yes
No.58	P38	Female	62	No	No	No	No	Buccal	2	2	Ⅳ	Poorly differentiated	None	None	None	None	No	Yes
No.59	P39	Male	30	Yes	No	Yes	No	Buccal	1	0	Ⅰ	UK	None	None	None	None	No	Yes
No.60	P40	Male	49	Yes	No	No	No	Buccal	2	2	Ⅳ	Well-differentiated	None	None	None	None	No	Yes
No.61	P41	Male	55	Yes	No	No	No	Tongue	3	0	Ⅲ	Well-differentiated	None	None	None	None	No	Yes
No.62	P42	Female	54	No	No	No	No	Buccal	2	2	Ⅳ	Well-differentiated	None	None	None	None	No	Yes
No.63	P43	Male	53	Yes	No	Yes	No	Floor of mouth	2	0	Ⅱ	Moderately differentiated	None	None	None	None	No	Yes
No.64	P44	Male	45	Yes	No	Yes	No	Tongue	2	3	Ⅳ	Poorly differentiated	None	None	None	None	No	Yes
