# Supplementary material for: Preliminary study on the molecular features of mutation in multiple primary oral cancer by whole exome sequencing
Source: Front Oncol. 2022 Oct 20;12:971546. doi: 10.3389/fonc.2022.971546 (PMC9632273; doi:10.3389/fonc.2022.971546)
Supplement: Supplementary file 1 [file DataSheet_1.zip › Supplementary Tables/Supplementary Table S3.xlsx]

## Sheet:  Clean reads filtering
	Supplementary Table 3.1 Clean reads filtering
Sample	Clean_Reads_Num	HQ_Clean_Reads_Num(%)	Read_length	adapter(%)	low_quality(%)	polyA(%)	N(%)
P1-Ca	115725832	115316692(99.65%)	150 + 150	21942(0.02%)	751044(0.32%)	0(0.0%)	23352(0.01%)
P1-N	58015796	57827286(99.68%)	150 + 150	9910(0.02%)	346120(0.3%)	0(0.0%)	11080(0.01%)
P2-Ca	76016728	75478140(99.29%)	150 + 150	18554(0.02%)	1013016(0.67%)	0(0.0%)	27052(0.02%)
P2-N	76882192	76300244(99.24%)	150 + 150	18192(0.02%)	1121192(0.73%)	0(0.0%)	6320(0.0%)
P3-Ca	87380388	86859950(99.4%)	150 + 150	178708(0.2%)	666076(0.38%)	0(0.0%)	17384(0.01%)
P3-N	40995194	40779004(99.47%)	150 + 150	6592(0.02%)	410236(0.5%)	0(0.0%)	8960(0.01%)
P4-Ca	119384264	119005256(99.68%)	150 + 150	61446(0.05%)	635108(0.27%)	0(0.0%)	16(0.0%)
P4-N	59863390	59681846(99.7%)	150 + 150	28884(0.05%)	305312(0.26%)	0(0.0%)	8(0.0%)
P5-Ca	113208426	112765458(99.61%)	150 + 150	66190(0.06%)	753220(0.33%)	0(0.0%)	336(0.0%)
P5-N	50540094	50348812(99.62%)	150 + 150	28556(0.06%)	325284(0.32%)	0(0.0%)	168(0.0%)
P6-Ca	102118618	101821894(99.71%)	144 + 144	31374(0.03%)	521768(0.26%)	0(0.0%)	8932(0.0%)
P6-N	102818652	102537410(99.73%)	144 + 144	35536(0.03%)	482384(0.23%)	0(0.0%)	9028(0.0%)
P7-Ca	87687276	87519244(99.81%)	144 + 144	18562(0.02%)	297824(0.17%)	0(0.0%)	1116(0.0%)
P7-N	59375612	59268430(99.82%)	144 + 144	10824(0.02%)	191880(0.16%)	0(0.0%)	836(0.0%)
P8-Ca	95987866	95787858(99.79%)	144 + 144	38330(0.04%)	322892(0.17%)	0(0.0%)	464(0.0%)
P8-N	86407128	86239700(99.81%)	144 + 144	30776(0.04%)	272764(0.16%)	0(0.0%)	540(0.0%)
P9-Ca	88664642	88480002(99.79%)	144 + 144	32254(0.04%)	304288(0.17%)	0(0.0%)	484(0.0%)
P9-N	73918964	73765074(99.79%)	144 + 144	28364(0.04%)	250668(0.17%)	0(0.0%)	384(0.0%)
P10-Ca	82818728	82651380(99.8%)	144 + 144	29348(0.04%)	275540(0.17%)	0(0.0%)	460(0.0%)
P10-N	60700452	60574074(99.79%)	144 + 144	21302(0.04%)	209804(0.17%)	0(0.0%)	348(0.0%)
P11-Ca	69460990	69302878(99.77%)	144 + 144	16064(0.02%)	222472(0.16%)	0(0.0%)	61624(0.04%)
P11-N	85810686	85612676(99.77%)	144 + 144	21290(0.02%)	276408(0.16%)	0(0.0%)	77032(0.04%)
P12-Ca	72788422	72616316(99.76%)	144 + 144	18860(0.03%)	241128(0.17%)	0(0.0%)	65364(0.04%)
P12-N	95309210	95095488(99.78%)	144 + 144	26734(0.03%)	289512(0.15%)	0(0.0%)	84464(0.04%)
P13-Ca	88595562	88412900(99.79%)	144 + 144	25788(0.03%)	254084(0.14%)	0(0.0%)	59664(0.03%)
P13-N	79860588	79685904(99.78%)	144 + 144	17854(0.02%)	242892(0.15%)	0(0.0%)	70768(0.04%)
P14-Ca	79761588	79604102(99.8%)	144 + 144	20708(0.03%)	219360(0.14%)	0(0.0%)	54196(0.03%)
P14-N	65816094	65680504(99.79%)	144 + 144	15384(0.02%)	195576(0.15%)	0(0.0%)	44836(0.03%)
P15-Ca	71539238	71389554(99.79%)	144 + 144	18682(0.03%)	213988(0.15%)	0(0.0%)	48016(0.03%)
P15-N	213093396	212513474(99.73%)	144 + 144	83406(0.04%)	849164(0.2%)	0(0.0%)	143868(0.03%)
P16-Ca	260637598	260139412(99.81%)	144 + 144	74036(0.03%)	804072(0.15%)	0(0.0%)	44228(0.01%)
P16-N	82737484	82592660(99.82%)	144 + 144	23548(0.03%)	228368(0.14%)	0(0.0%)	14184(0.01%)
P17-Ca	68049790	67938362(99.84%)	144 + 144	17268(0.03%)	183128(0.13%)	0(0.0%)	5192(0.0%)
P17-N	84255442	84096442(99.81%)	144 + 144	24026(0.03%)	254980(0.15%)	0(0.0%)	14968(0.01%)
P18-Ca	105449494	105231942(99.79%)	144 + 144	30278(0.03%)	366892(0.17%)	0(0.0%)	7656(0.0%)
P18-N	79314336	79176708(99.83%)	144 + 144	19210(0.02%)	230980(0.15%)	0(0.0%)	5856(0.0%)
P19-Ca	92752612	92584246(99.82%)	144 + 144	26738(0.03%)	276160(0.15%)	0(0.0%)	7096(0.0%)
P19-N	245990064	245536364(99.82%)	144 + 144	63548(0.03%)	761356(0.15%)	0(0.0%)	18948(0.0%)
P20-Ca	126934762	126665276(99.79%)	144 + 144	33732(0.03%)	462912(0.18%)	0(0.0%)	8596(0.0%)
P20-N	59060774	58959104(99.83%)	144 + 144	13512(0.02%)	172512(0.15%)	0(0.0%)	3804(0.0%)
P21-Ca	136203372	135956220(99.82%)	144 + 144	32616(0.02%)	419788(0.15%)	0(0.0%)	9284(0.0%)
P21-N	110150838	109930688(99.8%)	144 + 144	29398(0.03%)	373692(0.17%)	0(0.0%)	7812(0.0%)
MP1-Ca	81581396	81268534(99.62%)	150 + 150	18332(0.02%)	588868(0.36%)	0(0.0%)	192(0.0%)
MP1-N	41269926	41103758(99.6%)	150 + 150	9282(0.02%)	313708(0.38%)	0(0.0%)	64(0.0%)
MP2-Ca	112844878	112300388(99.52%)	150 + 150	78158(0.07%)	928820(0.41%)	0(0.0%)	3844(0.0%)
MP2-N	48661546	48438786(99.54%)	150 + 150	34962(0.07%)	373956(0.38%)	0(0.0%)	1640(0.0%)
MP3-Ca	69002694	68727570(99.6%)	150 + 150	34686(0.05%)	480692(0.35%)	0(0.0%)	184(0.0%)
MP3-N	35828910	35699914(99.64%)	150 + 150	18048(0.05%)	221808(0.31%)	0(0.0%)	88(0.0%)
MP4-Ca	76791844	76568202(99.71%)	150 + 150	35074(0.05%)	375340(0.24%)	0(0.0%)	1796(0.0%)
MP4-N	43855006	43718364(99.69%)	150 + 150	19686(0.04%)	232988(0.27%)	0(0.0%)	924(0.0%)
MP5-Ca	167643796	167184104(99.73%)	150 + 150	140808(0.08%)	632636(0.19%)	0(0.0%)	5132(0.0%)
MP5-N	79584994	79319900(99.67%)	150 + 150	82750(0.1%)	362212(0.23%)	0(0.0%)	2476(0.0%)
MP6-Ca	122659428	122261626(99.68%)	150 + 150	64626(0.05%)	646088(0.26%)	0(0.0%)	20264(0.01%)
MP6-N	49473516	49269050(99.59%)	150 + 150	14408(0.03%)	379792(0.38%)	0(0.0%)	324(0.0%)
MP7-Ca	109089438	108756030(99.69%)	150 + 150	58492(0.05%)	549820(0.25%)	0(0.0%)	12(0.0%)
MP7-N	54130710	53952508(99.67%)	150 + 150	31492(0.06%)	293408(0.27%)	0(0.0%)	12(0.0%)
MP8-Ca	78099484	77954124(99.81%)	144 + 144	19992(0.03%)	237236(0.15%)	0(0.0%)	13500(0.01%)
MP8-N	92964298	92800830(99.82%)	144 + 144	23524(0.03%)	264116(0.14%)	0(0.0%)	15772(0.01%)
MP9-Ca	158266684	157986190(99.82%)	144 + 144	34894(0.02%)	480856(0.15%)	0(0.0%)	10344(0.0%)
MP9-N	51849340	51756388(99.82%)	144 + 144	13320(0.03%)	155852(0.15%)	0(0.0%)	3412(0.0%)

## Sheet: Composition and quality of base
Supplementary Table 3.2 Composition and quality analysis of bases
Sample	Clean_Data(bp)	Q20(%)	Q30(%)	N(%)	GC(%)	HQ_Clean_Data(bp)	HQ_Q20(%)	HQ_Q30(%)	HQ_N(%)	HQ_GC(%)
P1-N	8702369400	8561323777(98.38%)	8309529592(95.49%)	497512(0.0%)	4478361184(51.46%)	8096903394	7978440499(98.54%)	7753023862(95.75%)	369482(0.0%)	4169607840(51.5%)		0.9838
P1-Ca	17358874800	17062934227(98.3%)	16540650735(95.29%)	1003421(0.0%)	9025802442(52.0%)	16172328621	15923952209(98.46%)	15456185027(95.57%)	739340(0.0%)	8408696766(51.99%)		0.983
P2-N	11532328800	11219793295(97.29%)	10718407038(92.94%)	215290(0.0%)	5959059628(51.67%)	11099407359	10826490880(97.54%)	10358111069(93.32%)	166309(0.0%)	5737551760(51.7%)		0.9729
P2-Ca	11402509200	11078574335(97.16%)	10560857631(92.62%)	918779(0.0%)	6210929048(54.47%)	10833286678	10553564100(97.42%)	10076437874(93.01%)	306560(0.0%)	5917633125(54.62%)		0.9716
P3-N	6149279100	6004392760(97.64%)	5771547467(93.86%)	299389(0.0%)	3114364056(50.64%)	5814660974	5691448719(97.88%)	5480903738(94.26%)	198225(0.0%)	2943423965(50.62%)		0.9764
P3-Ca	13107058200	12786333031(97.55%)	12314559941(93.95%)	660232(0.0%)	6546861931(49.94%)	11123113357	10913004842(98.11%)	10555233519(94.89%)	400781(0.0%)	5559942695(49.98%)		0.9755
P4-N	8979508500	8790169695(97.89%)	8463619954(94.25%)	20960(0.0%)	4572028128(50.92%)	8573128582	8404379975(98.03%)	8098744712(94.47%)	19979(0.0%)	4360316324(50.86%)		0.9789
P4-Ca	17907639600	17531917172(97.9%)	16891298893(94.32%)	41636(0.0%)	9280894599(51.82%)	16964034657	16636702374(98.07%)	16047007471(94.59%)	39337(0.0%)	8786203579(51.8%)		0.979
P5-N	7581014100	7386474465(97.43%)	7064709109(93.19%)	12470(0.0%)	3771300702(49.74%)	7222637034	7051094741(97.62%)	6751302387(93.47%)	10789(0.0%)	3585722189(49.64%)		0.9743
P5-Ca	16981263900	16549604477(97.46%)	15846356355(93.32%)	27563(0.0%)	8624506743(50.78%)	15982586240	15615792015(97.7%)	14976269914(93.7%)	23723(0.0%)	8107908434(50.73%)		0.9746
P6-Ca	14705080992	14257902705(96.96%)	13514061455(91.9%)	107964(0.0%)	7680354892(52.23%)	14356322821	13937544750(97.08%)	13219265124(92.08%)	52710(0.0%)	7496899427(52.22%)		0.9696
P6-N	14805885888	14364881367(97.02%)	13637814820(92.11%)	105726(0.0%)	7754999148(52.38%)	14640232127	14219164643(97.12%)	13505033380(92.25%)	51995(0.0%)	7674783387(52.42%)		0.9702
P7-N	8550088128	8344351639(97.59%)	7971088401(93.23%)	68067(0.0%)	4272586952(49.97%)	8369745541	8175809232(97.68%)	7814340149(93.36%)	54344(0.0%)	4201173169(50.2%)		0.9759
P7-Ca	12626967744	12302839510(97.43%)	11719815555(92.82%)	99734(0.0%)	6531651085(51.72%)	12387553416	12080404208(97.52%)	11513199900(92.94%)	80080(0.0%)	6421931210(51.84%)		0.9743
P8-N	12442626432	12149983667(97.65%)	11624267881(93.42%)	31140(0.0%)	6713465059(53.96%)	12228769457	11952857305(97.74%)	11442656630(93.57%)	26865(0.0%)	6624569894(54.18%)		0.9765
P8-Ca	13822252704	13475824676(97.49%)	12864070168(93.07%)	32971(0.0%)	7516814057(54.38%)	13625376572	13295842514(97.58%)	12697848982(93.19%)	29269(0.0%)	7424337887(54.49%)		0.9749
P9-N	10644330816	10374917949(97.47%)	9887581051(92.89%)	25938(0.0%)	5717120050(53.71%)	10485649433	10230157164(97.56%)	9754810984(93.03%)	22717(0.0%)	5643234686(53.82%)		0.9747
P9-Ca	12767708448	12475006643(97.71%)	11942391376(93.54%)	31382(0.0%)	6962187305(54.53%)	12429669223	12157822266(97.81%)	11647147451(93.7%)	27231(0.0%)	6823201512(54.9%)		0.9771
P10-N	8740865088	8498901031(97.23%)	8070938292(92.34%)	20649(0.0%)	4521560582(51.73%)	8611980371	8381149970(97.32%)	7962723487(92.46%)	18037(0.0%)	4453713377(51.72%)		0.9723
P10-Ca	11925896832	11630546741(97.52%)	11097549466(93.05%)	28589(0.0%)	6416572925(53.8%)	11733550019	11452991551(97.61%)	10933101111(93.18%)	24812(0.0%)	6326250487(53.92%)		0.9752
P11-N	12356738784	12089268619(97.84%)	11598701350(93.87%)	742912(0.0%)	6382239577(51.65%)	11998581892	11753136076(97.95%)	11285738520(94.06%)	266579(0.0%)	6234687512(51.96%)		0.9784
P11-Ca	10002382560	9776169320(97.74%)	9356946901(93.55%)	593528(0.0%)	5018678639(50.18%)	9716490328	9506524755(97.84%)	9104307951(93.7%)	216523(0.0%)	4887555610(50.3%)		0.9774
P12-N	13724526240	13413797991(97.74%)	12818862373(93.4%)	813778(0.0%)	6908888289(50.34%)	13453667445	13161765751(97.83%)	12584672749(93.54%)	296196(0.0%)	6785641632(50.44%)		0.9774
P12-Ca	10481532768	10240486602(97.7%)	9790406914(93.41%)	629305(0.0%)	5410230822(51.62%)	10196465305	9972161958(97.8%)	9539222084(93.55%)	227616(0.0%)	5278420316(51.76%)		0.977
P13-N	11499924672	11192766236(97.33%)	10612133131(92.28%)	679726(0.0%)	5678102181(49.38%)	11194335016	10907336200(97.44%)	10348987256(92.45%)	245995(0.0%)	5520209571(49.32%)		0.9733
P13-Ca	12757760928	12490051521(97.9%)	11988250676(93.97%)	573025(0.0%)	6562502252(51.44%)	12478730186	12229506081(98.0%)	11745927175(94.13%)	207746(0.0%)	6448565210(51.68%)		0.979
P14-N	9477517536	9267409657(97.78%)	8874373407(93.64%)	429845(0.0%)	4774197640(50.37%)	9081206999	8891008708(97.91%)	8521644952(93.84%)	151314(0.0%)	4591681644(50.56%)		0.9778
P14-Ca	11485668672	11231187693(97.78%)	10736817461(93.48%)	519263(0.0%)	5752597273(50.08%)	11236834288	10998264387(97.88%)	10520348756(93.62%)	188434(0.0%)	5640103851(50.19%)		0.9778
P15-N	30685449024	29994728857(97.75%)	28745787380(93.68%)	1385794(0.0%)	17492270581(57.0%)	30174599963	29527811494(97.86%)	28311684337(93.83%)	505242(0.0%)	17251115250(57.17%)		0.9775
P15-Ca	10301650272	10029320922(97.36%)	9513329773(92.35%)	463217(0.0%)	5168644307(50.18%)	10101220792	9843747569(97.45%)	9342758148(92.49%)	169491(0.0%)	5065050684(50.14%)		0.9736
P16-N	11914197696	11577261093(97.17%)	10959673837(91.99%)	151990(0.0%)	6100253766(51.2%)	11658923342	11339913820(97.26%)	10741261874(92.13%)	52115(0.0%)	5982884235(51.32%)		0.9717
P16-Ca	37531814112	36367000750(96.9%)	34287891909(91.36%)	476414(0.0%)	18725104369(49.89%)	36748568535	35641834875(96.99%)	33622451551(91.49%)	165531(0.0%)	18318471749(49.85%)		0.969
P17-N	12132783648	11784944199(97.13%)	11162325990(92.0%)	157788(0.0%)	6284557556(51.8%)	11736334600	11411463959(97.23%)	10815649832(92.16%)	51790(0.0%)	6099445622(51.97%)		0.9713
P17-Ca	9799169760	9547403997(97.43%)	9093438187(92.8%)	58807(0.0%)	4971329092(50.74%)	9511614498	9276838134(97.53%)	8842414220(92.96%)	24269(0.0%)	4853017662(51.02%)		0.9743
P18-N	11421264384	11106487595(97.24%)	10543925176(92.32%)	66452(0.0%)	5787592715(50.67%)	11125403681	10828419421(97.33%)	10285308659(92.45%)	27571(0.0%)	5650827156(50.8%)		0.9724
P18-Ca	15184727136	14764038567(97.23%)	14011433971(92.27%)	87874(0.0%)	8143658530(53.63%)	14580406658	14196030840(97.36%)	13485364221(92.49%)	36407(0.0%)	7859532377(53.9%)		0.9723
P19-N	35422569216	34369105733(97.03%)	32477411627(91.69%)	213096(0.0%)	17876938744(50.47%)	34278979134	33295992938(97.13%)	31486307155(91.85%)	86053(0.0%)	17281509939(50.42%)		0.9703
P19-Ca	13356376128	12985404670(97.22%)	12316087027(92.21%)	79782(0.0%)	6914489069(51.76%)	13017247694	12667319231(97.31%)	12020596200(92.34%)	32634(0.0%)	6756191949(51.9%)		0.9722
P20-N	8504751456	8270799726(97.25%)	7864719580(92.47%)	42656(0.0%)	4414783052(51.91%)	8156962399	7942738835(97.37%)	7560722712(92.69%)	17586(0.0%)	4268044618(52.32%)		0.9725
P20-Ca	18278605728	17739858569(97.05%)	16829074063(92.07%)	97768(0.0%)	9978360807(54.59%)	17659704963	17158137877(97.16%)	16288585894(92.24%)	40336(0.0%)	9688655296(54.86%)		0.9705
P21-N	15861720672	15407785904(97.14%)	14610008974(92.11%)	87394(0.0%)	8784819687(55.38%)	15201899439	14786881925(97.27%)	14034977890(92.32%)	35310(0.0%)	8475387014(55.76%)		0.9714
P21-Ca	19613285568	18994286179(96.84%)	17912144279(91.33%)	103931(0.0%)	9923936701(50.6%)	19053871210	18470812529(96.94%)	17429453464(91.47%)	42511(0.0%)	9632654052(50.56%)		0.9684
MP1-N	6190488900	6085793707(98.31%)	5906026958(95.4%)	47815(0.0%)	3176259274(51.3%)	5719726172	5633121667(98.49%)	5472971813(95.69%)	43913(0.0%)	2931947955(51.26%)		0.9831
MP1-Ca	12237209400	12037331915(98.37%)	11690460335(95.53%)	81142(0.0%)	6289848006(51.4%)	11298506632	11132522571(98.53%)	10822551047(95.79%)	74005(0.0%)	5806629133(51.4%)		0.9837
MP2-N	7299231900	7053310877(96.63%)	6667522364(91.35%)	73493(0.0%)	3765790329(51.59%)	6808722339	6600237907(96.94%)	6250951236(91.81%)	51498(0.0%)	3507458261(51.51%)		0.9663
MP2-Ca	16926731700	16299564287(96.29%)	15403580714(91.0%)	171148(0.0%)	9152223006(54.07%)	14903840244	14457000440(97.0%)	13710145536(91.99%)	112919(0.0%)	8091490175(54.29%)		0.9629
MP3-N	5374336500	5236879776(97.44%)	5010783002(93.24%)	25428(0.0%)	2707249977(50.37%)	5049557566	4935589223(97.74%)	4730229509(93.68%)	23337(0.0%)	2539151916(50.28%)		0.9744
MP3-Ca	10350404100	10100236976(97.58%)	9676156133(93.49%)	49389(0.0%)	5293349151(51.14%)	9707336557	9494817537(97.81%)	9111075165(93.86%)	44997(0.0%)	4961708111(51.11%)		0.9758
MP4-N	6578250900	6427147794(97.7%)	6151597509(93.51%)	43351(0.0%)	3371680941(51.26%)	6047817946	5926374379(97.99%)	5685933479(94.02%)	32958(0.0%)	3096893860(51.2%)		0.977
MP4-Ca	11518776600	11271936818(97.86%)	10809901656(93.85%)	76890(0.0%)	5935084353(51.52%)	10680310812	10479166324(98.12%)	10071654765(94.3%)	57583(0.0%)	5502334770(51.52%)		0.9786
MP5-N	11937749100	11608175731(97.24%)	11393785670(95.44%)	576096(0.0%)	6134641337(51.39%)	10810886167	10561926760(97.7%)	10391540861(96.12%)	503290(0.0%)	5552645358(51.36%)		0.9724
MP5-Ca	25146569400	24458399420(97.26%)	24008228787(95.47%)	1220698(0.0%)	13142026000(52.26%)	22758624700	22242802355(97.73%)	21886854493(96.17%)	1063291(0.0%)	11879231567(52.2%)		0.9726
MP6-N	7421027400	7250526841(97.7%)	6970138141(93.92%)	37560(0.0%)	3696154976(49.81%)	6822595497	6680284212(97.91%)	6431932002(94.27%)	30712(0.0%)	3383495443(49.59%)		0.977
MP6-Ca	18398914200	17882799510(97.19%)	17053213877(92.69%)	774575(0.0%)	9311641903(50.61%)	17064579072	16660906407(97.63%)	15928950331(93.35%)	259166(0.0%)	8607121602(50.44%)		0.9719
MP7-N	8119606500	7946532669(97.87%)	7647908207(94.19%)	19085(0.0%)	4121035529(50.76%)	7768879442	7615119786(98.02%)	7335235876(94.42%)	18226(0.0%)	3936274302(50.67%)		0.9787
MP7-Ca	16363415700	16033371623(97.98%)	15459739943(94.48%)	38404(0.0%)	8432265179(51.54%)	15390914085	15106556090(98.15%)	14582846836(94.75%)	35985(0.0%)	7918610557(51.45%)		0.9798
MP8-N	13386858912	13033143042(97.36%)	12403313276(92.65%)	170562(0.0%)	6905916092(51.59%)	12873943935	12549478940(97.48%)	11954910078(92.86%)	56881(0.0%)	6691562260(51.98%)		0.9736
MP8-Ca	11246325696	10927922235(97.17%)	10364159511(92.16%)	145102(0.0%)	5740912580(51.04%)	10885305108	10587863861(97.27%)	10048302746(92.31%)	48312(0.0%)	5573687574(51.2%)		0.9717
MP9-N	7466304960	7246713128(97.06%)	6859996715(91.88%)	39354(0.0%)	3840578634(51.44%)	7252983214	7045967971(97.15%)	6673573635(92.01%)	16741(0.0%)	3741120433(51.58%)		0.9706
MP9-Ca	22790402496	22036343105(96.69%)	20698324179(90.82%)	117562(0.0%)	11475365617(50.35%)	22068339582	21360668140(96.79%)	20078474359(90.98%)	49074(0.0%)	11099235384(50.3%)		0.9669

## Sheet: Mapping
Supplementary Table 3.3 Result of mapping reference genome
Sample ID	Total Read	Total UnMapped	Total Mapped	Total Target	Total Pair Mapped	Total Single Mapped	Unique Mapped	Multi-Mapped	Perfect Mapped	Mismatch Mapped	Clean	Duplicate
P1-B	57827286	19333-0.03%	57807953-99.97%	53037623-91.72%	56950208-98.48%	857745-1.48%	55249419-95.54%	2558534-4.42%	53902294-93.21%	3905659-6.75%	56655935-97.97%	8281746-14.33%
P1-Ca	115316692	42156-0.04%	115274536-99.96%	105621316-91.59%	113128150-98.10%	2146386-1.86%	110211600-95.57%	5062936-4.39%	107373212-93.11%	7901324-6.85%	112920783-97.92%	21171394-18.37%
P2-B	76300244	69648-0.09%	76230596-99.91%	68166614-89.34%	74302006-97.38%	1928590-2.53%	72741779-95.34%	3488817-4.57%	73093180-95.80%	3137416-4.11%	74233750-97.29%	11329160-14.86%
P2-Ca	75478140	118412-0.16%	75359728-99.84%	68372282-90.59%	74727260-99.01%	632468-0.84%	71988245-95.38%	3371483-4.47%	71776109-95.10%	3583619-4.75%	73506511-97.39%	14618466-19.40%
P3-B	40779004	20972-0.05%	40758032-99.95%	37226715-91.29%	39508568-96.88%	1249464-3.06%	38934095-95.48%	1823937-4.47%	38447411-94.28%	2310621-5.67%	39827790-97.67%	4290446-10.53%
P3-Ca	86859950	452054-0.52%	86407896-99.48%	40002058-46.05%	84902762-97.75%	1505134-1.73%	79864473-91.95%	6543423-7.53%	62638302-72.11%	23769594-27.37%	79162250-91.14%	9411292-10.89%
P4-B	59681846	118805-0.20%	59563041-99.80%	53108403-88.99%	58233796-97.57%	1329245-2.23%	56980216-95.47%	2582825-4.33%	56547535-94.75%	3015506-5.05%	58139121-97.42%	12756966-21.42%
P4-Ca	119005256	233665-0.20%	118771591-99.80%	107132441-90.02%	117003468-98.32%	1768123-1.49%	113703153-95.54%	5068438-4.26%	112219893-94.30%	6551698-5.51%	115997242-97.47%	29756188-25.05%
P5-B	50348812	161189-0.32%	50187623-99.68%	39564224-78.58%	48708638-96.74%	1478985-2.94%	46244861-91.85%	3942762-7.83%	47148900-93.64%	3038723-6.04%	47483534-94.31%	10812472-21.54%
P5-Ca	112765458	342892-0.30%	112422566-99.70%	89624671-79.48%	110729250-98.19%	1693316-1.50%	103631284-91.90%	8791282-7.80%	104575963-92.74%	7846603-6.96%	106421981-94.37%	29756466-26.47%
P6-N	102537410	221038-0.22%	102316372-99.78%	85357186-83.24%	101763842-99.25%	552530-0.54%	94253276-91.92%	8063096-7.86%	99543713-97.08%	2772659-2.70%	96892582-94.49%	21212632-20.73%
P6-Ca	101821894	199794-0.20%	101622100-99.80%	85149831-83.63%	101120202-99.31%	501898-0.49%	93829942-92.15%	7792158-7.65%	98575338-96.81%	3046762-2.99%	96218470-94.50%	20719536-20.39%
P7-N	59268430	134592-0.23%	59133838-99.77%	50952946-85.97%	58888204-99.36%	245634-0.41%	54618553-92.15%	4515285-7.62%	57640404-97.25%	1493434-2.52%	56083192-94.63%	17637890-29.83%
P7-Ca	87519244	164183-0.19%	87355061-99.81%	75357018-86.10%	86841476-99.23%	513585-0.59%	80608975-92.10%	6746086-7.71%	85051265-97.18%	2303796-2.63%	82782154-94.59%	24767904-28.35%
P8-N	86239700	158611-0.18%	86081089-99.82%	72884683-84.51%	84751080-98.27%	1330009-1.54%	79097789-91.72%	6983300-8.10%	82308191-95.44%	3772898-4.37%	81512378-94.52%	20159920-23.42%
P8-Ca	95787858	152308-0.16%	95635550-99.84%	80067558-83.59%	94304102-98.45%	1331448-1.39%	87700313-91.56%	7935237-8.28%	91849186-95.89%	3786364-3.95%	90455225-94.43%	22289124-23.31%
P9-N	73765074	109113-0.15%	73655961-99.85%	61349082-83.17%	71569528-97.02%	2086433-2.83%	67804596-91.92%	5851365-7.93%	68494901-92.86%	5161060-7.00%	69752546-94.56%	18382902-24.96%
P9-Ca	88480002	127233-0.14%	88352769-99.86%	73709558-83.31%	86475674-97.73%	1877095-2.12%	81131738-91.70%	7221031-8.16%	80965006-91.51%	7387763-8.35%	83500803-94.37%	24263618-27.46%
P10-N	60574074	90840-0.15%	60483234-99.85%	50983581-84.17%	59894786-98.88%	588448-0.97%	55716365-91.98%	4766869-7.87%	58588821-96.72%	1894413-3.13%	57361168-94.70%	11371868-18.80%
P10-Ca	82651380	114552-0.14%	82536828-99.86%	69345836-83.90%	81393494-98.48%	1143334-1.38%	75802097-91.71%	6734731-8.15%	78675984-95.19%	3860844-4.67%	78176390-94.59%	19081058-23.12%
P11-N	85612676	124905-0.15%	85487771-99.85%	73453385-85.80%	85006944-99.29%	480827-0.56%	78582469-91.79%	6905302-8.07%	83129131-97.10%	2358640-2.76%	81171956-94.81%	23609006-27.62%
P11-Ca	69302878	104817-0.15%	69198061-99.85%	58912870-85.01%	68953188-99.50%	244873-0.35%	63662057-91.86%	5536004-7.99%	67396761-97.25%	1801300-2.60%	65720134-94.83%	20306378-29.35%
P12-N	95095488	156929-0.17%	94938559-99.83%	80026375-84.15%	92908658-97.70%	2029901-2.13%	87347248-91.85%	7591311-7.98%	92664229-97.44%	2274330-2.39%	90055003-94.70%	29484310-31.06%
P12-Ca	72616316	82169-0.11%	72534147-99.89%	61927642-85.28%	72327130-99.60%	207017-0.29%	66720174-91.88%	5813973-8.01%	70731406-97.40%	1802741-2.48%	68786367-94.73%	18995168-26.19%
P13-N	79685904	92585-0.12%	79593319-99.88%	67058293-84.15%	79211028-99.40%	382291-0.48%	73337398-92.03%	6255921-7.85%	77425601-97.16%	2167718-2.72%	75678170-94.97%	25789982-32.40%
P13-Ca	88412900	108983-0.12%	88303917-99.88%	75396219-85.28%	87876536-99.39%	427381-0.48%	81292363-91.95%	7011554-7.93%	86197385-97.49%	2106532-2.38%	83974583-94.98%	24061576-27.25%
P14-N	65680504	96831-0.15%	65583673-99.85%	55709586-84.82%	65431134-99.62%	152539-0.23%	60399311-91.96%	5184362-7.89%	63458244-96.62%	2125429-3.24%	62253202-94.78%	20198202-30.80%
P14-Ca	79604102	86692-0.11%	79517410-99.89%	67036694-84.21%	79107682-99.38%	409728-0.51%	73176884-91.93%	6340526-7.97%	77414170-97.25%	2103240-2.64%	75550774-94.91%	23488082-29.54%
P15-N	212513474	271614-0.13%	212241860-99.87%	178844526-84.16%	210632052-99.11%	1609808-0.76%	194123170-91.35%	18118690-8.53%	204832382-96.39%	7409478-3.49%	200817643-94.50%	73199612-34.49%
P15-Ca	71389554	86384-0.12%	71303170-99.88%	59806359-83.77%	71005806-99.46%	297364-0.42%	65592907-91.88%	5710263-8.00%	69598523-97.49%	1704647-2.39%	67667808-94.79%	19000296-26.65%
P16-N	82592660	129785-0.16%	82462875-99.84%	70817020-85.74%	82230350-99.56%	232525-0.28%	75983293-92.00%	6479582-7.85%	80259149-97.17%	2203726-2.67%	78140640-94.61%	24374118-29.56%
P16-Ca	260139412	482010-0.19%	259657402-99.81%	220931259-84.93%	258154232-99.24%	1503170-0.58%	239454212-92.05%	20203190-7.77%	252068698-96.90%	7588704-2.92%	245896692-94.52%	101617890-39.14%
P17-N	84096442	144692-0.17%	83951750-99.83%	72366709-86.05%	83680844-99.51%	270906-0.32%	77321355-91.94%	6630395-7.88%	81358655-96.74%	2593095-3.08%	79586731-94.64%	24953684-29.72%
P17-Ca	67938362	128039-0.19%	67810323-99.81%	58529490-86.15%	67604868-99.51%	205455-0.30%	62486971-91.98%	5323352-7.84%	65914530-97.02%	1895793-2.79%	64353880-94.72%	21133738-31.17%
P18-N	79176708	145340-0.18%	79031368-99.82%	67654499-85.45%	78771936-99.49%	259432-0.33%	72763247-91.90%	6268121-7.92%	76869251-97.09%	2162117-2.73%	74859392-94.55%	28015318-35.45%
P18-Ca	105231942	173543-0.16%	105058399-99.84%	88989230-84.56%	104110170-98.93%	948229-0.90%	96624735-91.82%	8433664-8.01%	97628122-92.77%	7430277-7.06%	99286998-94.35%	37250778-35.46%
P19-N	245536364	434082-0.18%	245102282-99.82%	208511573-84.92%	244457062-99.56%	645220-0.26%	225953960-92.02%	19148322-7.80%	237578082-96.76%	7524200-3.06%	232160387-94.55%	120826890-49.30%
P19-Ca	92584246	152349-0.16%	92431897-99.84%	79346789-85.70%	91980144-99.35%	451753-0.49%	85168896-91.99%	7263001-7.84%	89566813-96.74%	2865084-3.09%	87623502-94.64%	29058228-31.44%
P20-N	58959104	150542-0.26%	58808562-99.74%	51238966-86.91%	58675656-99.52%	132906-0.23%	54132963-91.81%	4675599-7.93%	56745657-96.25%	2062905-3.50%	55629108-94.35%	16928588-28.79%
P20-Ca	126665276	304157-0.24%	126361119-99.76%	107984998-85.25%	125306568-98.93%	1054551-0.83%	115832099-91.45%	10529020-8.31%	119327878-94.21%	7033241-5.55%	119056613-93.99%	44325650-35.08%
P21-N	109930688	205084-0.19%	109725604-99.81%	94596935-86.05%	109194598-99.33%	531006-0.48%	100675158-91.58%	9050446-8.23%	104539714-95.10%	5185890-4.72%	103574802-94.22%	39281112-35.80%
P21-Ca	135956220	284098-0.21%	135672122-99.79%	116082759-85.38%	135318342-99.53%	353780-0.26%	125188588-92.08%	10483534-7.71%	131711145-96.88%	3960977-2.91%	128475455-94.50%	53775244-39.64%
MP1-B	41103758	19431-0.05%	41084327-99.95%	36707686-89.30%	40307328-98.06%	776999-1.89%	39189582-95.34%	1894745-4.61%	37878243-92.15%	3206084-7.80%	40159724-97.70%	4253680-10.35%
MP1-Ca	81268534	66779-0.08%	81201755-99.92%	74471511-91.64%	79759764-98.14%	1441991-1.77%	77526862-95.40%	3674893-4.52%	74828231-92.08%	6373524-7.84%	79484892-97.81%	11237230-13.84%
MP2-B	48438786	158041-0.33%	48280745-99.67%	43773684-90.37%	47634954-98.34%	645791-1.33%	46095526-95.16%	2185219-4.51%	45122105-93.15%	3158640-6.52%	46879674-96.78%	10128786-20.98%
MP2-Ca	112300388	707199-0.63%	111593189-99.37%	101639270-90.51%	110493094-98.39%	1100095-0.98%	106568666-94.90%	5024523-4.47%	94396365-84.06%	17196824-15.31%	108126999-96.28%	33582056-30.09%
MP3-B	35699914	91488-0.26%	35608426-99.74%	32159599-90.08%	34576672-96.85%	1031754-2.89%	33923157-95.02%	1685269-4.72%	33369251-93.47%	2239175-6.27%	34693762-97.18%	5292276-14.86%
MP3-Ca	68727570	170606-0.25%	68556964-99.75%	62308129-90.66%	66853156-97.27%	1703808-2.48%	65356709-95.10%	3200255-4.66%	64215852-93.44%	4341112-6.32%	66843296-97.26%	12582706-18.35%
MP4-B	43718364	87252-0.20%	43631112-99.80%	39613324-90.61%	43000194-98.36%	630918-1.44%	41749570-95.50%	1881542-4.30%	40066071-91.65%	3565041-8.15%	42627399-97.50%	8856732-20.30%
MP4-Ca	76568202	155430-0.20%	76412772-99.80%	69208241-90.39%	75529182-98.64%	883590-1.15%	73164134-95.55%	3248638-4.24%	70724838-92.37%	5687934-7.43%	74767522-97.65%	14601648-19.11%
MP5-B	79319900	179297-0.23%	79140603-99.77%	64602952-81.45%	77921524-98.24%	1219079-1.54%	75207066-94.81%	3933537-4.96%	70203557-88.51%	8937046-11.27%	76715298-96.72%	14094706-17.81%
MP5-Ca	167184104	318716-0.19%	166865388-99.81%	149662091-89.52%	165101004-98.75%	1764384-1.06%	158846378-95.01%	8019010-4.80%	149187105-89.24%	17678283-10.57%	162601166-97.26%	33601406-20.14%
MP6-Ca	122261626	205881-0.17%	122055745-99.83%	97161845-79.47%	120905690-98.89%	1150055-0.94%	112067152-91.66%	9988593-8.17%	112226796-91.79%	9828949-8.04%	115223044-94.24%	23897608-19.58%
MP6-B	49269050	41051-0.08%	49227999-99.92%	38440995-78.02%	49076260-99.61%	151739-0.31%	46483408-94.35%	2744591-5.57%	46486182-94.35%	2741817-5.56%	47723436-96.86%	6390592-12.98%
MP7-B	53952508	101099-0.19%	53851409-99.81%	48062375-89.08%	52582214-97.46%	1269195-2.35%	51578183-95.60%	2273226-4.21%	51203428-94.90%	2647981-4.91%	52623470-97.54%	10887250-20.22%
MP7-Ca	108756030	179244-0.16%	108576786-99.84%	97549355-89.70%	107613360-98.95%	963426-0.89%	104062645-95.68%	4514141-4.15%	101764116-93.57%	6812670-6.26%	106194365-97.64%	25695638-23.67%
MP8-N	92800830	192472-0.21%	92608358-99.79%	80281264-86.51%	92370296-99.54%	238062-0.26%	85386355-92.01%	7222003-7.78%	89513976-96.46%	3094382-3.33%	87714435-94.52%	31895364-34.44%
MP8-Ca	77954124	154639-0.20%	77799485-99.80%	67032261-85.99%	77544084-99.47%	255401-0.33%	71759900-92.05%	6039585-7.75%	75351604-96.66%	2447881-3.14%	73687637-94.53%	23658750-30.41%
MP9-N	51756388	102890-0.20%	51653498-99.80%	44547603-86.07%	51505374-99.52%	148124-0.29%	47577859-91.93%	4075639-7.87%	50198365-96.99%	1455133-2.81%	48954495-94.59%	14890572-28.83%
MP9-Ca	157986190	324996-0.21%	157661194-99.79%	134494028-85.13%	157076338-99.42%	584856-0.37%	145226067-91.92%	12435127-7.87%	152783371-96.71%	4877823-3.09%	149283833-94.49%	60823936-38.58%

## Sheet:  Coverage and depth
Supplementary Table 3.4 Coverage and depth
Sample_ID	Total_Target_Base	Mapped_Target_Base	Average_Target_Depth	Total_Near_Target_Base	Mapped_Near_Target_Base	Average_Near_Target_Depth	Near_Target_Coverage_ratio(%)	Target_Coverage_ratio(%)	Target_Coverage_5X(%)	Target_Coverage_10X(%)	Target_Coverage_20X(%)	Target_Coverage_50X(%)	Target_Coverage_100X(%)
P1-B	59325840	6455279916	108.81	74467760	1063105260	14.28	73.87	96.26	93.26	90.45	85.46	72.15	49.46
P1-Ca	59325840	12881634888	217.13	74467760	2109565751	28.33	81.62	96.99	95.03	93.28	90.41	82.77	71.88
P2-B	59325840	8371097891	141.1	74467760	1803091716	24.21	87.75	97.38	95.45	93.44	89.33	77.83	59.97
P2-Ca	59325840	8412012540	141.79	74467760	1612804947	21.66	82.26	96.99	94.17	90.77	84.45	69.88	49.26
P3-B	59325840	4567917600	77	74467760	811509347	10.9	72.59	96.21	92.53	88.95	82.32	63.21	31.37
P3-Ca	59325840	4725233971	79.65	74467760	743845786	9.99	79.18	97.26	91.83	86.75	78.82	58.81	29.45
P4-B	59325840	6483299808	109.28	74467760	1305316339	17.53	81.24	96.99	94.3	91.53	86.29	71.83	48.42
P4-Ca	59325840	13066601388	220.25	74467760	2492949745	33.48	87.29	97.59	95.84	94.23	91.33	83.25	71.45
P5-B	59325840	4702888581	79.27	74467760	1196135865	16.06	77.79	94.6	91.28	87.95	81.68	61.87	30.76
P5-Ca	59325840	10620584185	179.02	74467760	2554396112	34.3	84.48	95.45	93.26	91.49	88.34	79.76	79.76
P6-Ca	59325840	10380596715	174.98	74467760	1737468168	23.33	74.62	99.13	98.84	98.52	97.64	91.83	71.57
P6-N	59325840	10357384381	174.58	74467760	2015151596	27.06	82.19	99.11	98.82	98.47	97.57	91.5	70.48
P7-Ca	59325840	9202036015	155.11	74467760	1559767195	20.95	72.08	99.13	98.66	98.08	96.49	87.17	62.47
P7-N	59325840	6205654339	104.6	74467760	1047550370	14.07	66.16	98.94	98.15	97.06	94.04	78.14	43.46
P8-Ca	59325840	9820799522	165.54	74467760	1720642158	23.11	71.94	97.83	94.25	90.95	86.37	75.56	58.56
P8-N	59325840	8894734924	149.93	74467760	1547452644	20.78	74.62	99.12	98.66	97.99	95.61	79.5	50.44
P9-Ca	59325840	9027055645	152.16	74467760	1378494999	18.51	65.19	98.69	97.29	95	89.63	73.73	51.44
P9-N	59325840	7461089162	125.76	74467760	1352789830	18.17	75.67	98.92	98.44	97.76	95.31	77.84	43.41
P10-Ca	59325840	8482391831	142.98	74467760	1461151979	19.62	70.75	98.87	97.81	96.45	93.17	77.99	50.93
P10-N	59325840	6182397809	104.21	74467760	1156502081	15.53	74.34	98.94	98.33	97.54	94.97	77.96	41.11
P11-Ca	59325840	7147326495	120.48	74467760	1181072119	15.86	66.14	98.9	98.24	97.39	95.06	82.6	51.84
P11-N	59325840	8925581899	150.45	74467760	1457571315	19.57	69.2	99.1	98.62	98.03	96.32	86.45	60.7
P12-Ca	59325840	7535976513	127.03	74467760	1234382913	16.58	66.39	99	98.43	97.68	95.43	82.26	51.66
P12-N	59325840	9691734412	163.36	74467760	1788551298	24.02	81.7	99.05	98.58	98.03	96.67	89.59	68.61
P13-Ca	59325840	9165650950	154.5	74467760	1589160768	21.34	73.26	99.07	98.59	97.97	96.25	86.44	61.21
P13-N	59325840	8117331078	136.83	74467760	1388372609	18.64	69.78	98.82	98.13	97.32	95.31	85.8	60.53
P14-Ca	59325840	8146415305	137.32	74467760	1406244309	18.88	70.5	98.95	98.33	97.58	95.69	85.65	59.22
P14-N	59325840	6726869433	113.39	74467760	1031890639	13.86	61.38	98.84	98.12	97.16	94.44	80.03	47.39
P15-Ca	59325840	7258098815	122.34	74467760	1297001370	17.42	71.61	98.83	98.13	97.26	94.96	82.88	52.67
P15-N	59325840	22089276995	372.34	74467760	3548983773	47.66	61.7	95.91	87.66	80.38	72.86	64.75	57.79
P16-Ca	59325840	26832697387	452.29	74467760	4653390571	62.49	80.47	99.37	99.15	98.94	98.52	97.07	93.52
P16-N	59325840	8616374476	145.24	74467760	1467705440	19.71	67.62	99.22	98.74	98.08	96.27	86.51	61.16
P17-Ca	59325840	7112519565	119.89	74467760	1143074723	15.35	64.78	98.95	98.34	97.5	95.09	81.94	50.66
P17-N	59325840	8803876013	148.4	74467760	1367522121	18.36	63.7	99.02	98.57	97.95	96.15	86.21	60.92
P18-Ca	59325840	10778324540	181.68	74467760	1609361365	21.61	68.32	99.33	98.94	98.39	96.69	86.23	61.32
P18-N	59325840	8234753785	138.81	74467760	1347803741	18.1	67.45	99.16	98.58	97.84	95.86	85.61	59.47
P19-Ca	59325840	9676111258	163.1	74467760	1567840028	21.05	68.96	99.22	98.77	98.18	96.6	87.95	65.19
P19-N	59325840	25295583954	426.38	74467760	4034929498	54.18	78.29	99.39	99.17	98.95	98.5	96.94	92.92
P20-Ca	59325840	13226267892	222.94	74467760	1905979339	25.59	63.91	98.77	97.41	95.55	91.55	79.76	62.76
P20-N	59325840	6217513189	104.8	74467760	914635885	12.28	58.37	98.88	98.11	96.96	93.28	74.65	40.72
P21-Ca	59325840	14125295527	238.1	74467760	2262904710	30.39	71.75	99.24	98.85	98.45	97.53	93.42	81.83
P21-N	59325840	11549723999	194.68	74467760	1605427815	21.56	57.07	97.16	93.56	90.36	85.18	72.76	56.58
MP1-B	59325840	4446956987	74.96	74467760	723811681	9.72	68.82	95.92	91.89	88.05	81.01	61.73	29.36
MP1-Ca	59325840	9010469461	151.88	74467760	1456529508	19.56	76.94	96.72	94.17	91.94	88.15	77.78	61.85
MP2-B	59325840	5336641595	89.95	74467760	887183038	11.91	70.62	96.13	92.67	89.36	83.3	67.02	38.84
MP2-Ca	59325840	12008223179	202.41	74467760	1536674256	20.64	67.89	96.29	93.51	91.37	87.89	78.86	66.22
MP3-B	59325840	3925078665	66.16	74467760	677197983	9.09	67.91	95.74	91.58	87.56	79.92	57.57	23.18
MP3-Ca	59325840	7600999460	128.12	74467760	1306635513	17.55	76.7	96.6	93.94	91.47	87.1	74.99	55.34
MP4-B	59325840	4778320423	80.54	74467760	754632743	10.13	65.16	95.71	91.66	87.91	81.09	62.88	33.56
MP4-Ca	59325840	8349483627	140.74	74467760	1454748030	19.54	81.43	96.91	94.36	91.89	87.54	75.85	57.99
MP5-B	59325840	7730908119	130.31	74467760	1269253643	17.04	79.86	97.26	94.18	91.32	86.49	74.92	56.71
MP5-Ca	59325840	17860201049	301.05	74467760	2737040656	36.75	83.63	97.67	95.75	94.1	91.56	85.37	76.87
MP6-B	59325840	4584197315	77.27	74467760	831666226	11.17	72.52	96.85	93.24	90.27	84.57	63.09	30.11
MP6-Ca	59325840	11445004313	192.92	74467760	2570613160	34.52	83.27	95.38	92.94	91.01	87.89	79.9	66.44
MP7-B	59325840	5856841295	98.72	74467760	1229729094	16.51	82.24	96.92	94.19	91.23	85.55	69.57	43.6
MP7-Ca	59325840	11843394927	199.63	74467760	2227173417	29.91	86.71	97.49	95.6	93.86	90.71	82.05	69.16
MP8-Ca	59325840	8149293148	137.36	74467760	1276247857	17.14	63.09	99.17	98.62	97.89	95.8	84.84	58.09
MP8-N	59325840	9746119268	164.28	74467760	1461465185	19.63	62.63	99.27	98.85	98.27	96.61	87.83	65.35
MP9-Ca	59325840	16330651888	275.27	74467760	2592749793	34.82	73.41	99.29	98.95	98.58	97.79	94.56	85.64
MP9-N	59325840	5428921040	91.51	74467760	859504509	11.54	60.84	99.09	98.22	96.84	92.65	71.28	34.37
