# Supplementary material for: Preliminary study on the molecular features of mutation in multiple primary oral cancer by whole exome sequencing
Source: Front Oncol. 2022 Oct 20;12:971546. doi: 10.3389/fonc.2022.971546 (PMC9632273; doi:10.3389/fonc.2022.971546)
Supplement: Supplementary file 1 [file DataSheet_1.zip › Supplementary Tables/Supplementary Table S4.xlsx]

## Sheet: Count of Somatic SNV and Indel 
Sample name	SNV number	InDel number
P1	587	15
P2	292	14
P3	410	121
P4	594	31
P5	356	12
P6	1187	15
P7	232	10
P8	564	56
P9	534	96
P10	396	29
P11	360	11
P12	274	8
P13	392	17
P14	355	17
P15	210	11
P16	1641	50
P17	356	17
P18	724	160
P19	596	22
P20	669	350
P21	1112	33
MP1	548	14
MP2	1294	42
MP3	356	30
MP4	733	21
MP5	485	35
MP6	372	31
MP7	552	34
MP8	2030	43
MP9	780	33

## Sheet: Distribution of Somatic SNP
Supplementary Table 4.1 Distribution of Somatic SNP
Sample	exonic	splicing	intronic	intergenic	UTR3	UTR5	upstream	downstream	ncRNA_exonic	ncRNA_intronic	ncRNA_splicing
P1	370	2	138	26	17	6	2	1	13	11	0
P2	169	0	74	16	8	7	1	1	6	10	0
P3	199	8	129	20	13	4	3	1	11	20	0
P4	297	1	197	26	13	10	5	2	11	30	0
P5	172	6	95	31	13	4	1	4	9	21	0
P6	565	3	385	73	29	37	3	4	33	53	0
P7	132	1	32	30	7	3	1	2	10	14	0
P8	293	2	153	38	15	8	4	2	22	27	0
P9	288	4	132	31	12	16	3	0	15	32	1
P10	201	0	108	20	18	13	0	3	13	19	0
P11	200	3	87	28	10	8	1	0	12	10	0
P12	137	0	78	19	6	4	2	1	10	17	0
P13	211	2	86	30	11	10	3	6	10	22	1
P14	194	2	86	37	5	3	2	0	9	17	0
P15	76	1	57	40	5	8	0	2	8	13	0
P16	811	7	523	84	43	37	5	5	62	62	0
P17	185	2	102	26	8	11	1	0	9	12	0
P18	405	2	185	39	19	16	2	3	19	32	0
P19	265	4	201	51	20	11	0	1	15	28	0
P20	349	3	206	34	20	6	2	1	22	26	0
P21	589	6	312	68	26	26	9	2	32	40	0
MP1	301	0	164	19	14	10	2	1	13	23	0
MP2	864	3	298	27	31	14	1	4	21	30	0
MP3	189	0	95	13	18	10	4	1	9	15	0
MP4	374	1	244	25	17	23	4	1	16	28	0
MP5	235	3	141	34	17	13	4	3	11	23	0
MP6	214	1	73	26	11	10	3	4	10	20	0
MP7	264	4	177	23	16	11	2	0	19	35	0
MP8	1096	11	592	101	55	43	9	6	46	68	0
MP9	450	4	175	55	19	12	6	2	22	32	1

## Sheet: Type of Somatic SNP
Supplementary Table 4.2 Type of Somatic SNP
Sample	synonymous SNV	nonsynonymous SNV	stopgain	stoploss	unknown
P1	111	233	26	0	0
P2	50	111	8	0	0
P3	54	139	5	0	1
P4	74	200	23	0	2
P5	43	116	12	0	1
P6	161	361	41	0	2
P7	48	81	2	0	1
P8	66	212	13	0	2
P9	74	198	15	0	1
P10	63	132	5	0	1
P11	53	136	10	0	1
P12	32	101	4	0	0
P13	61	141	6	0	3
P14	47	138	9	0	0
P15	22	51	1	0	2
P16	202	560	42	0	7
P17	49	130	6	0	0
P18	94	290	18	0	3
P19	72	183	8	0	2
P20	84	239	23	0	3
P21	154	388	44	0	4
MP1	73	198	30	0	0
MP2	279	544	38	0	4
MP3	54	124	11	0	0
MP4	100	251	19	0	4
MP5	75	144	13	0	3
MP6	53	151	9	0	1
MP7	69	175	17	0	3
MP8	274	735	80	0	9
MP9	131	299	19	0	2

## Sheet: mutation spectrum
Supplementary Table 4.3 mutation spectrum
sample	type	value
MP1	T>G	1.82482
MP1	T>C	5.83942
MP1	T>A	1.64234
MP1	C>T	38.8686
MP1	C>G	11.3139
MP1	C>A	40.5109
MP2	T>G	1.62287
MP2	T>C	6.64606
MP2	T>A	1.23648
MP2	C>T	84.9304
MP2	C>G	2.24111
MP2	C>A	3.32303
MP3	T>G	3.37079
MP3	T>C	7.58427
MP3	T>A	1.96629
MP3	C>T	42.4157
MP3	C>G	19.1011
MP3	C>A	25.5618
MP4	T>G	2.18281
MP4	T>C	5.8663
MP4	T>A	1.50068
MP4	C>T	49.1132
MP4	C>G	25.648
MP4	C>A	15.6889
MP5	T>G	7.62887
MP5	T>C	9.07216
MP5	T>A	3.09278
MP5	C>T	52.1649
MP5	C>G	8.65979
MP5	C>A	19.3814
MP6	T>G	7.25806
MP6	T>C	12.3656
MP6	T>A	4.03226
MP6	C>T	32.2581
MP6	C>G	9.67742
MP6	C>A	34.4086
MP7	T>G	3.26087
MP7	T>C	13.0435
MP7	T>A	5.61594
MP7	C>T	31.5217
MP7	C>G	19.0217
MP7	C>A	27.5362
MP8	T>G	0.541872
MP8	T>C	3.64532
MP8	T>A	1.7734
MP8	C>T	42.069
MP8	C>G	3.25123
MP8	C>A	48.7192
MP9	T>G	2.5641
MP9	T>C	6.28205
MP9	T>A	2.82051
MP9	C>T	56.5385
MP9	C>G	6.28205
MP9	C>A	25.5128
P1	T>G	1.1925
P1	T>C	3.57751
P1	T>A	1.53322
P1	C>T	24.0204
P1	C>G	2.55537
P1	C>A	67.121
P10	T>G	1.76768
P10	T>C	4.79798
P10	T>A	2.77778
P10	C>T	62.1212
P10	C>G	4.0404
P10	C>A	24.4949
P11	T>G	1.38889
P11	T>C	8.61111
P11	T>A	4.16667
P11	C>T	52.2222
P11	C>G	3.61111
P11	C>A	30
P12	T>G	0.729927
P12	T>C	6.93431
P12	T>A	1.82482
P12	C>T	56.9343
P12	C>G	3.64964
P12	C>A	29.927
P13	T>G	4.59184
P13	T>C	9.18367
P13	T>A	4.08163
P13	C>T	66.3265
P13	C>G	3.82653
P13	C>A	11.9898
P14	T>G	2.25352
P14	T>C	10.4225
P14	T>A	1.97183
P14	C>T	61.4085
P14	C>G	5.35211
P14	C>A	18.5915
P15	T>G	1.90476
P15	T>C	8.09524
P15	T>A	1.42857
P15	C>T	53.8095
P15	C>G	4.7619
P15	C>A	30
P16	T>G	1.34065
P16	T>C	5.17977
P16	T>A	1.52346
P16	C>T	59.9025
P16	C>G	2.13285
P16	C>A	29.9208
P17	T>G	3.37079
P17	T>C	3.93258
P17	T>A	2.80899
P17	C>T	39.3258
P17	C>G	3.65169
P17	C>A	46.9101
P18	T>G	1.38122
P18	T>C	6.21547
P18	T>A	3.8674
P18	C>T	54.8343
P18	C>G	4.55801
P18	C>A	29.1436
P19	T>G	1.00671
P19	T>C	4.86577
P19	T>A	1.00671
P19	C>T	38.5906
P19	C>G	2.68456
P19	C>A	51.8456
P2	T>G	2.39726
P2	T>C	4.79452
P2	T>A	2.39726
P2	C>T	67.8082
P2	C>G	4.45205
P2	C>A	18.1507
P20	T>G	3.8864
P20	T>C	6.27803
P20	T>A	6.12855
P20	C>T	53.5127
P20	C>G	3.43797
P20	C>A	26.7564
P21	T>G	0.719424
P21	T>C	2.96763
P21	T>A	0.899281
P21	C>T	25.0899
P21	C>G	2.51799
P21	C>A	67.8058
P3	T>G	5.12195
P3	T>C	16.3415
P3	T>A	5.36585
P3	C>T	51.4634
P3	C>G	10.9756
P3	C>A	10.7317
P4	T>G	4.88215
P4	T>C	7.91246
P4	T>A	4.3771
P4	C>T	39.899
P4	C>G	14.3098
P4	C>A	28.6195
P5	T>G	7.02247
P5	T>C	8.98876
P5	T>A	4.77528
P5	C>T	37.3596
P5	C>G	5.89888
P5	C>A	35.9551
P6	T>G	0.505476
P6	T>C	1.68492
P6	T>A	0.84246
P6	C>T	10.8677
P6	C>G	1.17944
P6	C>A	84.92
P7	T>G	1.72414
P7	T>C	13.7931
P7	T>A	3.44828
P7	C>T	67.2414
P7	C>G	5.60345
P7	C>A	8.18966
P8	T>G	1.77305
P8	T>C	7.0922
P8	T>A	3.5461
P8	C>T	52.1277
P8	C>G	4.43262
P8	C>A	31.0284
P9	T>G	2.24719
P9	T>C	8.05243
P9	T>A	2.43446
P9	C>T	44.0075
P9	C>G	3.37079
P9	C>A	39.8876

## Sheet: Distribution of Somatic Indel
Supplementary Table 4.4 Distribution of Somatic Indel
Sample	exonic	splicing	intronic	intergenic	UTR3	UTR5	upstream	downstream	ncRNA_exonic	ncRNA_intronic	ncRNA_splicing
P1	8	0	4	0	1	2	0	0	0	0	0
P2	7	0	5	2	0	0	0	0	0	0	0
P3	53	45	19	0	0	0	1	0	0	1	1
P4	14	0	9	2	0	1	0	1	0	4	0
P5	3	0	6	1	0	0	0	1	0	1	0
P6	5	0	5	3	1	0	0	0	0	1	0
P7	3	0	2	5	0	0	0	0	0	0	0
P8	26	1	18	6	2	0	1	0	0	2	0
P9	34	0	51	3	2	1	0	0	1	4	0
P10	8	1	12	3	0	2	0	0	0	3	0
P11	4	0	4	1	0	1	0	0	0	1	0
P12	3	0	3	0	0	2	0	0	0	0	0
P13	7	0	5	4	0	1	0	0	0	0	0
P14	5	0	4	3	1	2	0	0	1	1	0
P15	6	0	3	2	0	0	0	0	0	0	0
P16	16	2	20	8	2	0	0	0	1	1	0
P17	6	0	7	3	0	1	0	0	0	0	0
P18	36	1	96	2	7	1	0	0	2	15	0
P19	5	1	11	4	0	0	0	0	0	1	0
P20	118	2	179	11	16	2	0	0	4	18	0
P21	9	0	11	7	2	1	1	1	1	0	0
MP1	6	0	4	1	1	1	0	0	0	1	0
MP2	14	1	17	3	2	1	0	0	2	2	0
MP3	13	1	10	1	4	1	0	0	0	0	0
MP4	9	0	7	2	0	0	1	0	1	1	0
MP5	17	0	13	1	1	0	1	0	0	2	0
MP6	20	0	5	3	1	0	0	0	0	2	0
MP7	18	1	9	0	0	1	0	0	1	4	0
MP8	18	0	12	0	4	1	0	1	0	7	0
MP9	15	0	13	2	0	1	0	0	1	1	0

## Sheet: Type of Somatic Indel
Supplementary Table 4.5 Type of Somatic Indel
Sample	frameshift_del	frameshift_in	nonframeshift_del	nonframeshift_in	stopgain	stoploss	unknown
P1	0	5	0	3	0	0	0
P2	3	0	3	0	1	0	0
P3	25	12	6	5	4	0	1
P4	4	8	2	0	0	0	0
P5	1	2	0	0	0	0	0
P6	1	1	0	3	0	0	0
P7	3	0	0	0	0	0	0
P8	4	11	1	10	0	0	0
P9	4	16	0	7	7	0	0
P10	2	4	0	0	1	0	1
P11	1	0	0	2	1	0	0
P12	0	1	1	1	0	0	0
P13	2	3	0	1	1	0	0
P14	3	1	0	1	0	0	0
P15	0	2	0	4	0	0	0
P16	4	4	1	5	2	0	0
P17	0	3	0	3	0	0	0
P18	3	17	1	6	9	0	0
P19	2	2	0	1	0	0	0
P20	6	58	1	28	25	0	0
P21	1	5	0	1	2	0	0
MP1	2	4	0	0	0	0	0
MP2	2	1	3	4	4	0	0
MP3	6	3	3	1	0	0	0
MP4	4	1	3	0	1	0	0
MP5	6	5	3	3	0	0	0
MP6	14	1	3	2	0	0	0
MP7	10	7	0	1	0	0	0
MP8	2	11	0	4	1	0	0
MP9	5	3	2	4	1	0	0

## Sheet: Type of CNV
Supplementary Table 3.6 Type of CNV
Group	Sample	gain number	gain length	loss number	loss length	total number	total length
P-OC	P1	10401	10490606	0	0	10401	10490606
P-OC	P2	1230	1006331	5414	5497582	6644	6503913
P-OC	P3	192	161628	4225	4130173	4417	4291801
P-OC	P4	11586	11507051	0	0	11586	11507051
P-OC	P5	8230	8515442	1	642	8231	8516084
P-OC	P6	22	15321	4698	4533888	4720	4549209
P-OC	P7	7476	7205935	0	0	7476	7205935
P-OC	P8	4693	4384672	51	41231	4744	4425903
P-OC	P9	2066	1753823	100	82464	2166	1836287
P-OC	P10	8922	8621924	1	797	8923	8622721
P-OC	P11	0	0	10950	10870430	10950	10870430
P-OC	P12	2	1667	5653	5406355	5655	5408022
P-OC	P13	5664	5642116	54	48418	5718	5690534
P-OC	P14	5710	5494824	1	901	5711	5495725
P-OC	P15	0	0	15088	14378096	15088	14378096
P-OC	P16	10666	10363810	0	0	10666	10363810
P-OC	P17	7	6946	9550	9487863	9557	9494809
P-OC	P18	7012	6854648	3	2118	7015	6856766
P-OC	P19	0	0	18776	18341913	18776	18341913
P-OC	P20	5886	5380988	0	0	5886	5380988
P-OC	P21	120	115900	6965	6579522	7085	6695422
MP-OC	MP1	7459	7430177	0	0	7459	7430177
MP-OC	MP2	6423	6254797	0	0	6423	6254797
MP-OC	MP3	6091	6015206	0	0	6091	6015206
MP-OC	MP4	6512	6393734	0	0	6512	6393734
MP-OC	MP5	11655	11675653	2	1916	11657	11677569
MP-OC	MP6	2814	2374504	15	12780	2829	2387284
MP-OC	MP7	10961	10930997	0	0	10961	10930997
MP-OC	MP8	7	4815	3684	3431811	3691	3436626
MP-OC	MP9	5914	5387371	0	0	5914	5387371
