# Supplementary material for: Preliminary study on the molecular features of mutation in multiple primary oral cancer by whole exome sequencing
Source: Front Oncol. 2022 Oct 20;12:971546. doi: 10.3389/fonc.2022.971546 (PMC9632273; doi:10.3389/fonc.2022.971546)
Supplement: Supplementary file 1 [file DataSheet_1.zip › Supplementary Tables/Supplementary Table S5.xlsx]

## Sheet: Sheet1
Supplementary Table S5
	MSI (%)	TMB (Mut/Mb)	MATH
P1	0.15	18.4956	41.241
P2	0.03	11.3688	60.813
P3	0.02	13.048	72.553
P4	0.33	17.1647	101.794
P5	0.62	11.4693	88.508
P6	0.05	22.539	31.279
P7	0.11	7.9547	39.73
P8	0.03	17.8506	57.249
P9	0.11	16.926	49.222
P10	0.01	12.9613	39.679
P11	0.44	13.3042	66.242
P12	0.08	10.3091	40.061
P13	1.12	13.4716	70.073
P14	0.29	13.2195	49.932
P15	1.18	3.15209	51.056
P16	4.04	26.7371	37.643
P17	0.52	12.5168	38.955
P18	0.18	20.6201	39.557
P19	1.17	15.9147	42.874
P20	0.26	18.5995	76.153
P21	0.88	23.3343	41.825
MP1	0.25	16.926	84.236
MP2	0.16	25.903	42.649
MP3	0	12.1475	115.527
MP4	0.55	19.6335	56.817
MP5	0.53	13.6365	93.038
MP6	0.27	14.038	61.118
MP7	0.06	15.7141	81.631
MP8	0.9	28.588	48.77
MP9	1.35	20.9576	43.085
