# Supplementary material for: Preliminary study on the molecular features of mutation in multiple primary oral cancer by whole exome sequencing
Source: Front Oncol. 2022 Oct 20;12:971546. doi: 10.3389/fonc.2022.971546 (PMC9632273; doi:10.3389/fonc.2022.971546)
Supplement: Supplementary file 1 [file DataSheet_1.zip › Supplementary Tables/Supplementary Table S6.xlsx]

## Sheet: Somatic_Mutation_type 
Supplementary Fig6.1 Somatic_Mutation_type of group
	P	MP
A[C>A]A	277	123
A[C>A]C	169	103
A[C>A]G	384	126
A[C>A]T	59	30
A[C>G]A	61	126
A[C>G]C	27	10
A[C>G]G	27	13
A[C>G]T	22	26
A[C>T]A	100	139
A[C>T]C	120	81
A[C>T]G	125	205
A[C>T]T	62	33
A[T>A]A	17	6
A[T>A]C	17	4
A[T>A]G	27	11
A[T>A]T	15	14
A[T>C]A	35	40
A[T>C]C	35	24
A[T>C]G	70	35
A[T>C]T	53	20
A[T>G]A	17	14
A[T>G]C	10	12
A[T>G]G	25	18
A[T>G]T	20	10
C[C>A]A	326	125
C[C>A]C	317	137
C[C>A]G	311	102
C[C>A]T	237	87
C[C>G]A	19	34
C[C>G]C	23	15
C[C>G]G	13	6
C[C>G]T	17	15
C[C>T]A	176	295
C[C>T]C	634	344
C[C>T]G	266	380
C[C>T]T	171	193
C[T>A]A	16	5
C[T>A]C	22	20
C[T>A]G	45	22
C[T>A]T	21	9
C[T>C]A	33	36
C[T>C]C	47	31
C[T>C]G	94	51
C[T>C]T	54	35
C[T>G]A	7	7
C[T>G]C	18	7
C[T>G]G	33	22
C[T>G]T	23	14
G[C>A]A	364	189
G[C>A]C	224	137
G[C>A]G	447	149
G[C>A]T	184	81
G[C>G]A	29	35
G[C>G]C	31	16
G[C>G]G	31	13
G[C>G]T	31	17
G[C>T]A	217	165
G[C>T]C	2236	633
G[C>T]G	453	287
G[C>T]T	104	73
G[T>A]A	16	11
G[T>A]C	11	9
G[T>A]G	22	12
G[T>A]T	19	6
G[T>C]A	41	17
G[T>C]C	43	27
G[T>C]G	64	35
G[T>C]T	37	20
G[T>G]A	11	4
G[T>G]C	8	6
G[T>G]G	15	11
G[T>G]T	7	9
T[C>A]A	479	209
T[C>A]C	322	174
T[C>A]G	472	142
T[C>A]T	206	119
T[C>G]A	66	158
T[C>G]C	20	44
T[C>G]G	16	19
T[C>G]T	47	98
T[C>T]A	124	299
T[C>T]C	262	138
T[C>T]G	166	273
T[C>T]T	86	127
T[T>A]A	22	10
T[T>A]C	18	8
T[T>A]G	8	5
T[T>A]T	13	10
T[T>C]A	22	17
T[T>C]C	25	26
T[T>C]G	40	23
T[T>C]T	30	36
T[T>G]A	15	3
T[T>G]C	12	6
T[T>G]G	14	17
T[T>G]T	14	12

## Sheet: mutational signatures of sample
Supplementary Table S6.2 mutational signatures of each groupmutational signatures of each sample
	P1	P2	P3	P4	P5	P6	P7	P8	P9	P10	P11	P12	P13	P14	P15	P16	P17	P18	P19	P20	P21	MP1	MP2	MP3	MP4	MP5	MP6	MP7	MP8	MP9
Sig_1	0	0	150.044	58.0526	8.18121	0	0	0	0	0	0	0	0	15.5541	0	0	0	0	0	0	0	43.9087	1074.32	0	69.9169	54.7689	55.0263	22.4541	0	0
Sig_2	0	0	0	0	0	0	0	0	0	0	0.933178	0	3.94353	0	0	0	0	0	0	0	0	35.6192	0	45.4963	134.574	18.5181	0	14.6232	4.87525	0
Sig_3	0	0	16.5783	0	0	0	0	0	0	0	0	0	0	0	0	0	0	0	0	0	0	0	0	25.3581	117.331	52.0415	0	0	0	0
Sig_4	52.02	0	47.0613	105.405	0	585.96	0	84.3828	75.7189	0	15.8313	0	0	0	9.07156	0	94.618	68.7328	164.334	20.8289	446.014	84.9343	0	5.80853	0	0.775269	74.0047	61.2684	618.733	0
Sig_5	0	0	0	0	0	0	0	0	0	0	0	0	0	0	0	0	0	0	0	0	0	0	0	0	0	0	0	155.458	0	0
Sig_6	0	30.4865	0	39.7507	50.1135	0	0	0	0	0	0	0	0	0	0	0	0	0	0	0	0	8.91778	0	10.1528	61.0324	43.4366	0	0.646832	27.4352	0
Sig_7	0	0	17.7636	5.44826	0	0	0	0	0	0	0	0	3.88516	21.0428	0.662253	0	0	0	0	0	0	0	119.645	0	0	8.98476	5.80074	0	0	0
Sig_8	0	0	0	0	0	0	0	0	0	0	0	0	0	0	0	0	0	0	0	0	0	0	0	0	0	0	0	0	0	0
Sig_9	0	0	0	0	0	0	0	0	0	0	0	0	0	0	0	0	0	0	0	0	0	0	0	0	0	0	1.15454	0	0	0
Sig_10	0	0	0	16.373	0	0	0	0	6.94181	0	3.54067	0	0	0	0	0	0	0	0	0	0	0	18.5367	0	0	14.3247	2.2904	3.64095	21.2038	0
Sig_11	0	0	0	0	8.31362	0	0	0	0	0	0	0	20.5588	0	27.6101	0	0	0	0	0	0	0	0	0	0	0	0	0	0	0
Sig_12	0	0	54.0423	2.4359	0	0	0	0	0	0	0	0	0	0	0	0	0	0	0	0	0	0	0	9.99855	0	0	11.9291	0	0	0
Sig_13	0	0.137337	8.67954	56.8693	11.4478	0	0	6.1862	0	0	0.273219	0	0	2.13923	0	4.79083	0.204227	5.95356	0	3.84615	0	35.5533	0	52.9652	119.786	0.351593	0.953532	83.5698	10.1244	15.0596
Sig_14	0	0	0	0	0	0	0	0	0	0	0	0	0	0	0	0	0	0	0	0	0	0	0	0	0	0	0	0	0	0
Sig_15	53.575	122.61	0	0	14.4466	35.0549	137.448	261.823	175.972	199.644	103.472	140.216	196.29	124.296	79.2713	871.239	127.075	376.011	140.51	339.511	165.095	90.6396	0	4.33322	0	76.4186	43.8162	7.14644	293.561	373.565
Sig_16	0	0	0	0	0	0	0	0	0	0	0	0	0	0	0	0	0	0	0	0	0	0	0	0	0	0	16.3143	21.4665	0	0
Sig_17	0	0	11.5373	8.19124	8.89235	0	0	0	0	0	0	0	0	0	0	0	0	0	0	0	0	0	4.18958	0	0	15.0508	0	0	0	0
Sig_18	177.937	0	0	6.16372	9.13895	114.982	0	40.2523	82.0999	29.3495	35.4932	26.2178	0.366281	0	0	94.8296	24.4734	53.0342	0	53.7615	188.342	55.6061	0	39.357	10.5417	21.3432	0	0	203.71	0
Sig_19	0	0	0	0	0	0	0	0	0	0	0	0	0	0	0	0	0	0	0	0	0	0	0	0	0	0	0	0	0	0
Sig_20	0	6.87569	4.43827	0	2.10306	32.8376	0.313698	22.7872	0	0.0277781	28.837	0	14.6848	5.66667	12.5029	0	0	0	83.008	0	0	0	0	7.54733	0	0	0	0	0	0
Sig_21	0	0	0	10.6771	10.3222	0	14.4428	0	17.7096	3.08156	7.54884	0.855223	14.5237	16.2817	0	0	0	0	0	0	0	0	0	0	0	0	0	0	0	0
Sig_22	0	1.87948	1.80751	0	2.99722	0	1.94633	0	0	2.62694	1.15851	0	8.00327	0	0	0	0	0	0	4.12102	0	0	0	0	0	2.15878	0	0	0	0
Sig_23	78.0447	124.178	70.4388	41.6832	57.6327	17.727	124.615	166.503	142.404	180.962	118.196	119.493	129.625	120.388	40.2476	681.219	83.0812	250.5	129.689	249.617	134.898	34.7987	232.125	12.4805	20.2153	101.244	38.4922	20.8803	347.338	310.18
Sig_24	279.171	31.0066	0	57.3118	100.764	401.339	0	41.4748	87.533	37.6299	57.1938	42.8075	14.8883	57.6221	57.5877	291.033	63.7958	43.1391	143.359	57.8809	272.074	136.32	0	29.3466	76.4685	59.2658	92.0942	71.342	370.904	150.764
Sig_25	0	0	0	0	0	0	0	0	0	0	0	0	0	0	0	0	0	0	0	0	0	0	0	0	0	0	0	0	0	0
Sig_26	0	0	0	0	0	0	0	0	0	0	0	0	0	0	0	0	0	0	0	0	0	0	0	0	0	0	0	0	0	0
Sig_27	0	0	0	0.313033	0	0	0	0	0	0	5.18717	0.665068	2.78189	0.967827	0	0.722518	0	8.9919	0	7.94982	0	0	0	0	0	0	0.121308	3.17905	0	0.260412
Sig_28	0	0	0	0	1.81656	0	0	0	0	0	0	0	0.546472	0	0	0	0	0	0	0	0	0	0	0	0	4.50425	9.86117	0	0	0
Sig_29	0	0	0	57.1531	62.4694	0	0	0	0	0	0	0	0	0	0	0	0	0	0	0	0	1.90827	0	25.9056	0	0	0	41.1566	88.239	0
Sig_30	0	0	0	100.028	0	0	0	0	0	0	0	0	7.6475	0	0	0	0	0	0	0	0	29.6092	0	88.0668	126.057	0	0	47.9653	217.214	0

## Sheet: mutational signatures of group
Supplementary Table S6.3 mutational signatures of each group
	P	MP
Sig_1	0	908.828
Sig_2	0	270.998
Sig_3	0	0
Sig_4	1600.42	919.135
Sig_5	0	0
Sig_6	0	1149.02
Sig_7	0	44.144
Sig_8	0	0
Sig_9	0	0
Sig_10	0	101.265
Sig_11	0	0
Sig_12	0	0
Sig_13	68.4147	335.448
Sig_14	0	0
Sig_15	3834.76	110.987
Sig_16	0	0
Sig_17	0	0
Sig_18	1065.48	386.485
Sig_19	0	0
Sig_20	284.954	0
Sig_21	34.7242	59.0916
Sig_22	0	0
Sig_23	3202.49	1301.72
Sig_24	2311.13	1047.76
Sig_25	0	0
Sig_26	0	0
Sig_27	0	0
Sig_28	0	0
Sig_29	0	0
Sig_30	0	470.337

## Sheet: high-frequency of MP-OC
Supplementary Table S6.4 high-frequency mutated genes of MP-OC group
Gene	InDels	SNVs	Total mutation	Coverage	mutation rate	sample percentage	p value	FDR
MUC17	0	7	7	122876	56.97	44.4%(4/9)	6.24111e-07	1
OR51A2	0	2	2	5129	389.94	22.2%(2/9)	6.95e-06	1
FLG	0	6	6	104815	57.24	66.7%(6/9)	5.17102e-06	1
MUC22	1	3	4	50729	78.85	33.3%(3/9)	1.0792e-05	1
PGAM4	0	2	2	6128	326.37	22.2%(2/9)	1.72309e-05	1
PRAMEF27	0	2	2	4425	451.98	33.3%(3/9)	4.63058e-05	1
LENG1	0	2	2	10662	187.58	22.2%(2/9)	5.57791e-05	1
ODF1	0	2	2	11793	169.59	11.1%(1/9)	9.64915e-05	1
TCEAL6	0	2	2	13768	145.26	22.2%(2/9)	0.000139354	1
TOMM20	0	2	2	4031	496.15	22.2%(2/9)	0.000299161	1
FCGR1A	0	2	2	11067	180.72	22.2%(2/9)	0.000346925	1
MMP19	2	1	3	44211	67.86	22.2%(2/9)	0.000314625	1
IRX1	0	2	2	13894	143.95	22.2%(2/9)	0.000279345	1
KLHDC7A	0	4	4	24613	162.52	44.4%(4/9)	0.000280583	1
OR8U1	0	2	2	8370	238.95	22.2%(2/9)	0.000225026	1
PRAMEF1	0	2	2	7306	273.75	22.2%(2/9)	0.000207998	1
HLA-DRB1	0	2	2	8940	223.71	33.3%(3/9)	0.000314268	1
TP53	0	9	9	239673	37.55	88.9%(8/9)	0.000225794	1
AHNAK2	2	3	5	181037	27.62	44.4%(4/9)	0.000346763	1
FSD1	0	4	4	38288	104.47	33.3%(3/9)	0.000475235	1
USF3	0	4	4	130095	30.75	33.3%(3/9)	0.000515287	1
OR11H12	0	1	1	2054	486.85	11.1%(1/9)	0.000586315	1
FLG2	1	2	3	65467	45.82	44.4%(4/9)	0.000578155	1
RCC2	2	0	2	25666	77.92	11.1%(1/9)	0.000692517	1
C5orf15	0	2	2	6676	299.58	22.2%(2/9)	0.000754052	1
OR2T4	1	1	2	18036	110.89	22.2%(2/9)	0.000733486	1
IGSF10	0	3	3	74641	40.19	33.3%(3/9)	0.000875501	1
CTSK	1	1	2	17531	114.08	22.2%(2/9)	0.00116868	1
ZDHHC11	2	0	2	33655	59.43	22.2%(2/9)	0.00135574	1
SNF8	0	2	2	15222	131.39	22.2%(2/9)	0.00137877	1
FAM126B	0	2	2	26851	74.49	22.2%(2/9)	0.0013531	1
VEGFC	0	2	2	12502	159.97	33.3%(3/9)	0.00147488	1
GGT2	0	1	1	3751	266.6	11.1%(1/9)	0.00154396	1
TYW1B	0	3	3	43641	68.74	33.3%(3/9)	0.00315873	1
MUC5AC	0	2	2	120704	16.57	33.3%(3/9)	0.0115314	1
CARD6	0	2	2	37828	52.87	11.1%(1/9)	0.00356054	1
STOX1	0	2	2	81476	24.55	11.1%(1/9)	0.00871849	1
MMP8	0	2	2	27025	74.01	22.2%(2/9)	0.00320535	1
FOXD4L1	0	1	1	2632	379.94	11.1%(1/9)	0.00212557	1
SPTSSA	0	1	1	2972	336.47	11.1%(1/9)	0.00231778	1
VEGFB	0	2	2	16804	119.02	22.2%(2/9)	0.00521681	1
PGM5	0	2	2	21283	93.97	22.2%(2/9)	0.00599387	1
CEP295	0	2	2	138022	14.49	11.1%(1/9)	0.018298	1
HIVEP2	2	0	2	201993	9.9	22.2%(2/9)	0.0494956	1
RECK	0	2	2	26881	74.4	22.2%(2/9)	0.00707444	1
PSMD3	0	2	2	18478	108.24	22.2%(2/9)	0.00614472	1
IFNA2	0	1	1	6706	149.12	11.1%(1/9)	0.00250359	1
WNT11	0	2	2	21083	94.86	11.1%(1/9)	0.00937731	1
CPXM1	0	2	2	19927	100.37	22.2%(2/9)	0.00677513	1
UBTFL1	0	1	1	3295	303.49	11.1%(1/9)	0.00367329	1
FOXD4	0	1	1	3485	286.94	11.1%(1/9)	0.00574164	1
EIF5AL1	0	1	1	4797	208.46	11.1%(1/9)	0.00206102	1
ZC3H12B	0	2	2	23466	85.23	11.1%(1/9)	0.00673334	1
C20orf144	0	1	1	4264	234.52	11.1%(1/9)	0.00786313	1
HIST1H2BG	0	1	1	4900	204.08	11.1%(1/9)	0.00283644	1
CFAP43	0	3	3	138967	21.59	44.4%(4/9)	0.0331007	1
IL9	1	0	1	4658	214.68	11.1%(1/9)	0.00362587	1
KRTAP5-8	0	1	1	6544	152.81	11.1%(1/9)	0.00385535	1
KRTAP4-11	0	1	1	6866	145.65	11.1%(1/9)	0.00280279	1
PCDH17	0	2	2	51956	38.49	33.3%(3/9)	0.00439603	1
KRT77	0	2	2	17674	113.16	11.1%(1/9)	0.00576506	1
PSD2	0	2	2	25039	79.88	22.2%(2/9)	0.010807	1
ZDHHC24	0	2	2	19281	103.73	33.3%(3/9)	0.00182771	1
FKBP14	1	0	1	6156	162.44	11.1%(1/9)	0.00465146	1
TMEM247	1	0	1	6120	163.4	11.1%(1/9)	0.00724611	1
GTF3C6	0	1	1	6921	144.49	11.1%(1/9)	0.00330372	1
LHX5	0	1	1	11908	83.98	11.1%(1/9)	0.00857218	1
NPIPB15	1	0	1	6155	162.47	22.2%(2/9)	0.00690669	1
SRMS	0	2	2	13438	148.83	22.2%(2/9)	0.00574285	1
MGST3	0	2	2	30683	65.18	11.1%(1/9)	0.012415	1
KRTAP4-7	0	1	1	9880	101.21	11.1%(1/9)	0.00726396	1
SLC6A13	0	2	2	38954	51.34	22.2%(2/9)	0.0166458	1
C12orf54	0	1	1	4275	233.92	11.1%(1/9)	0.00627735	1
LMAN1L	0	2	2	37797	52.91	22.2%(2/9)	0.0168298	1
C2orf83	0	1	1	6696	149.34	11.1%(1/9)	0.0100911	1
SBK2	0	1	1	18759	53.31	22.2%(2/9)	0.0138075	1
ANKRD9	0	1	1	35994	27.78	11.1%(1/9)	0.0432948	1
UGT2B17	0	1	1	4435	225.48	11.1%(1/9)	0.00951479	1
WFDC10B	0	1	1	8972	111.46	11.1%(1/9)	0.00696041	1
LRRC19	0	1	1	9599	104.18	11.1%(1/9)	0.00850012	1
DIRAS1	0	1	1	17220	58.07	11.1%(1/9)	0.0146625	1
KLF14	0	1	1	8351	119.75	11.1%(1/9)	0.0173954	1
PCOLCE	0	1	1	13383	74.72	22.2%(2/9)	0.0139977	1
OR7C2	1	0	1	8640	115.74	11.1%(1/9)	0.00982044	1
KCTD5	0	1	1	12283	81.41	11.1%(1/9)	0.0112441	1
PRAMEF15	0	1	1	9199	108.71	11.1%(1/9)	0.00719369	1
CSNK1G2	0	2	2	43851	45.61	11.1%(1/9)	0.0322564	1
CDC42EP1	0	1	1	18524	53.98	22.2%(2/9)	0.0214531	1
KRTAP10-12	1	0	1	9960	100.4	11.1%(1/9)	0.011827	1
AQP12A	1	0	1	10006	99.94	11.1%(1/9)	0.0140779	1
OR52D1	1	0	1	9574	104.45	11.1%(1/9)	0.0107353	1
TMEM69	0	1	1	8108	123.33	11.1%(1/9)	0.0139465	1
ZNF25	0	1	1	13918	71.85	11.1%(1/9)	0.00748285	1
PROKR1	0	1	1	11669	85.7	11.1%(1/9)	0.00540209	1
KIR2DL3	0	1	1	10854	92.13	11.1%(1/9)	0.00626322	1
FN3K	0	1	1	8749	114.3	11.1%(1/9)	0.0168943	1
MEOX2	1	0	1	10397	96.18	11.1%(1/9)	0.0142167	1
SLITRK5	0	2	2	26754	74.76	22.2%(2/9)	0.0038392	1
CCDC8	1	1	2	15960	125.31	22.2%(2/9)	0.0033519	1
MSANTD1	0	1	1	25462	39.27	11.1%(1/9)	0.0227244	1
PWWP2B	0	1	1	31652	31.59	11.1%(1/9)	0.037384	1
GHITM	0	1	1	11071	90.33	11.1%(1/9)	0.00185337	1
AC135068.1	0	1	1	7539	132.64	11.1%(1/9)	0.015319	1
MAP6D1	0	1	1	11295	88.53	11.1%(1/9)	0.0218389	1
FAM117B	0	1	1	15517	64.45	22.2%(2/9)	0.0174756	1
ESX1	1	0	1	12270	81.5	11.1%(1/9)	0.0205565	1
TLCD2	0	1	1	8726	114.6	11.1%(1/9)	0.0109008	1
MRPL20	0	1	1	13780	72.57	11.1%(1/9)	0.0186124	1
CACNG6	0	1	1	23975	41.71	22.2%(2/9)	0.0177938	1
TAS2R43	0	1	1	9215	108.52	22.2%(2/9)	0.0138789	1
FSCN1	0	1	1	26276	38.06	11.1%(1/9)	0.029893	1
GPR157	1	0	1	12143	82.35	11.1%(1/9)	0.0227681	1
POU4F2	1	0	1	12832	77.93	11.1%(1/9)	0.0200717	1
MNX1	0	1	1	27960	35.77	11.1%(1/9)	0.0223823	1
SPATA31A7	0	1	1	3343	299.13	11.1%(1/9)	0.0121313	1
TLE6	0	3	3	38690	77.54	33.3%(3/9)	0.00424906	1
VWA3A	0	2	2	71532	27.96	11.1%(1/9)	0.0105201	1
GALNT8	0	2	2	44447	45	22.2%(2/9)	0.026519	1
CARD11	0	2	2	43780	45.68	22.2%(2/9)	0.0332266	1
GFM1	0	2	2	66881	29.9	22.2%(2/9)	0.00982825	1
ZNF786	0	2	2	44459	44.99	22.2%(2/9)	0.0339892	1
TMEM225	1	0	1	13053	76.61	22.2%(2/9)	0.0103917	1
TAS2R3	0	1	1	9879	101.22	11.1%(1/9)	0.0229906	1
TCEAL9	0	1	1	10663	93.78	11.1%(1/9)	0.0156009	1
RILPL1	0	1	1	24762	40.38	11.1%(1/9)	0.0178529	1
SRGAP2C	0	1	1	13326	75.04	11.1%(1/9)	0.00777795	1
KDM4E	0	1	1	15401	64.93	22.2%(2/9)	0.00971067	1
CD38	0	1	1	14372	69.58	11.1%(1/9)	0.0095669	1
PKIA	0	1	1	11488	87.05	11.1%(1/9)	0.0209869	1
OR10J3	0	1	1	8910	112.23	11.1%(1/9)	0.0174905	1
OR2T33	0	1	1	12871	77.69	22.2%(2/9)	0.00711564	1
THEG	0	2	2	29383	68.07	22.2%(2/9)	0.00442509	1
SLC30A10	0	1	1	15166	65.94	11.1%(1/9)	0.0332532	1
SOX9	0	1	1	15361	65.1	11.1%(1/9)	0.0306244	1
LCE3A	0	1	1	2374	421.23	11.1%(1/9)	0.00814149	1
LSM4	0	1	1	15098	66.23	11.1%(1/9)	0.0294899	1
SAMM50	1	0	1	15170	65.92	22.2%(2/9)	0.0283622	1
GPR179	0	4	4	130147	30.73	33.3%(3/9)	0.0144197	1
PRSS36	0	3	3	69882	42.93	22.2%(2/9)	0.0138114	1
PABPC1	1	1	2	109320	18.29	22.2%(2/9)	0.0245032	1
EMX2	0	2	2	17636	113.4	22.2%(2/9)	0.00434815	1
HLA-C	0	2	2	38646	51.75	33.3%(3/9)	0.00846407	1
LILRB1	0	2	2	138840	14.41	11.1%(1/9)	0.0350601	1
WEE1	0	2	2	44285	45.16	11.1%(1/9)	0.0263809	1
MKKS	0	2	2	49833	40.13	11.1%(1/9)	0.00833125	1
MYO1A	0	2	2	64750	30.89	22.2%(2/9)	0.0450138	1
VSIG10L	0	2	2	23764	84.16	22.2%(2/9)	0.0211095	1
RHBDL3	0	2	2	47758	41.88	33.3%(3/9)	0.040116	1
CUX2	0	2	2	49632	40.3	22.2%(2/9)	0.0448018	1
SH3TC2	0	2	2	77208	25.9	11.1%(1/9)	0.0459297	1
PARD6G	0	2	2	19654	101.76	22.2%(2/9)	0.00680996	1
ZNF239	0	2	2	52832	37.86	22.2%(2/9)	0.00645792	1
PGBD4	0	2	2	16274	122.9	22.2%(2/9)	0.00483251	1
NUTM2F	0	1	1	21249	47.06	11.1%(1/9)	0.0377312	1
E2F6	0	1	1	29978	33.36	11.1%(1/9)	0.0381499	1
PACC1	0	1	1	26136	38.26	11.1%(1/9)	0.0250603	1
ZNF232	1	0	1	28164	35.51	11.1%(1/9)	0.0391516	1
MRPL57	0	1	1	3006	332.67	11.1%(1/9)	0.00505346	1
KLHL30	0	1	1	16586	60.29	11.1%(1/9)	0.0395372	1
SEC31B	0	1	1	33740	29.64	11.1%(1/9)	0.0252776	1
POLR1D	0	1	1	40257	24.84	22.2%(2/9)	0.0404718	1
PRSS53	0	1	1	17587	56.86	11.1%(1/9)	0.0300213	1
MPPED2	0	1	1	23848	41.93	11.1%(1/9)	0.0182436	1
ERVW-1	0	1	1	6408	156.05	11.1%(1/9)	0.017838	1
LMBRD2	0	1	1	20368	49.1	11.1%(1/9)	0.0324391	1
ACOT12	0	1	1	21447	46.63	11.1%(1/9)	0.0258272	1
LRRC8C	0	1	1	22396	44.65	11.1%(1/9)	0.028892	1
FAM24A	0	1	1	4130	242.13	11.1%(1/9)	0.0223491	1
S100A7	0	1	1	6939	144.11	11.1%(1/9)	0.0104925	1
C2orf78	0	1	1	24806	40.31	11.1%(1/9)	0.0155684	1
SLC6A17	1	0	1	21328	46.89	11.1%(1/9)	0.0341	1
OR10J5	0	1	1	8271	120.9	11.1%(1/9)	0.0220278	1
OR5B3	0	1	1	17253	57.96	11.1%(1/9)	0.0265273	1
RTP3	0	1	1	7455	134.14	11.1%(1/9)	0.0219914	1
GPATCH2	0	1	1	28892	34.61	11.1%(1/9)	0.0254458	1
SLC25A30	0	1	1	29097	34.37	11.1%(1/9)	0.0257284	1
OSBPL11	0	1	1	23491	42.57	11.1%(1/9)	0.0383187	1
TAS2R38	0	1	1	10287	97.21	11.1%(1/9)	0.0303129	1
C6orf223	1	0	1	24975	40.04	11.1%(1/9)	0.0337192	1
HMGN5	0	1	1	23138	43.22	11.1%(1/9)	0.0246856	1
GIMAP8	0	1	1	18800	53.19	11.1%(1/9)	0.0317855	1
OR13C4	0	1	1	8605	116.21	11.1%(1/9)	0.0253543	1
DVL3	0	1	1	42756	23.39	33.3%(3/9)	0.0394529	1
OR2L8	0	1	1	8451	118.33	11.1%(1/9)	0.0236315	1
AMER1	0	1	1	34703	28.82	11.1%(1/9)	0.0195697	1
PARD6B	0	1	1	15404	64.92	22.2%(2/9)	0.0216599	1
NPAP1	0	1	1	33221	30.1	11.1%(1/9)	0.0321477	1
ACMSD	0	1	1	20504	48.77	11.1%(1/9)	0.0149041	1
IFI35	0	1	1	19839	50.41	11.1%(1/9)	0.0355969	1
MRPL47	0	1	1	19884	50.29	22.2%(2/9)	0.0259722	1
CYLC2	1	0	1	25203	39.68	11.1%(1/9)	0.0226143	1
SAA2	0	1	1	21688	46.11	11.1%(1/9)	0.0181123	1
FCGR2A	0	1	1	22852	43.76	11.1%(1/9)	0.0163107	1
LUZP4	1	0	1	17025	58.74	11.1%(1/9)	0.0102086	1
PLA2G4D	1	0	1	24666	40.54	11.1%(1/9)	0.0381117	1
UBE2Z	0	1	1	20678	48.36	11.1%(1/9)	0.0480421	1
TYW3	0	1	1	25688	38.93	11.1%(1/9)	0.0448695	1
CYP11B1	0	1	1	49682	20.13	11.1%(1/9)	0.045487	1
BUD13	0	1	1	32074	31.18	11.1%(1/9)	0.0402137	1
LPAR5	0	1	1	26542	37.68	11.1%(1/9)	0.0483999	1
OR52E5	0	1	1	11926	83.85	11.1%(1/9)	0.0337056	1
TOR1B	0	1	1	18027	55.47	11.1%(1/9)	0.0378738	1
NAB2	0	1	1	29562	33.83	11.1%(1/9)	0.0336039	1
EPAS1	0	1	1	33874	29.52	11.1%(1/9)	0.0480521	1
FAM78A	1	0	1	22790	43.88	11.1%(1/9)	0.042307	1
RTF1	0	1	1	24319	41.12	11.1%(1/9)	0.0322292	1
WDR54	0	1	1	23193	43.12	11.1%(1/9)	0.0284306	1
OR1J4	0	1	1	8439	118.5	11.1%(1/9)	0.0218898	1
OR1A2	0	1	1	8370	119.47	11.1%(1/9)	0.0262328	1
PSG2	0	1	1	15395	64.96	11.1%(1/9)	0.0246488	1
SH3BP1	1	0	1	30652	32.62	11.1%(1/9)	0.0471637	1
CYP2A7	0	1	1	30035	33.29	11.1%(1/9)	0.04954	1
FBXL6	1	0	1	29811	33.54	11.1%(1/9)	0.0482275	1
MEI4	0	1	1	4884	204.75	11.1%(1/9)	0.0215999	1
PRB4	0	1	1	25139	39.78	11.1%(1/9)	0.0210038	1
CCDC43	0	1	1	27022	37.01	11.1%(1/9)	0.0353759	1
KRT79	0	1	1	22600	44.25	11.1%(1/9)	0.0203417	1
CYP2B6	0	1	1	23262	42.99	11.1%(1/9)	0.0231398	1
PTGFRN	0	1	1	25082	39.87	11.1%(1/9)	0.0320095	1
RHBDD3	1	0	1	21571	46.36	11.1%(1/9)	0.0310913	1
SNX9	0	1	1	21808	45.85	11.1%(1/9)	0.0178898	1
PMF1	1	0	1	18726	53.4	11.1%(1/9)	0.0280042	1
ARSD	0	1	1	24872	40.21	11.1%(1/9)	0.034159	1
ACTL6B	0	1	1	17680	56.56	11.1%(1/9)	0.0385798	1
OR2M5	0	1	1	7689	130.06	11.1%(1/9)	0.0171244	1
MYBPC2	0	1	1	32415	30.85	22.2%(2/9)	0.0364125	1
FAM71D	0	1	1	17994	55.57	11.1%(1/9)	0.0160641	1
DCDC2	0	1	1	25875	38.65	11.1%(1/9)	0.0282762	1
DACT3	1	0	1	28923	34.57	11.1%(1/9)	0.0404753	1
MOSPD1	0	1	1	19941	50.15	11.1%(1/9)	0.010876	1
ZNF729	0	1	1	23524	42.51	11.1%(1/9)	0.0173272	1
TCP10	0	1	1	41983	23.82	22.2%(2/9)	0.0416153	1
DAGLA	0	1	1	29673	33.7	33.3%(3/9)	0.0320892	1
COMMD10	0	1	1	26119	38.29	11.1%(1/9)	0.0350468	1
NAP1L3	0	1	1	28710	34.83	11.1%(1/9)	0.0405992	1
PI3	0	1	1	3384	295.51	11.1%(1/9)	0.0287077	1
OR7A5	0	1	1	19345	51.69	11.1%(1/9)	0.0240277	1
HES5	0	1	1	4422	226.14	11.1%(1/9)	0.0178804	1
KIAA1143	0	1	1	4606	217.11	11.1%(1/9)	0.0148873	1
NLRP14	1	0	1	29519	33.88	11.1%(1/9)	0.0265194	1
SPTLC3	0	1	1	30421	32.87	11.1%(1/9)	0.0430298	1
ABCC4	0	3	3	137948	21.75	33.3%(3/9)	0.0342045	1
TK1	0	2	2	34490	57.99	22.2%(2/9)	0.0110626	1
ZNF45	0	2	2	64120	31.19	22.2%(2/9)	0.0144931	1
FAT2	1	1	2	150239	13.31	44.4%(4/9)	0.0470839	1
CTR9	0	1	1	41641	24.01	11.1%(1/9)	0.0435163	1
KLRC3	0	1	1	13207	75.72	11.1%(1/9)	0.0283143	1
CCDC73	0	1	1	32420	30.85	11.1%(1/9)	0.0371215	1
HSPB11	0	1	1	13874	72.08	11.1%(1/9)	0.0389126	1
OR51S1	0	1	1	9911	100.9	11.1%(1/9)	0.032027	1
NSUN6	0	1	1	18545	53.92	11.1%(1/9)	0.0407642	1
PRDM9	0	1	1	39669	25.21	11.1%(1/9)	0.0337314	1
DRAM2	0	1	1	16510	60.57	11.1%(1/9)	0.036162	1
KRTAP12-4	0	1	1	3669	272.55	11.1%(1/9)	0.0242517	1
SLC22A24	0	1	1	41479	24.11	11.1%(1/9)	0.0376956	1
OR5M9	0	1	1	8377	119.37	11.1%(1/9)	0.0228829	1
IQCF5	0	1	1	4761	210.04	11.1%(1/9)	0.01611	1
RTKN2	0	1	1	33621	29.74	11.1%(1/9)	0.0467936	1
OR52J3	0	1	1	8424	118.71	11.1%(1/9)	0.024256	1
HIST3H2BB	0	1	1	5090	196.46	11.1%(1/9)	0.018845	1
TAS2R40	0	1	1	9387	106.53	11.1%(1/9)	0.0330859	1
NSUN3	0	1	1	10600	94.34	11.1%(1/9)	0.0350897	1
FAM209A	0	1	1	5246	190.62	11.1%(1/9)	0.0391033	1
TMPRSS11D	0	1	1	14328	69.79	11.1%(1/9)	0.0326017	1
MRC1	0	1	1	41261	24.24	11.1%(1/9)	0.0415591	1
FYB2	0	1	1	21857	45.75	11.1%(1/9)	0.0456195	1
OR5D18	0	1	1	8917	112.15	11.1%(1/9)	0.022533	1
TLCD4-RWDD3	0	1	1	13730	72.83	11.1%(1/9)	0.0213708	1
LRRD1	0	1	1	50912	19.64	11.1%(1/9)	0.0157305	1
CD200	0	1	1	35523	28.15	11.1%(1/9)	0.0411149	1
CLEC2B	0	1	1	8918	112.13	11.1%(1/9)	0.0314782	1
PRAMEF19	0	1	1	6945	143.99	11.1%(1/9)	0.0315322	1
C3orf22	0	1	1	5579	179.24	11.1%(1/9)	0.0189689	1
TAS2R41	0	1	1	8316	120.25	11.1%(1/9)	0.0327871	1
GPX8	0	1	1	15606	64.08	11.1%(1/9)	0.0367145	1
OR4D6	0	1	1	9236	108.27	11.1%(1/9)	0.0359368	1
TMEM141	0	1	1	4791	208.72	11.1%(1/9)	0.0314244	1
GOLGA6L7	0	1	1	5945	168.21	11.1%(1/9)	0.0208025	1
CYP2D6	0	2	2	42588	46.96	11.1%(1/9)	0.017929	1
MS4A8	0	2	2	20046	99.77	11.1%(1/9)	0.00868869	1
TANC1	0	2	2	50999	39.22	11.1%(1/9)	0.0181264	1
NOD1	0	2	2	39386	50.78	33.3%(3/9)	0.0183431	1
C9orf129	0	1	1	6358	157.28	11.1%(1/9)	0.0232849	1
POTEM	0	1	1	5667	176.46	22.2%(2/9)	0.0347521	1
ZC2HC1B	0	1	1	6741	148.35	11.1%(1/9)	0.0370713	1
TLE7	0	1	1	6032	165.78	11.1%(1/9)	0.0226696	1
MAS1L	0	1	1	11019	90.75	11.1%(1/9)	0.0407656	1
SIPA1L3	0	3	3	54705	54.84	33.3%(3/9)	0.019637	1
RBM11	0	1	1	7515	133.07	11.1%(1/9)	0.0492127	1
GINS1	0	1	1	8016	124.75	11.1%(1/9)	0.027159	1
ARL6	0	1	1	28815	34.7	11.1%(1/9)	0.0458795	1
ZNF223	0	1	1	24898	40.16	11.1%(1/9)	0.0369007	1
SGO2	0	1	1	41698	23.98	11.1%(1/9)	0.0490293	1
COL6A6	0	2	2	68766	29.08	33.3%(3/9)	0.0191375	1
GRPEL1	0	1	1	7023	142.39	11.1%(1/9)	0.0251535	1
SPANXN2	0	1	1	7108	140.69	22.2%(2/9)	0.0411968	1
SLC35G3	0	1	1	6803	146.99	11.1%(1/9)	0.0249424	1
NANOG	0	1	1	14726	67.91	11.1%(1/9)	0.0490631	1
TSEN34	0	2	2	79794	25.06	33.3%(3/9)	0.0401167	1
SRARP	0	1	1	6210	161.03	11.1%(1/9)	0.036885	1
HRH4	0	1	1	18457	54.18	11.1%(1/9)	0.0411952	1
STX11	0	1	1	8438	118.51	11.1%(1/9)	0.0348687	1
UQCRC1	0	2	2	14331	139.56	22.2%(2/9)	0.00835286	1
TEX22	0	1	1	4605	217.16	11.1%(1/9)	0.0463382	1
RFXAP	0	1	1	8222	121.62	11.1%(1/9)	0.0306897	1
MUC16	1	5	6	429562	13.97	55.6%(5/9)	0.00811601	1
TEP1	1	2	3	150721	19.9	22.2%(2/9)	0.0489438	1
NR0B2	0	1	1	8590	116.41	11.1%(1/9)	0.0422106	1
TLX3	0	1	1	8699	114.96	11.1%(1/9)	0.0394224	1
RASA1	0	3	3	108215	27.72	33.3%(3/9)	0.0308213	1
SLITRK3	0	2	2	59681	33.51	11.1%(1/9)	0.0204699	1
NECAP1	1	1	2	59096	33.84	22.2%(2/9)	0.0313602	1
PKDREJ	0	2	2	58259	34.33	22.2%(2/9)	0.0279463	1
PTRHD1	0	1	1	5253	190.37	11.1%(1/9)	0.0360222	1
OR4X1	0	1	1	8262	121.04	11.1%(1/9)	0.0451055	1
EBI3	0	1	1	7113	140.59	11.1%(1/9)	0.0288823	1
S100A7A	0	1	1	11897	84.05	11.1%(1/9)	0.0325329	1
ASB13	0	1	1	8602	116.25	11.1%(1/9)	0.034576	1
TEX13B	0	1	1	10325	96.85	11.1%(1/9)	0.0333152	1
LRRC3C	0	1	1	7902	126.55	11.1%(1/9)	0.0298455	1
SLC35G6	0	1	1	6832	146.37	11.1%(1/9)	0.0423075	1
SUSD6	0	1	1	10035	99.65	11.1%(1/9)	0.033199	1
MOGAT1	0	1	1	10279	97.29	11.1%(1/9)	0.0164584	1
PDZD2	0	3	3	78133	38.4	22.2%(2/9)	0.0227659	1
GBP1	0	1	1	16505	60.59	11.1%(1/9)	0.0445598	1
SPEM1	0	1	1	8817	113.42	11.1%(1/9)	0.032617	1
FCGBP	1	4	5	116817	42.8	33.3%(3/9)	0.00369273	1
SFN	0	1	1	8306	120.39	11.1%(1/9)	0.033559	1
N4BP3	0	2	2	15961	125.31	22.2%(2/9)	0.00864837	1
SCCPDH	0	1	1	12190	82.03	22.2%(2/9)	0.0392241	1
HS6ST1	0	1	1	10796	92.63	11.1%(1/9)	0.0489315	1
UBXN10	0	1	1	8853	112.96	11.1%(1/9)	0.0429599	1
UQCRFS1	0	1	1	7914	126.36	11.1%(1/9)	0.0475803	1
ATP5PB	0	1	1	11457	87.28	11.1%(1/9)	0.0392743	1
TP53TG5	0	1	1	9947	100.53	11.1%(1/9)	0.0366701	1
MAPK8IP3	1	3	4	114164	35.04	33.3%(3/9)	0.00569673	1
DOCK2	0	2	2	75457	26.51	11.1%(1/9)	0.0299305	1
HMGCS2	0	2	2	27396	73	22.2%(2/9)	0.014571	1
GMPR	0	1	1	10466	95.55	11.1%(1/9)	0.0391824	1
H2BFWT	0	1	1	9945	100.55	11.1%(1/9)	0.0399406	1
KLF12	0	1	1	11703	85.45	22.2%(2/9)	0.0408038	1
WNT7A	0	1	1	11024	90.71	11.1%(1/9)	0.0458918	1
MAGEB6B	0	1	1	11016	90.78	11.1%(1/9)	0.0181213	1
UGT1A9	0	1	1	15596	64.12	11.1%(1/9)	0.0474875	1
YY2	0	1	1	11606	86.16	22.2%(2/9)	0.0426603	1
RCVRN	0	1	1	7017	142.51	11.1%(1/9)	0.0481908	1
TNFRSF17	0	1	1	15292	65.39	11.1%(1/9)	0.025304	1
DNAJC25	0	1	1	9370	106.72	11.1%(1/9)	0.0316486	1
FHL3	0	1	1	10651	93.89	11.1%(1/9)	0.0175449	1
CHST1	0	1	1	12026	83.15	11.1%(1/9)	0.0308328	1
MC2R	0	1	1	14089	70.98	11.1%(1/9)	0.0233245	1
OMG	0	1	1	12727	78.57	11.1%(1/9)	0.0494585	1
CFAP20	0	1	1	13098	76.35	11.1%(1/9)	0.0479635	1
LAMP1	0	1	1	11972	83.53	11.1%(1/9)	0.0448161	1
SIAH2	0	1	1	12104	82.62	11.1%(1/9)	0.0465692	1
FRMPD1	0	2	2	88790	22.53	22.2%(2/9)	0.0432099	1
KDELR2	0	1	1	13679	73.1	11.1%(1/9)	0.0475352	1
CCDC71	0	1	1	14034	71.26	11.1%(1/9)	0.0233484	1
PHPT1	0	1	1	12722	78.6	11.1%(1/9)	0.0288636	1
PDPR	0	2	2	101686	19.67	22.2%(2/9)	0.0474467	1
OXTR	0	1	1	13805	72.44	11.1%(1/9)	0.038977	1
STK38	0	1	1	14066	71.09	11.1%(1/9)	0.0495689	1
ENTPD7	0	1	1	18056	55.38	11.1%(1/9)	0.0301836	1
UGT2B15	0	1	1	14789	67.62	11.1%(1/9)	0.0437794	1
CALHM1	0	1	1	11657	85.79	11.1%(1/9)	0.0484142	1
RETREG1	0	1	1	26543	37.67	11.1%(1/9)	0.0444458	1
KLHL6	0	2	2	17621	113.5	22.2%(2/9)	0.0148006	1
USP27X	0	1	1	14247	70.19	11.1%(1/9)	0.0480775	1
MROH6	0	3	3	52249	57.42	22.2%(2/9)	0.0110015	1
CPLANE2	0	1	1	12059	82.93	11.1%(1/9)	0.0486454	1
RHPN2	0	2	2	19234	103.98	33.3%(3/9)	0.0158996	1
NBPF12	0	2	2	74429	26.87	22.2%(2/9)	0.0339533	1
KRT31	0	1	1	12323	81.15	11.1%(1/9)	0.0491214	1
GDPD3	0	1	1	11750	85.11	11.1%(1/9)	0.0444849	1
ZNF554	0	1	1	23198	43.11	11.1%(1/9)	0.0394825	1
VPS41	0	2	2	67614	29.58	22.2%(2/9)	0.0343197	1
PDCD1	0	1	1	12548	79.69	11.1%(1/9)	0.0244019	1
PLA2G3	0	1	1	15025	66.56	11.1%(1/9)	0.0259759	1
CHCHD4	0	1	1	15811	63.25	11.1%(1/9)	0.0280059	1
KCNJ18	0	2	2	12382	161.52	44.4%(4/9)	0.0191259	1
CYP1A2	0	1	1	14674	68.15	11.1%(1/9)	0.0261044	1
MESP2	0	1	1	15813	63.24	11.1%(1/9)	0.036882	1
MAGEA12	0	2	2	30658	65.24	11.1%(1/9)	0.0223555	1
SLC29A3	0	2	2	29431	67.96	11.1%(1/9)	0.0203094	1
MDC1	0	2	2	82796	24.16	22.2%(2/9)	0.0478079	1
PRSS57	0	1	1	16920	59.1	11.1%(1/9)	0.0409193	1
ABCG5	0	1	1	20192	49.52	11.1%(1/9)	0.0380932	1
GINS3	0	1	1	21461	46.6	11.1%(1/9)	0.0473638	1
ELAVL1	0	2	2	28796	69.45	22.2%(2/9)	0.0235504	1
OR10H5	0	1	1	19818	50.46	11.1%(1/9)	0.0364957	1
CFB	0	2	2	40413	49.49	22.2%(2/9)	0.0261066	1
CCDC24	0	1	1	17293	57.83	11.1%(1/9)	0.0343227	1
FOXK1	0	2	2	23536	84.98	22.2%(2/9)	0.0262702	1
FAT4	0	4	4	222487	17.98	44.4%(4/9)	0.03816	1
HPD	0	1	1	23260	42.99	11.1%(1/9)	0.048644	1
TNFRSF6B	0	1	1	9176	108.98	11.1%(1/9)	0.039601	1
SHANK3	0	3	3	125873	23.83	33.3%(3/9)	0.0493163	1
SPATA31E1	0	2	2	39800	50.25	22.2%(2/9)	0.0313161	1
AEBP1	0	4	4	66982	59.72	33.3%(3/9)	0.0166951	1
NPAS4	0	2	2	29959	66.76	11.1%(1/9)	0.0346887	1
PARG	0	2	2	45741	43.72	22.2%(2/9)	0.0367252	1
KCNE1	0	2	2	31367	63.76	22.2%(2/9)	0.0348913	1
APLNR	0	1	1	23755	42.1	11.1%(1/9)	0.0498842	1
LILRB3	0	2	2	56709	35.27	22.2%(2/9)	0.041689	1
TET1	0	2	2	58824	34	22.2%(2/9)	0.0443547	1
PLEKHH1	0	2	2	38834	51.5	22.2%(2/9)	0.0334536	1
JPH2	0	2	2	24162	82.77	22.2%(2/9)	0.0475576	1
EIF3H	0	2	2	56346	35.49	22.2%(2/9)	0.0472069	1
MPP3	0	2	2	37000	54.05	22.2%(2/9)	0.0400907	1
EIF3D	0	2	2	51405	38.91	22.2%(2/9)	0.0499227	1
TENM4	0	4	4	112137	35.67	33.3%(3/9)	0.0455657	1

## Sheet: high-frequency of P-OC
Supplementary Table S6.5 high-frequency mutated genes of P-OC group
Gene	InDels	SNVs	Total mutation	Coverage	mutation rate	sample percentage	p value	FDR
MUC17	0	12	12	286537	41.88	42.9%(9/21)	3.0292e-11	0.000536138
GOLGA6L9	0	4	4	18607	214.97	19%(4/21)	1.86865e-06	1
CSTF2T	0	5	5	41195	121.37	23.8%(5/21)	3.05128e-06	1
DCAF15	4	0	4	71384	56.03	19%(4/21)	5.49005e-06	1
OR2T33	0	3	3	39434	76.08	14.3%(3/21)	4.97081e-06	1
LILRA6	0	3	3	61766	48.57	14.3%(3/21)	1.24253e-05	1
MUC4	6	4	10	791182	12.64	52.4%(11/21)	1.60861e-05	1
ZDHHC11	2	3	5	78850	63.41	23.8%(5/21)	2.9149e-05	1
CCDC188	0	3	3	23564	127.31	19%(4/21)	7.04065e-05	1
KRTAP5-7	1	1	2	14804	135.1	9.5%(2/21)	8.09117e-05	1
HLA-DRB5	0	2	2	15726	127.18	9.5%(2/21)	9.54009e-05	1
OR2T3	0	2	2	19887	100.57	14.3%(3/21)	0.000120649	1
ERVW-1	0	3	3	55561	53.99	14.3%(3/21)	0.000163215	1
ODF1	0	2	2	27832	71.86	4.8%(1/21)	0.000188194	1
RAB10	1	1	2	16581	120.62	4.8%(1/21)	0.000230906	1
TAS2R19	0	2	2	20205	98.99	9.5%(2/21)	0.000224517	1
FCGBP	1	5	6	286110	20.97	42.9%(9/21)	0.000227255	1
CAPN13	0	3	3	43500	68.97	19%(4/21)	0.000277793	1
ASB17	0	2	2	19312	103.56	9.5%(2/21)	0.000378147	1
CNTN3	0	3	3	64970	46.18	9.5%(2/21)	0.000364329	1
WASHC1	0	2	2	13398	149.28	19%(4/21)	0.000405296	1
OR1L4	0	2	2	19581	102.14	9.5%(2/21)	0.000488992	1
ANKRD20A4	1	1	2	22923	87.25	9.5%(2/21)	0.000467787	1
RFPL4A	0	2	2	21407	93.43	9.5%(2/21)	0.00053469	1
XK	0	3	3	30776	97.48	14.3%(3/21)	0.000573449	1
P2RY1	0	3	3	30529	98.27	14.3%(3/21)	0.000715204	1
OR5P3	0	2	2	40428	49.47	9.5%(2/21)	0.000788339	1
GABPB2	1	2	3	57981	51.74	14.3%(3/21)	0.000769823	1
FAM155B	1	1	2	30121	66.4	4.8%(1/21)	0.000817268	1
RHBG	0	3	3	33623	89.22	19%(4/21)	0.000855341	1
RNASE7	0	2	2	11998	166.69	9.5%(2/21)	0.000876479	1
LILRB1	0	5	5	331094	15.1	19%(4/21)	0.000939071	1
GPRIN2	2	1	3	58843	50.98	9.5%(2/21)	0.000911028	1
GOLGA6L2	3	0	3	121023	24.79	14.3%(3/21)	0.0011472	1
HTRA4	2	0	2	30121	66.4	9.5%(2/21)	0.00117041	1
ZNF717	0	3	3	141282	21.23	14.3%(3/21)	0.0011378	1
FLG2	0	3	3	152301	19.7	14.3%(3/21)	0.00126194	1
OR2T5	0	1	1	5312	188.25	4.8%(1/21)	0.00117928	1
HLA-C	0	4	4	94397	42.37	19%(4/21)	0.00127337	1
MOXD1	1	2	3	86940	34.51	9.5%(2/21)	0.00125862	1
TMEM132C	0	3	3	70903	42.31	23.8%(5/21)	0.00135522	1
KBTBD13	0	3	3	31474	95.32	14.3%(3/21)	0.001381	1
PRAMEF2	0	2	2	27906	71.67	9.5%(2/21)	0.00141944	1
PRAMEF1	0	2	2	27454	72.85	9.5%(2/21)	0.0014569	1
KRT4	2	0	2	36910	54.19	14.3%(3/21)	0.00163364	1
SMYD2	2	0	2	37487	53.35	4.8%(1/21)	0.00160592	1
MAP3K1	2	1	3	88121	34.04	14.3%(3/21)	0.00166958	1
CSN1S1	1	1	2	53022	37.72	4.8%(1/21)	0.00188463	1
ANKRD36C	0	3	3	135687	22.11	33.3%(7/21)	0.00213704	1
CYP2A6	0	2	2	33618	59.49	14.3%(3/21)	0.00212746	1
TBC1D26	0	2	2	76209	26.24	9.5%(2/21)	0.00246739	1
MAP2K7	0	2	2	88563	22.58	9.5%(2/21)	0.00258269	1
CEP164	0	4	4	170095	23.52	19%(4/21)	0.00260405	1
OTUD6B	0	2	2	91888	21.77	4.8%(1/21)	0.00341422	1
MEX3B	0	2	2	87285	22.91	9.5%(2/21)	0.00855964	1
TRHR	2	0	2	55711	35.9	4.8%(1/21)	0.00274407	1
MSMO1	2	0	2	54434	36.74	4.8%(1/21)	0.00329873	1
CTTNBP2	0	2	2	225480	8.87	4.8%(1/21)	0.0198452	1
THAP12	0	2	2	35393	56.51	9.5%(2/21)	0.00405687	1
NUP42	2	0	2	69337	28.84	4.8%(1/21)	0.00483648	1
SLCO4A1	0	4	4	119386	33.5	19%(4/21)	0.013785	1
ADCY6	0	3	3	236786	12.67	19%(4/21)	0.0372965	1
FKBP9	0	2	2	125677	15.91	14.3%(3/21)	0.0156125	1
GPC2	0	2	2	38292	52.23	14.3%(3/21)	0.00841285	1
OR2A1	0	2	2	16884	118.46	9.5%(2/21)	0.00351151	1
PDPN	2	0	2	153610	13.02	9.5%(2/21)	0.0347109	1
KRTAP10-6	0	2	2	24432	81.86	14.3%(3/21)	0.00409253	1
A2M	2	0	2	109360	18.29	14.3%(3/21)	0.0157875	1
ZNF837	0	2	2	69609	28.73	14.3%(3/21)	0.0214154	1
OR7D4	0	2	2	65845	30.37	9.5%(2/21)	0.0117236	1
ELAVL1	0	3	3	68398	43.86	14.3%(3/21)	0.0178732	1
ZNF845	2	0	2	140390	14.25	4.8%(1/21)	0.0204206	1
UNC119B	0	2	2	23267	85.96	9.5%(2/21)	0.00730827	1
MAGED1	0	3	3	201159	14.91	9.5%(2/21)	0.0404193	1
KRTAP9-2	0	1	1	11487	87.05	9.5%(2/21)	0.00411533	1
GRM8	2	0	2	181582	11.01	4.8%(1/21)	0.0458853	1
ZNF208	2	1	3	201864	14.86	9.5%(2/21)	0.00527764	1
CCPG1	2	1	3	233245	12.86	9.5%(2/21)	0.00835138	1
SSC5D	2	2	4	178510	22.41	19%(4/21)	0.0108804	1
PFKL	0	3	3	50807	59.05	23.8%(5/21)	0.00377973	1
SP9	0	3	3	33426	89.75	19%(4/21)	0.0144758	1
MED13	2	1	3	155981	19.23	14.3%(3/21)	0.00605188	1
GLIS2	0	2	2	74077	27	19%(4/21)	0.0290773	1
FAM71A	0	2	2	41804	47.84	9.5%(2/21)	0.0105087	1
KIF4B	0	2	2	77618	25.77	9.5%(2/21)	0.0248805	1
IFNK	0	1	1	13116	76.24	4.8%(1/21)	0.0032262	1
SLC35G4	0	1	1	18827	53.12	4.8%(1/21)	0.00764317	1
TAS2R46	0	1	1	18955	52.76	4.8%(1/21)	0.00584572	1
TP53TG3D	0	1	1	11783	84.87	4.8%(1/21)	0.00637432	1
CRH	0	1	1	16989	58.86	4.8%(1/21)	0.0128734	1
HIST1H4E	0	1	1	10708	93.39	4.8%(1/21)	0.013144	1
KRTAP4-7	0	1	1	23977	41.71	4.8%(1/21)	0.00935264	1
PGAM4	0	1	1	16911	59.13	4.8%(1/21)	0.011364	1
NADSYN1	0	2	2	98201	20.37	14.3%(3/21)	0.0421588	1
VARS	0	3	3	114225	26.26	23.8%(5/21)	0.0377594	1
ZNF557	0	2	2	61179	32.69	4.8%(1/21)	0.0197086	1
HEPHL1	0	2	2	74030	27.02	14.3%(3/21)	0.0273689	1
NME8	0	2	2	81432	24.56	9.5%(2/21)	0.0273956	1
CALML5	0	2	2	14913	134.11	9.5%(2/21)	0.0086677	1
ASMTL	0	2	2	124682	16.04	9.5%(2/21)	0.0150554	1
CAVIN2	0	2	2	29531	67.73	9.5%(2/21)	0.0161535	1
HOXD13	0	1	1	23738	42.13	4.8%(1/21)	0.0130058	1
NPIPA3	0	1	1	3705	269.91	4.8%(1/21)	0.00804492	1
GNRH2	0	1	1	33471	29.88	4.8%(1/21)	0.0217179	1
PPP1R14C	0	1	1	11620	86.06	4.8%(1/21)	0.00782546	1
FAF2	0	2	2	45533	43.92	9.5%(2/21)	0.0226733	1
IFNA21	0	1	1	16538	60.47	4.8%(1/21)	0.0112065	1
PPP1R27	0	1	1	31382	31.87	4.8%(1/21)	0.0237974	1
OR4A47	0	1	1	21654	46.18	4.8%(1/21)	0.00869233	1
METTL21C	0	1	1	17750	56.34	4.8%(1/21)	0.00650233	1
NOTCH4	0	4	4	130312	30.7	19%(4/21)	0.0110973	1
ASPM	2	1	3	375386	7.99	9.5%(2/21)	0.0378688	1
APOBEC3B	1	2	3	87419	34.32	14.3%(3/21)	0.0103487	1
FAM160B2	0	3	3	52525	57.12	19%(4/21)	0.00501571	1
ERICH3	0	3	3	133727	22.43	14.3%(3/21)	0.0105413	1
ZNF500	0	2	2	102085	19.59	9.5%(2/21)	0.0474963	1
CHSY1	0	2	2	48391	41.33	9.5%(2/21)	0.0256797	1
METTL2A	0	2	2	56913	35.14	14.3%(3/21)	0.0294857	1
PAG1	0	2	2	31305	63.89	9.5%(2/21)	0.00450313	1
ENTHD1	0	2	2	41653	48.02	9.5%(2/21)	0.00625376	1
GARS	0	2	2	53213	37.58	9.5%(2/21)	0.0340374	1
ZNF441	0	2	2	45734	43.73	4.8%(1/21)	0.00370613	1
RLIM	0	2	2	90978	21.98	14.3%(3/21)	0.0336452	1
RHPN2	0	2	2	44857	44.59	9.5%(2/21)	0.0257766	1
ALDH16A1	0	2	2	151211	13.23	9.5%(2/21)	0.021332	1
KLHL6	0	2	2	41358	48.36	14.3%(3/21)	0.0249879	1
FAM178B	0	2	2	67498	29.63	19%(4/21)	0.0332162	1
CYC1	1	1	2	20293	98.56	9.5%(2/21)	0.00371717	1
CCDC71	0	2	2	33232	60.18	9.5%(2/21)	0.0029639	1
PNMA3	0	2	2	60827	32.88	9.5%(2/21)	0.0310137	1
PRKAR1B	1	1	2	206776	9.67	9.5%(2/21)	0.0419958	1
BCL9	0	2	2	95064	21.04	9.5%(2/21)	0.0467342	1
INKA2	0	2	2	61085	32.74	9.5%(2/21)	0.0306302	1
HLA-DQA2	0	1	1	20418	48.98	4.8%(1/21)	0.00581164	1
NUTM2B	0	1	1	37450	26.7	4.8%(1/21)	0.0287084	1
FAAH	0	1	1	36891	27.11	4.8%(1/21)	0.023304	1
CEBPA	0	1	1	18777	53.26	4.8%(1/21)	0.0203503	1
FRG2B	0	1	1	26887	37.19	4.8%(1/21)	0.0163455	1
PRAMEF15	0	1	1	28179	35.49	9.5%(2/21)	0.0100293	1
KRTAP12-2	1	0	1	10598	94.36	4.8%(1/21)	0.0139346	1
LRRC19	0	1	1	19020	52.58	4.8%(1/21)	0.00499517	1
HCAR3	0	1	1	28351	35.27	9.5%(2/21)	0.0170128	1
OR4A5	0	1	1	18887	52.95	4.8%(1/21)	0.00974457	1
OR2T8	0	1	1	28891	34.61	4.8%(1/21)	0.0156471	1
CXCL9	1	0	1	11423	87.54	4.8%(1/21)	0.00914321	1
ZMAT2	0	1	1	23519	42.52	4.8%(1/21)	0.0106108	1
RAC1	0	1	1	24996	40.01	9.5%(2/21)	0.0198242	1
RGS1	0	1	1	26447	37.81	4.8%(1/21)	0.00839098	1
PAXX	0	1	1	14321	69.83	4.8%(1/21)	0.0169447	1
ZNF735	0	1	1	28916	34.58	4.8%(1/21)	0.00932306	1
FAM83F	0	1	1	57811	17.3	4.8%(1/21)	0.0427249	1
VCX3A	1	0	1	14037	71.24	4.8%(1/21)	0.0137274	1
DIPK2B	0	1	1	45747	21.86	4.8%(1/21)	0.0336057	1
SNX33	0	1	1	63086	15.85	9.5%(2/21)	0.0363369	1
KRT77	0	1	1	40998	24.39	4.8%(1/21)	0.0372142	1
TRAPPC6B	0	1	1	35558	28.12	4.8%(1/21)	0.0263854	1
SPNS2	0	1	1	66186	15.11	4.8%(1/21)	0.0470984	1
C20orf85	0	1	1	12485	80.1	4.8%(1/21)	0.0125448	1
HCAR2	0	1	1	28814	34.71	4.8%(1/21)	0.0232465	1
RAB40A	0	1	1	46364	21.57	4.8%(1/21)	0.0315937	1
C2CD4D	0	1	1	17731	56.4	4.8%(1/21)	0.0258861	1
NANOGP8	0	1	1	27707	36.09	4.8%(1/21)	0.0082807	1
TGFBR3L	0	1	1	15173	65.91	4.8%(1/21)	0.0149355	1
CRYGS	0	1	1	26461	37.79	4.8%(1/21)	0.00748654	1
POTEG	0	1	1	23756	42.09	14.3%(3/21)	0.0160815	1
ZDHHC1	0	1	1	56998	17.54	4.8%(1/21)	0.0475935	1
TMEM247	1	0	1	14280	70.03	4.8%(1/21)	0.0201341	1
OR51B4	0	1	1	19294	51.83	4.8%(1/21)	0.0101242	1
KRTAP9-7	0	1	1	14053	71.16	4.8%(1/21)	0.010375	1
TCEAL6	0	1	1	31980	31.27	4.8%(1/21)	0.0170971	1
C17orf97	0	1	1	48797	20.49	4.8%(1/21)	0.0421358	1
CR1L	0	1	1	36448	27.44	14.3%(3/21)	0.0125822	1
RGS2	0	1	1	16024	62.41	4.8%(1/21)	0.0135003	1
GNAI2	0	4	4	124155	32.22	19%(4/21)	0.0164256	1
KCNK17	0	1	1	54255	18.43	9.5%(2/21)	0.0494973	1
ZNF723	0	1	1	30364	32.93	4.8%(1/21)	0.0128067	1
FH	0	1	1	29907	33.44	4.8%(1/21)	0.0195031	1
PKNOX2	0	1	1	43835	22.81	9.5%(2/21)	0.0320556	1
KRTAP5-8	0	1	1	15756	63.47	4.8%(1/21)	0.0179501	1
KDM4E	0	1	1	35738	27.98	9.5%(2/21)	0.0176771	1
PPP1R3G	0	1	1	23947	41.76	4.8%(1/21)	0.0286012	1
GJA4	0	2	2	45231	44.22	14.3%(3/21)	0.0362653	1
TCP10	0	2	2	92903	21.53	14.3%(3/21)	0.0164824	1
ZNF710	1	1	2	85514	23.39	9.5%(2/21)	0.0169636	1
PRPF39	1	1	2	51184	39.07	9.5%(2/21)	0.0087529	1
GPR35	0	2	2	121671	16.44	9.5%(2/21)	0.0254968	1
MROH9	1	1	2	102165	19.58	4.8%(1/21)	0.00950149	1
SMCR8	0	2	2	64855	30.84	4.8%(1/21)	0.00757165	1
FAM181B	0	1	1	26776	37.35	4.8%(1/21)	0.0271916	1
SLC25A51	0	1	1	39617	25.24	4.8%(1/21)	0.0184377	1
BCL10	0	1	1	32523	30.75	9.5%(2/21)	0.0262971	1
FAAH2	0	1	1	32649	30.63	4.8%(1/21)	0.0184477	1
LCE4A	1	0	1	16818	59.46	4.8%(1/21)	0.0306892	1
KRTAP4-11	1	0	1	16928	59.07	4.8%(1/21)	0.0217784	1
OR9G1	0	1	1	40413	24.74	4.8%(1/21)	0.0174857	1
BMP2	0	1	1	25520	39.18	4.8%(1/21)	0.0310944	1
VCPKMT	0	1	1	27768	36.01	4.8%(1/21)	0.0390924	1
HNRNPA0	0	1	1	26163	38.22	4.8%(1/21)	0.0287419	1
PAQR3	0	1	1	28151	35.52	9.5%(2/21)	0.0281937	1
PHAX	0	1	1	25793	38.77	4.8%(1/21)	0.0242952	1
ANGPTL2	0	1	1	53029	18.86	4.8%(1/21)	0.0466435	1
RAB32	1	0	1	17143	58.33	4.8%(1/21)	0.0237291	1
UMPS	0	1	1	38898	25.71	4.8%(1/21)	0.0349908	1
LPCAT2	0	1	1	46591	21.46	4.8%(1/21)	0.0335265	1
TRIM49C	1	0	1	16881	59.24	4.8%(1/21)	0.0284047	1
NEUROD4	0	1	1	22709	44.04	4.8%(1/21)	0.0189477	1
ATOH1	0	2	2	29378	68.08	9.5%(2/21)	0.0286211	1
OR4Q3	0	1	1	42355	23.61	4.8%(1/21)	0.012889	1
C19orf33	1	0	1	18768	53.28	4.8%(1/21)	0.0279223	1
GSTA1	1	0	1	17472	57.23	9.5%(2/21)	0.0218707	1
OR10S1	0	1	1	47030	21.26	4.8%(1/21)	0.0343403	1
TTC25	0	1	1	43048	23.23	4.8%(1/21)	0.0337222	1
RSU1	0	1	1	61183	16.34	4.8%(1/21)	0.0471579	1
SAA2	0	1	1	50538	19.79	4.8%(1/21)	0.0438919	1
ADAM21	0	1	1	47255	21.16	9.5%(2/21)	0.01069	1
PRAMEF33	0	1	1	13722	72.88	4.8%(1/21)	0.0251264	1
KRTAP10-10	1	0	1	19464	51.38	4.8%(1/21)	0.0187389	1
GABARAP	0	2	2	53142	37.64	9.5%(2/21)	0.0423713	1
OR4Q2	1	0	1	19171	52.16	4.8%(1/21)	0.0243241	1
HCN2	0	1	1	34840	28.7	14.3%(3/21)	0.0406041	1
ADH1A	0	1	1	25898	38.61	4.8%(1/21)	0.0221103	1
ARFGEF1	2	1	3	272414	11.01	9.5%(2/21)	0.0342859	1
ZNF483	0	2	2	111277	17.97	4.8%(1/21)	0.00940523	1
PRSS2	0	2	2	67212	29.76	9.5%(2/21)	0.0111088	1
LRRC53	0	2	2	78630	25.44	9.5%(2/21)	0.010188	1
C1orf158	0	2	2	28288	70.7	9.5%(2/21)	0.00678189	1
ADGRG3	0	2	2	75982	26.32	9.5%(2/21)	0.0493202	1
ANKRD20A3	0	1	1	1494	669.34	4.8%(1/21)	0.0205403	1
OR5H14	0	1	1	35135	28.46	9.5%(2/21)	0.0198525	1
INAFM1	0	1	1	10627	94.1	4.8%(1/21)	0.0321479	1
NPFF	0	1	1	10098	99.03	4.8%(1/21)	0.0299479	1
ECHS1	1	0	1	21762	45.95	9.5%(2/21)	0.0327772	1
KLK4	0	1	1	29323	34.1	4.8%(1/21)	0.0411928	1
ACTA1	0	1	1	41924	23.85	4.8%(1/21)	0.0463943	1
KRTAP12-3	0	1	1	8126	123.06	4.8%(1/21)	0.019349	1
CRIPAK	0	1	1	32800	30.49	4.8%(1/21)	0.0450728	1
OR2T2	0	1	1	69424	14.4	4.8%(1/21)	0.0429059	1
SERPINC1	0	1	1	52377	19.09	4.8%(1/21)	0.0342879	1
TRAPPC2	0	1	1	39811	25.12	4.8%(1/21)	0.0443617	1
PDILT	0	1	1	47961	20.85	4.8%(1/21)	0.0310087	1
ZFP36L2	1	0	1	30322	32.98	4.8%(1/21)	0.0499629	1
ZPBP	0	1	1	46255	21.62	9.5%(2/21)	0.0412759	1
OR8U1	0	1	1	19279	51.87	4.8%(1/21)	0.0410734	1
SMNDC1	0	1	1	30169	33.15	4.8%(1/21)	0.024703	1
CALHM3	1	0	1	25727	38.87	4.8%(1/21)	0.0474338	1
OR5M1	0	1	1	42993	23.26	9.5%(2/21)	0.0182379	1
TMEM14A	0	1	1	9072	110.23	9.5%(2/21)	0.0267337	1
APCS	0	1	1	17512	57.1	4.8%(1/21)	0.0314486	1
MESP2	0	2	2	39641	50.45	9.5%(2/21)	0.03432	1
MEOX2	1	0	1	24949	40.08	4.8%(1/21)	0.0387213	1
NAMPT	0	1	1	63696	15.7	9.5%(2/21)	0.0470942	1
ACP4	0	1	1	27340	36.58	4.8%(1/21)	0.0365407	1
PTP4A1	0	1	1	61807	16.18	9.5%(2/21)	0.0396713	1
FAM186A	2	1	3	320784	9.35	14.3%(3/21)	0.0399265	1
KRTAP10-7	0	1	1	26594	37.6	4.8%(1/21)	0.0290893	1
UGT2B28	0	1	1	57456	17.4	4.8%(1/21)	0.0141221	1
AHNAK2	1	8	9	423566	21.25	38.1%(8/21)	0.0032053	1
RAD51AP2	1	1	2	65114	30.72	4.8%(1/21)	0.0133663	1
TERF2IP	0	2	2	56123	35.64	9.5%(2/21)	0.015425	1
PHETA2	1	0	1	28054	35.65	9.5%(2/21)	0.044195	1
PRAMEF9	0	1	1	11584	86.33	4.8%(1/21)	0.0145619	1
GPR152	0	1	1	29704	33.67	9.5%(2/21)	0.0385171	1
UGCG	1	0	1	25937	38.55	4.8%(1/21)	0.034781	1
TCTE3	0	1	1	14839	67.39	4.8%(1/21)	0.0308903	1
FAM199X	1	0	1	26755	37.38	4.8%(1/21)	0.0368991	1
GRAMD2A	0	1	1	64858	15.42	4.8%(1/21)	0.0438206	1
TINAG	1	1	2	60844	32.87	9.5%(2/21)	0.0121765	1
SIPA1L3	0	4	4	128777	31.06	14.3%(3/21)	0.0284981	1
OR10A5	0	1	1	21794	45.88	4.8%(1/21)	0.0488493	1
RING1	1	0	1	29708	33.66	4.8%(1/21)	0.0483173	1
KRTAP5-11	1	0	1	25894	38.62	4.8%(1/21)	0.0333215	1
LCE3D	0	1	1	9188	108.84	4.8%(1/21)	0.0326154	1
ZNF852	0	1	1	55628	17.98	4.8%(1/21)	0.0366305	1
OMD	1	0	1	26471	37.78	4.8%(1/21)	0.0443286	1
NEU1	1	0	1	30510	32.78	4.8%(1/21)	0.0497868	1
RBM28	1	2	3	130485	22.99	14.3%(3/21)	0.00675282	1
ZNF587B	1	1	2	144577	13.83	4.8%(1/21)	0.0275229	1
FAM131B	0	2	2	123445	16.2	14.3%(3/21)	0.027675	1
MYH3	0	2	2	124057	16.12	14.3%(3/21)	0.0275284	1
TEX44	0	2	2	28725	69.63	9.5%(2/21)	0.00797153	1
KCNMB4	0	1	1	15586	64.16	4.8%(1/21)	0.037173	1
OPRPN	0	1	1	17277	57.88	4.8%(1/21)	0.0337377	1
OR52E4	0	1	1	42655	23.44	4.8%(1/21)	0.0247054	1
GYS2	0	1	1	47238	21.17	4.8%(1/21)	0.0348157	1
TTC30B	0	1	1	43630	22.92	4.8%(1/21)	0.048209	1
CXCL17	0	1	1	12824	77.98	4.8%(1/21)	0.0451983	1
PLA2G1B	1	0	1	32256	31	4.8%(1/21)	0.0487345	1
ZNF430	0	1	1	75796	13.19	4.8%(1/21)	0.037125	1
MEP1A	0	3	3	92512	32.43	14.3%(3/21)	0.00441968	1
CELSR1	0	5	5	232031	21.55	38.1%(8/21)	0.0173925	1
FKBP2	0	1	1	40843	24.48	4.8%(1/21)	0.0398509	1
ZNF257	1	2	3	115280	26.02	9.5%(2/21)	0.00517401	1
GALNT18	0	2	2	42019	47.6	4.8%(1/21)	0.0124573	1
PPIAL4G	0	1	1	10067	99.33	4.8%(1/21)	0.0339328	1
TAF1B	1	1	2	54644	36.6	9.5%(2/21)	0.0125887	1
RETREG2	0	2	2	100676	19.87	9.5%(2/21)	0.0277786	1
EFCAB7	1	0	1	35618	28.08	4.8%(1/21)	0.0449564	1
OR51S1	0	1	1	23029	43.42	4.8%(1/21)	0.0439009	1
IGLON5	0	1	1	16756	59.68	9.5%(2/21)	0.0456122	1
LRRC40	1	0	1	35264	28.36	4.8%(1/21)	0.0463861	1
STARD6	1	0	1	36049	27.74	4.8%(1/21)	0.0465886	1
OR5AS1	0	1	1	41251	24.24	4.8%(1/21)	0.0491757	1
MS4A12	0	1	1	52936	18.89	4.8%(1/21)	0.0491286	1
RPA4	0	1	1	20046	49.89	4.8%(1/21)	0.0423995	1
BEX4	0	1	1	20578	48.6	4.8%(1/21)	0.0435335	1
KCNJ12	0	3	3	62983	47.63	19%(4/21)	0.00567866	1
SKA3	1	1	2	57800	34.6	14.3%(3/21)	0.0143672	1
KRTAP9-1	1	0	1	37327	26.79	4.8%(1/21)	0.0483915	1
ERVV-1	0	1	1	26430	37.84	4.8%(1/21)	0.0487584	1
SPIN4	0	1	1	20794	48.09	4.8%(1/21)	0.0446334	1
RTL6	0	1	1	18526	53.98	4.8%(1/21)	0.0472508	1
PLA2G2F	0	1	1	16519	60.54	9.5%(2/21)	0.03864	1
APOF	0	1	1	24981	40.03	4.8%(1/21)	0.0478336	1
SSC4D	0	2	2	40122	49.85	14.3%(3/21)	0.0142896	1
CFAP44	1	1	2	180186	11.1	9.5%(2/21)	0.0332043	1
NDNF	0	2	2	52723	37.93	9.5%(2/21)	0.0147786	1
OR52R1	0	1	1	19908	50.23	4.8%(1/21)	0.0419446	1
ABCA1	1	3	4	186926	21.4	33.3%(7/21)	0.00965727	1
MYF5	0	1	1	20745	48.2	4.8%(1/21)	0.0481256	1
VWDE	1	1	2	204226	9.79	4.8%(1/21)	0.0452185	1
C1orf141	0	2	2	115775	17.27	9.5%(2/21)	0.0273531	1
SLC2A12	0	2	2	45898	43.57	9.5%(2/21)	0.0146299	1
SF3B6	0	1	1	11400	87.72	4.8%(1/21)	0.0223546	1
TUBB8P12	0	1	1	22507	44.43	9.5%(2/21)	0.035201	1
OR2W3	0	1	1	19845	50.39	4.8%(1/21)	0.0452096	1
AFAP1L1	0	2	2	100672	19.87	4.8%(1/21)	0.0332192	1
VPS41	0	2	2	150444	13.29	4.8%(1/21)	0.0279157	1
SAMM50	0	2	2	35321	56.62	9.5%(2/21)	0.0141978	1
KRTAP5-1	0	1	1	19384	51.59	4.8%(1/21)	0.0451215	1
MRGPRX4	0	1	1	24981	40.03	4.8%(1/21)	0.0361748	1
ROCK1	1	1	2	88504	22.6	9.5%(2/21)	0.0316976	1
HSF2	1	1	2	78294	25.54	14.3%(3/21)	0.0257322	1
WDR77	0	2	2	42905	46.61	9.5%(2/21)	0.0189779	1
GOLGA8K	0	1	1	18804	53.18	9.5%(2/21)	0.0414809	1
BORCS8-MEF2B	0	2	2	28877	69.26	14.3%(3/21)	0.00943877	1
BEX1	0	1	1	13704	72.97	4.8%(1/21)	0.0291945	1
GPAT4	0	2	2	46247	43.25	9.5%(2/21)	0.02159	1
PLA2G4F	0	2	2	76108	26.28	9.5%(2/21)	0.0251638	1
GPR153	0	2	2	28391	70.44	9.5%(2/21)	0.0128356	1
TF	1	1	2	68631	29.14	9.5%(2/21)	0.022833	1
NOL4L	0	6	6	177230	33.85	23.8%(5/21)	0.0147418	1
CDK5R2	0	2	2	24387	82.01	9.5%(2/21)	0.0194109	1
BMP6	0	2	2	32795	60.98	9.5%(2/21)	0.0173466	1
NXF3	0	2	2	59467	33.63	14.3%(3/21)	0.0232623	1
NIBAN1	1	1	2	76737	26.06	14.3%(3/21)	0.0295265	1
KIFAP3	1	2	3	202151	14.84	9.5%(2/21)	0.0159352	1
COX8C	0	1	1	8966	111.53	4.8%(1/21)	0.044263	1
DNAH7	2	2	4	326349	12.26	14.3%(3/21)	0.0255213	1
PITX1	0	2	2	50814	39.36	9.5%(2/21)	0.0332941	1
NR0B2	0	1	1	19932	50.17	4.8%(1/21)	0.0474615	1
NIPAL4	1	1	2	63402	31.54	9.5%(2/21)	0.031002	1
ZNF831	0	6	6	213990	28.04	28.6%(6/21)	0.0052276	1
MSH3	1	2	3	197212	15.21	19%(4/21)	0.0187789	1
ANKRD36	0	3	3	266127	11.27	33.3%(7/21)	0.0282705	1
TTBK2	0	3	3	290100	10.34	23.8%(5/21)	0.0313393	1
MAGEC1	0	2	2	97358	20.54	14.3%(3/21)	0.0370545	1
ALPP	0	2	2	35354	56.57	9.5%(2/21)	0.0223803	1
ICAM1	1	1	2	71911	27.81	9.5%(2/21)	0.0379075	1
HIST1H4A	0	1	1	6552	152.63	4.8%(1/21)	0.0468934	1
CCDC105	0	2	2	35047	57.07	9.5%(2/21)	0.0259796	1
ASPHD1	1	1	2	67894	29.46	9.5%(2/21)	0.0462252	1
ARSI	0	2	2	77598	25.77	9.5%(2/21)	0.0391255	1
MUC21	0	2	2	82425	24.26	9.5%(2/21)	0.0347527	1
HIST1H4L	0	1	1	6552	152.63	4.8%(1/21)	0.0150463	1
PBXIP1	0	2	2	115486	17.32	9.5%(2/21)	0.0326868	1
ZNF648	0	2	2	40148	49.82	9.5%(2/21)	0.0320558	1
CYP2D6	0	3	3	98590	30.43	9.5%(2/21)	0.0176061	1
DTX1	0	2	2	37720	53.02	9.5%(2/21)	0.0376328	1
SLC18A3	0	2	2	37422	53.44	9.5%(2/21)	0.0320031	1
TACO1	0	1	1	20436	48.93	4.8%(1/21)	0.0464442	1
METTL27	0	1	1	18424	54.28	4.8%(1/21)	0.0457511	1
CHST5	0	2	2	43065	46.44	14.3%(3/21)	0.0378231	1
PTPN14	1	4	5	157105	31.83	19%(4/21)	0.00698752	1
EXOSC4	0	3	3	48238	62.19	9.5%(2/21)	0.0103184	1
CHMP4B	0	1	1	17030	58.72	4.8%(1/21)	0.0399415	1
UPP1	0	2	2	69078	28.95	9.5%(2/21)	0.0367469	1
HIST3H2BB	0	1	1	11900	84.03	4.8%(1/21)	0.0290141	1
ANO9	0	2	2	52352	38.2	14.3%(3/21)	0.0469634	1
IRGC	0	2	2	48806	40.98	9.5%(2/21)	0.047009	1
HRNR	0	4	4	138800	28.82	28.6%(6/21)	0.0219352	1
PKHD1L1	0	3	3	326561	9.19	14.3%(3/21)	0.0471344	1
PMF1	0	2	2	44021	45.43	9.5%(2/21)	0.0444993	1
ARHGEF15	0	4	4	183354	21.82	23.8%(5/21)	0.0392586	1
ARL6IP6	0	1	1	16808	59.5	4.8%(1/21)	0.0417027	1
LRP2	0	4	4	376594	10.62	23.8%(5/21)	0.0375801	1
MAP2K2	0	3	3	57257	52.4	14.3%(3/21)	0.0239889	1
FHOD1	0	3	3	77133	38.89	14.3%(3/21)	0.030523	1
TP53	1	8	9	586282	15.35	61.9%(13/21)	0.0315729	1
STPG3	0	3	3	93198	32.19	14.3%(3/21)	0.0379955	1

## Sheet: MP-OC.GO C
Supplementary Table S6.5 gene GO Enrichment (Cellular Component) of MP
#	GO ID	Description	gene (378)	All (18497)	pvalue	p.adjust
1	GO:0016021	integral component of membrane	144 (38.1%)	5678 (30.7%)	0.00117	0.342899
2	GO:0044425	membrane part	174 (46.03%)	7127 (38.53%)	0.001593	0.342899
3	GO:0031224	intrinsic component of membrane	146 (38.62%)	5827 (31.5%)	0.001798	0.342899
4	GO:0036457	keratohyalin granule	2 (0.53%)	4 (0.02%)	0.002432	0.347775
5	GO:0071541	eukaryotic translation initiation factor 3 complex, eIF3m	2 (0.53%)	7 (0.04%)	0.008172	0.558995
6	GO:0016593	Cdc73/Paf1 complex	2 (0.53%)	8 (0.04%)	0.01075	0.558995
7	GO:0017059	serine C-palmitoyltransferase complex	2 (0.53%)	8 (0.04%)	0.01075	0.558995
8	GO:0031211	endoplasmic reticulum palmitoyltransferase complex	2 (0.53%)	8 (0.04%)	0.01075	0.558995
9	GO:0060091	kinocilium	2 (0.53%)	8 (0.04%)	0.01075	0.558995
10	GO:0097732	9+2 non-motile cilium	2 (0.53%)	8 (0.04%)	0.01075	0.558995
11	GO:1905961	protein-cysteine S-palmitoyltransferase complex	2 (0.53%)	8 (0.04%)	0.01075	0.558995
12	GO:0045095	keratin filament	6 (1.59%)	97 (0.52%)	0.014587	0.634198
13	GO:0002178	palmitoyltransferase complex	2 (0.53%)	11 (0.06%)	0.020279	0.634198
14	GO:0005914	spot adherens junction	1 (0.26%)	1 (0.01%)	0.020436	0.634198
15	GO:0030892	mitotic cohesin complex	1 (0.26%)	1 (0.01%)	0.020436	0.634198
16	GO:0034506	chromosome, centromeric core domain	1 (0.26%)	1 (0.01%)	0.020436	0.634198
17	GO:0061474	phagolysosome membrane	1 (0.26%)	1 (0.01%)	0.020436	0.634198
18	GO:0070274	RES complex	1 (0.26%)	1 (0.01%)	0.020436	0.634198
19	GO:0016020	membrane	216 (57.14%)	9600 (51.9%)	0.022089	0.634198
20	GO:0005886	plasma membrane	131 (34.66%)	5511 (29.79%)	0.022175	0.634198
21	GO:0071944	cell periphery	133 (35.19%)	5632 (30.45%)	0.025748	0.663961
22	GO:0005750	mitochondrial respiratory chain complex III	2 (0.53%)	13 (0.07%)	0.027997	0.663961
23	GO:0045275	respiratory chain complex III	2 (0.53%)	13 (0.07%)	0.027997	0.663961
24	GO:0000315	organellar large ribosomal subunit	4 (1.06%)	57 (0.31%)	0.029019	0.663961
25	GO:0005762	mitochondrial large ribosomal subunit	4 (1.06%)	57 (0.31%)	0.029019	0.663961
26	GO:0005882	intermediate filament	9 (2.38%)	217 (1.17%)	0.034792	0.765431
27	GO:0033290	eukaryotic 48S preinitiation complex	2 (0.53%)	15 (0.08%)	0.036694	0.77736
28	GO:0070701	mucus layer	1 (0.26%)	2 (0.01%)	0.040455	0.788473
29	GO:1902560	GMP reductase complex	1 (0.26%)	2 (0.01%)	0.040455	0.788473
30	GO:0005852	eukaryotic translation initiation factor 3 complex	2 (0.53%)	16 (0.09%)	0.04138	0.788473
31	GO:0016282	eukaryotic 43S preinitiation complex	2 (0.53%)	17 (0.09%)	0.046277	0.788473
32	GO:0098799	outer mitochondrial membrane protein complex	2 (0.53%)	17 (0.09%)	0.046277	0.788473
33	GO:0001725	stress fiber	4 (1.06%)	68 (0.37%)	0.050379	0.788473
34	GO:0097517	contractile actin filament bundle	4 (1.06%)	68 (0.37%)	0.050379	0.788473
35	GO:0098798	mitochondrial protein complex	10 (2.65%)	269 (1.45%)	0.050462	0.788473
36	GO:0070993	translation preinitiation complex	2 (0.53%)	18 (0.1%)	0.051374	0.788473
37	GO:0043034	costamere	2 (0.53%)	19 (0.1%)	0.056661	0.788473
38	GO:0000811	GINS complex	1 (0.26%)	3 (0.02%)	0.060066	0.788473
39	GO:0000814	ESCRT II complex	1 (0.26%)	3 (0.02%)	0.060066	0.788473
40	GO:0033150	cytoskeletal calyx	1 (0.26%)	3 (0.02%)	0.060066	0.788473
41	GO:1902636	kinociliary basal body	1 (0.26%)	3 (0.02%)	0.060066	0.788473
42	GO:1990498	mitotic spindle microtubule	1 (0.26%)	3 (0.02%)	0.060066	0.788473
43	GO:0001533	cornified envelope	3 (0.79%)	44 (0.24%)	0.060622	0.788473

## Sheet: MP-OC.GO F 
Supplementary Table S6.6 gene GO Enrichment (Molecular Function) of MP
#	GO ID	Description	gene (356)	All (17842)	pvalue	p.adjust
1	GO:0004984	olfactory receptor activity	25 (7.02%)	397 (2.23%)	0	0.000303
2	GO:0004930	G protein-coupled receptor activity	39 (10.96%)	840 (4.71%)	1e-06	0.000303
3	GO:0038023	signaling receptor activity	50 (14.04%)	1458 (8.17%)	0.000113	0.026605
4	GO:0004888	transmembrane signaling receptor activity	44 (12.36%)	1254 (7.03%)	0.000184	0.03235
5	GO:0060089	molecular transducer activity	50 (14.04%)	1512 (8.47%)	0.000271	0.038196
6	GO:0033038	bitter taste receptor activity	4 (1.12%)	22 (0.12%)	0.000858	0.090343
7	GO:0008395	steroid hydroxylase activity	5 (1.4%)	38 (0.21%)	0.000898	0.090343
8	GO:0008527	taste receptor activity	4 (1.12%)	28 (0.16%)	0.002185	0.190447
9	GO:0030280	structural constituent of epidermis	3 (0.84%)	14 (0.08%)	0.002435	0.190447
10	GO:0004758	serine C-palmitoyltransferase activity	2 (0.56%)	5 (0.03%)	0.003815	0.223813
11	GO:0016428	tRNA (cytosine-5-)-methyltransferase activity	2 (0.56%)	5 (0.03%)	0.003815	0.223813
12	GO:0016454	C-palmitoyltransferase activity	2 (0.56%)	5 (0.03%)	0.003815	0.223813
13	GO:0016712	oxidoreductase activity, acting on paired donors, with incorporation or reduction of molecular oxygen, reduced flavin or flavoprotein as one donor, and incorporation of one atom of oxygen	4 (1.12%)	37 (0.21%)	0.006123	0.331608
14	GO:0016409	palmitoyltransferase activity	4 (1.12%)	39 (0.22%)	0.007392	0.371732
15	GO:0048365	Rac GTPase binding	5 (1.4%)	64 (0.36%)	0.00896	0.401339
16	GO:0003714	transcription corepressor activity	11 (3.09%)	242 (1.36%)	0.009568	0.401339
17	GO:0001227	DNA-binding transcription repressor activity, RNA polymerase II-specific	11 (3.09%)	249 (1.4%)	0.01167	0.401339
18	GO:0008121	ubiquinol-cytochrome-c reductase activity	2 (0.56%)	9 (0.05%)	0.013027	0.401339
19	GO:0016427	tRNA (cytosine) methyltransferase activity	2 (0.56%)	9 (0.05%)	0.013027	0.401339
20	GO:0016681	oxidoreductase activity, acting on diphenols and related substances as donors, cytochrome as acceptor	2 (0.56%)	9 (0.05%)	0.013027	0.401339
21	GO:0016679	oxidoreductase activity, acting on diphenols and related substances as donors	2 (0.56%)	10 (0.06%)	0.01607	0.401339
22	GO:0019864	IgG binding	2 (0.56%)	10 (0.06%)	0.01607	0.401339
23	GO:0003746	translation elongation factor activity	3 (0.84%)	27 (0.15%)	0.016161	0.401339
24	GO:0004252	serine-type endopeptidase activity	8 (2.25%)	164 (0.92%)	0.017308	0.401339
25	GO:0016868	intramolecular transferase activity, phosphotransferases	2 (0.56%)	11 (0.06%)	0.019385	0.401339
26	GO:0001760	aminocarboxymuconate-semialdehyde decarboxylase activity	1 (0.28%)	1 (0.01%)	0.019953	0.401339
27	GO:0004978	corticotropin receptor activity	1 (0.28%)	1 (0.01%)	0.019953	0.401339
28	GO:0004990	oxytocin receptor activity	1 (0.28%)	1 (0.01%)	0.019953	0.401339
29	GO:0005140	interleukin-9 receptor binding	1 (0.28%)	1 (0.01%)	0.019953	0.401339
30	GO:0010844	recombination hotspot binding	1 (0.28%)	1 (0.01%)	0.019953	0.401339
31	GO:0030387	fructosamine-3-kinase activity	1 (0.28%)	1 (0.01%)	0.019953	0.401339
32	GO:0045130	keratan sulfotransferase activity	1 (0.28%)	1 (0.01%)	0.019953	0.401339
33	GO:0060182	apelin receptor activity	1 (0.28%)	1 (0.01%)	0.019953	0.401339
34	GO:0061797	pH-gated chloride channel activity	1 (0.28%)	1 (0.01%)	0.019953	0.401339
35	GO:0070975	FHA domain binding	1 (0.28%)	1 (0.01%)	0.019953	0.401339
36	GO:0004993	G protein-coupled serotonin receptor activity	3 (0.84%)	32 (0.18%)	0.025481	0.422603
37	GO:0099589	serotonin receptor activity	3 (0.84%)	32 (0.18%)	0.025481	0.422603
38	GO:0017048	Rho GTPase binding	8 (2.25%)	177 (0.99%)	0.025936	0.422603
39	GO:0005172	vascular endothelial growth factor receptor binding	2 (0.56%)	13 (0.07%)	0.026781	0.422603
40	GO:0034236	protein kinase A catalytic subunit binding	2 (0.56%)	13 (0.07%)	0.026781	0.422603
41	GO:0008175	tRNA methyltransferase activity	3 (0.84%)	34 (0.19%)	0.029863	0.422603
42	GO:0015020	glucuronosyltransferase activity	3 (0.84%)	34 (0.19%)	0.029863	0.422603
43	GO:0008236	serine-type peptidase activity	8 (2.25%)	185 (1.04%)	0.032531	0.422603
44	GO:0005109	frizzled binding	3 (0.84%)	36 (0.2%)	0.034616	0.422603
45	GO:0017171	serine hydrolase activity	8 (2.25%)	190 (1.06%)	0.037188	0.422603
46	GO:0003868	4-hydroxyphenylpyruvate dioxygenase activity	1 (0.28%)	2 (0.01%)	0.039509	0.422603
47	GO:0003920	GMP reductase activity	1 (0.28%)	2 (0.01%)	0.039509	0.422603
48	GO:0003953	NAD+ nucleosidase activity	1 (0.28%)	2 (0.01%)	0.039509	0.422603
49	GO:0004421	hydroxymethylglutaryl-CoA synthase activity	1 (0.28%)	2 (0.01%)	0.039509	0.422603
50	GO:0004507	steroid 11-beta-monooxygenase activity	1 (0.28%)	2 (0.01%)	0.039509	0.422603
51	GO:0004649	poly(ADP-ribose) glycohydrolase activity	1 (0.28%)	2 (0.01%)	0.039509	0.422603
52	GO:0004797	thymidine kinase activity	1 (0.28%)	2 (0.01%)	0.039509	0.422603
53	GO:0016404	15-hydroxyprostaglandin dehydrogenase (NAD+) activity	1 (0.28%)	2 (0.01%)	0.039509	0.422603
54	GO:0016657	oxidoreductase activity, acting on NAD(P)H, nitrogenous group as acceptor	1 (0.28%)	2 (0.01%)	0.039509	0.422603
55	GO:0043185	vascular endothelial growth factor receptor 3 binding	1 (0.28%)	2 (0.01%)	0.039509	0.422603
56	GO:0045523	interleukin-27 receptor binding	1 (0.28%)	2 (0.01%)	0.039509	0.422603
57	GO:0047783	corticosterone 18-monooxygenase activity	1 (0.28%)	2 (0.01%)	0.039509	0.422603
58	GO:0050135	NAD(P)+ nucleosidase activity	1 (0.28%)	2 (0.01%)	0.039509	0.422603
59	GO:0061809	NAD+ nucleotidase, cyclic ADP-ribose generating	1 (0.28%)	2 (0.01%)	0.039509	0.422603
60	GO:0098808	mRNA cap binding	1 (0.28%)	2 (0.01%)	0.039509	0.422603
61	GO:0102521	tRNA-4-demethylwyosine synthase activity	1 (0.28%)	2 (0.01%)	0.039509	0.422603
62	GO:0140081	glycosylated region protein binding	1 (0.28%)	2 (0.01%)	0.039509	0.422603
63	GO:1904713	beta-catenin destruction complex binding	1 (0.28%)	2 (0.01%)	0.039509	0.422603
64	GO:0008392	arachidonic acid epoxygenase activity	2 (0.56%)	16 (0.09%)	0.039619	0.422603
65	GO:0047498	calcium-dependent phospholipase A2 activity	2 (0.56%)	16 (0.09%)	0.039619	0.422603
66	GO:0050700	CARD domain binding	2 (0.56%)	16 (0.09%)	0.039619	0.422603
67	GO:0140101	catalytic activity, acting on a tRNA	6 (1.69%)	126 (0.71%)	0.04069	0.427548
68	GO:0099528	G protein-coupled neurotransmitter receptor activity	3 (0.84%)	39 (0.22%)	0.04243	0.439273
69	GO:0008391	arachidonic acid monooxygenase activity	2 (0.56%)	17 (0.1%)	0.044321	0.452207
70	GO:0008135	translation factor activity, RNA binding	5 (1.4%)	98 (0.55%)	0.046464	0.467293
71	GO:0042056	chemoattractant activity	3 (0.84%)	41 (0.23%)	0.048087	0.476809
72	GO:0004497	monooxygenase activity	5 (1.4%)	102 (0.57%)	0.053513	0.499157
73	GO:0031435	mitogen-activated protein kinase kinase kinase binding	2 (0.56%)	19 (0.11%)	0.054301	0.499157
74	GO:0019894	kinesin binding	3 (0.84%)	44 (0.25%)	0.057227	0.499157
75	GO:0005046	KDEL sequence binding	1 (0.28%)	3 (0.02%)	0.058676	0.499157
76	GO:0008426	protein kinase C inhibitor activity	1 (0.28%)	3 (0.02%)	0.058676	0.499157
77	GO:0017095	heparan sulfate 6-O-sulfotransferase activity	1 (0.28%)	3 (0.02%)	0.058676	0.499157
78	GO:0019002	GMP binding	1 (0.28%)	3 (0.02%)	0.058676	0.499157
79	GO:0043183	vascular endothelial growth factor receptor 1 binding	1 (0.28%)	3 (0.02%)	0.058676	0.499157
80	GO:0101006	protein histidine phosphatase activity	1 (0.28%)	3 (0.02%)	0.058676	0.499157
81	GO:1904928	coreceptor activity involved in canonical Wnt signaling pathway	1 (0.28%)	3 (0.02%)	0.058676	0.499157
82	GO:0004602	glutathione peroxidase activity	2 (0.56%)	20 (0.11%)	0.059559	0.499157
83	GO:0005537	mannose binding	2 (0.56%)	20 (0.11%)	0.059559	0.499157
84	GO:0016408	C-acyltransferase activity	2 (0.56%)	20 (0.11%)	0.059559	0.499157
85	GO:0042605	peptide antigen binding	2 (0.56%)	21 (0.12%)	0.064983	0.50493
86	GO:0005048	signal sequence binding	3 (0.84%)	47 (0.26%)	0.067122	0.50493
87	GO:0000981	DNA-binding transcription factor activity, RNA polymerase II-specific	29 (8.15%)	1095 (6.14%)	0.073223	0.50493
88	GO:0005198	structural molecule activity	20 (5.62%)	706 (3.96%)	0.073895	0.50493
89	GO:0051018	protein kinase A binding	3 (0.84%)	49 (0.27%)	0.074122	0.50493
90	GO:0008266	poly(U) RNA binding	2 (0.56%)	23 (0.13%)	0.076299	0.50493
91	GO:0019865	immunoglobulin binding	2 (0.56%)	23 (0.13%)	0.076299	0.50493
92	GO:0000048	peptidyltransferase activity	1 (0.28%)	4 (0.02%)	0.077461	0.50493
93	GO:0000213	tRNA-intron endonuclease activity	1 (0.28%)	4 (0.02%)	0.077461	0.50493
94	GO:0004045	aminoacyl-tRNA hydrolase activity	1 (0.28%)	4 (0.02%)	0.077461	0.50493
95	GO:0004082	bisphosphoglycerate mutase activity	1 (0.28%)	4 (0.02%)	0.077461	0.50493
96	GO:0004144	diacylglycerol O-acyltransferase activity	1 (0.28%)	4 (0.02%)	0.077461	0.50493
97	GO:0004464	leukotriene-C4 synthase activity	1 (0.28%)	4 (0.02%)	0.077461	0.50493
98	GO:0004614	phosphoglucomutase activity	1 (0.28%)	4 (0.02%)	0.077461	0.50493
99	GO:0004619	phosphoglycerate mutase activity	1 (0.28%)	4 (0.02%)	0.077461	0.50493
100	GO:0030197	extracellular matrix constituent, lubricant activity	1 (0.28%)	4 (0.02%)	0.077461	0.50493
101	GO:0030943	mitochondrion targeting sequence binding	1 (0.28%)	4 (0.02%)	0.077461	0.50493
102	GO:0033695	oxidoreductase activity, acting on CH or CH2 groups, quinone or similar compound as acceptor	1 (0.28%)	4 (0.02%)	0.077461	0.50493
103	GO:0034875	caffeine oxidase activity	1 (0.28%)	4 (0.02%)	0.077461	0.50493
104	GO:0035033	histone deacetylase regulator activity	1 (0.28%)	4 (0.02%)	0.077461	0.50493
105	GO:0042731	PH domain binding	1 (0.28%)	4 (0.02%)	0.077461	0.50493
106	GO:0070579	methylcytosine dioxygenase activity	1 (0.28%)	4 (0.02%)	0.077461	0.50493
107	GO:0101021	estrogen 2-hydroxylase activity	1 (0.28%)	4 (0.02%)	0.077461	0.50493
108	GO:1990269	RNA polymerase II C-terminal domain phosphoserine binding	1 (0.28%)	4 (0.02%)	0.077461	0.50493
109	GO:0008013	beta-catenin binding	4 (1.12%)	84 (0.47%)	0.087207	0.562451
110	GO:0003700	DNA-binding transcription factor activity	34 (9.55%)	1341 (7.52%)	0.088694	0.562451
111	GO:0005080	protein kinase C binding	3 (0.84%)	53 (0.3%)	0.08904	0.562451
112	GO:0005506	iron ion binding	6 (1.69%)	155 (0.87%)	0.090596	0.562451
113	GO:0005328	neurotransmitter:sodium symporter activity	2 (0.56%)	26 (0.15%)	0.094314	0.562451
114	GO:0008187	poly-pyrimidine tract binding	2 (0.56%)	26 (0.15%)	0.094314	0.562451
115	GO:0102567	phospholipase A2 activity (consuming 1,2-dipalmitoylphosphatidylcholine)	2 (0.56%)	26 (0.15%)	0.094314	0.562451
116	GO:0102568	phospholipase A2 activity consuming 1,2-dioleoylphosphatidylethanolamine)	2 (0.56%)	26 (0.15%)	0.094314	0.562451
117	GO:0003986	acetyl-CoA hydrolase activity	1 (0.28%)	5 (0.03%)	0.095872	0.562451
118	GO:0019136	deoxynucleoside kinase activity	1 (0.28%)	5 (0.03%)	0.095872	0.562451
119	GO:0046912	transferase activity, transferring acyl groups, acyl groups converted into alkyl on transfer	1 (0.28%)	5 (0.03%)	0.095872	0.562451
120	GO:0046923	ER retention sequence binding	1 (0.28%)	5 (0.03%)	0.095872	0.562451
121	GO:0005549	odorant binding	4 (1.12%)	88 (0.49%)	0.09927	0.572842
122	GO:0016866	intramolecular transferase activity	2 (0.56%)	27 (0.15%)	0.100566	0.572842
123	GO:0070330	aromatase activity	2 (0.56%)	27 (0.15%)	0.100566	0.572842
124	GO:0043621	protein self-association	3 (0.84%)	56 (0.31%)	0.100983	0.572842
125	GO:0016705	oxidoreductase activity, acting on paired donors, with incorporation or reduction of molecular oxygen	6 (1.69%)	161 (0.9%)	0.103817	0.572842
126	GO:0001098	basal transcription machinery binding	3 (0.84%)	57 (0.32%)	0.105099	0.572842
127	GO:0001099	basal RNA polymerase II transcription machinery binding	3 (0.84%)	57 (0.32%)	0.105099	0.572842
128	GO:0004181	metallocarboxypeptidase activity	2 (0.56%)	28 (0.16%)	0.10693	0.572842
129	GO:0019706	protein-cysteine S-palmitoyltransferase activity	2 (0.56%)	28 (0.16%)	0.10693	0.572842
130	GO:0019707	protein-cysteine S-acyltransferase activity	2 (0.56%)	28 (0.16%)	0.10693	0.572842
131	GO:0035035	histone acetyltransferase binding	2 (0.56%)	29 (0.16%)	0.113398	0.572842
132	GO:0003720	telomerase activity	1 (0.28%)	6 (0.03%)	0.113917	0.572842
133	GO:0003846	2-acylglycerol O-acyltransferase activity	1 (0.28%)	6 (0.03%)	0.113917	0.572842
134	GO:0003964	RNA-directed DNA polymerase activity	1 (0.28%)	6 (0.03%)	0.113917	0.572842
135	GO:0004969	histamine receptor activity	1 (0.28%)	6 (0.03%)	0.113917	0.572842
136	GO:0004977	melanocortin receptor activity	1 (0.28%)	6 (0.03%)	0.113917	0.572842
137	GO:0005332	gamma-aminobutyric acid:sodium symporter activity	1 (0.28%)	6 (0.03%)	0.113917	0.572842
138	GO:0008048	calcium sensitive guanylate cyclase activator activity	1 (0.28%)	6 (0.03%)	0.113917	0.572842
139	GO:0031849	olfactory receptor binding	1 (0.28%)	6 (0.03%)	0.113917	0.572842
140	GO:0036042	long-chain fatty acyl-CoA binding	1 (0.28%)	6 (0.03%)	0.113917	0.572842
141	GO:0008227	G protein-coupled amine receptor activity	3 (0.84%)	60 (0.34%)	0.117832	0.588323
142	GO:0050699	WW domain binding	2 (0.56%)	31 (0.17%)	0.126621	0.597734
143	GO:0001517	N-acetylglucosamine 6-O-sulfotransferase activity	1 (0.28%)	7 (0.04%)	0.131603	0.597734
144	GO:0005000	vasopressin receptor activity	1 (0.28%)	7 (0.04%)	0.131603	0.597734
145	GO:0005337	nucleoside transmembrane transporter activity	1 (0.28%)	7 (0.04%)	0.131603	0.597734
146	GO:0005384	manganese ion transmembrane transporter activity	1 (0.28%)	7 (0.04%)	0.131603	0.597734
147	GO:0010853	cyclase activator activity	1 (0.28%)	7 (0.04%)	0.131603	0.597734
148	GO:0015185	gamma-aminobutyric acid transmembrane transporter activity	1 (0.28%)	7 (0.04%)	0.131603	0.597734
149	GO:0016713	oxidoreductase activity, acting on paired donors, with incorporation or reduction of molecular oxygen, reduced iron-sulfur protein as one donor, and incorporation of one atom of oxygen	1 (0.28%)	7 (0.04%)	0.131603	0.597734
150	GO:0016833	oxo-acid-lyase activity	1 (0.28%)	7 (0.04%)	0.131603	0.597734
151	GO:0016907	G protein-coupled acetylcholine receptor activity	1 (0.28%)	7 (0.04%)	0.131603	0.597734
152	GO:0030250	guanylate cyclase activator activity	1 (0.28%)	7 (0.04%)	0.131603	0.597734
153	GO:0031433	telethonin binding	1 (0.28%)	7 (0.04%)	0.131603	0.597734
154	GO:0042608	T cell receptor binding	1 (0.28%)	7 (0.04%)	0.131603	0.597734
155	GO:0070097	delta-catenin binding	1 (0.28%)	7 (0.04%)	0.131603	0.597734
156	GO:0016417	S-acyltransferase activity	2 (0.56%)	32 (0.18%)	0.133364	0.598014
157	GO:0030291	protein serine/threonine kinase inhibitor activity	2 (0.56%)	32 (0.18%)	0.133364	0.598014
158	GO:0052689	carboxylic ester hydrolase activity	5 (1.4%)	137 (0.77%)	0.139431	0.609603
159	GO:0008173	RNA methyltransferase activity	3 (0.84%)	65 (0.36%)	0.140232	0.609603
160	GO:0002039	p53 binding	3 (0.84%)	66 (0.37%)	0.144874	0.609603
161	GO:0020037	heme binding	5 (1.4%)	139 (0.78%)	0.145545	0.609603
162	GO:0140110	transcription regulator activity	41 (11.52%)	1739 (9.75%)	0.147779	0.609603
163	GO:0004862	cAMP-dependent protein kinase inhibitor activity	1 (0.28%)	8 (0.04%)	0.148937	0.609603
164	GO:0005078	MAP-kinase scaffold activity	1 (0.28%)	8 (0.04%)	0.148937	0.609603
165	GO:0015450	P-P-bond-hydrolysis-driven protein transmembrane transporter activity	1 (0.28%)	8 (0.04%)	0.148937	0.609603
166	GO:0030249	guanylate cyclase regulator activity	1 (0.28%)	8 (0.04%)	0.148937	0.609603
167	GO:0036374	glutathione hydrolase activity	1 (0.28%)	8 (0.04%)	0.148937	0.609603
168	GO:0050815	phosphoserine residue binding	1 (0.28%)	8 (0.04%)	0.148937	0.609603
169	GO:0071933	Arp2/3 complex binding	1 (0.28%)	8 (0.04%)	0.148937	0.609603
170	GO:0097371	MDM2/MDM4 family protein binding	1 (0.28%)	8 (0.04%)	0.148937	0.609603
171	GO:0099122	RNA polymerase II C-terminal domain binding	1 (0.28%)	8 (0.04%)	0.148937	0.609603
172	GO:0101020	estrogen 16-alpha-hydroxylase activity	1 (0.28%)	8 (0.04%)	0.148937	0.609603
173	GO:0004623	phospholipase A2 activity	2 (0.56%)	35 (0.2%)	0.154044	0.62686
174	GO:0016247	channel regulator activity	5 (1.4%)	143 (0.8%)	0.158109	0.634847
175	GO:0005518	collagen binding	3 (0.84%)	69 (0.39%)	0.159092	0.634847
176	GO:0000774	adenyl-nucleotide exchange factor activity	1 (0.28%)	9 (0.05%)	0.165926	0.634847
177	GO:0004385	guanylate kinase activity	1 (0.28%)	9 (0.05%)	0.165926	0.634847
178	GO:0005225	volume-sensitive anion channel activity	1 (0.28%)	9 (0.05%)	0.165926	0.634847
179	GO:0008432	JUN kinase binding	1 (0.28%)	9 (0.05%)	0.165926	0.634847
180	GO:0019870	potassium channel inhibitor activity	1 (0.28%)	9 (0.05%)	0.165926	0.634847
181	GO:0032395	MHC class II receptor activity	1 (0.28%)	9 (0.05%)	0.165926	0.634847
182	GO:0046975	histone methyltransferase activity (H3-K36 specific)	1 (0.28%)	9 (0.05%)	0.165926	0.634847
183	GO:0071936	coreceptor activity involved in Wnt signaling pathway	1 (0.28%)	9 (0.05%)	0.165926	0.634847
184	GO:0097157	pre-mRNA intronic binding	1 (0.28%)	9 (0.05%)	0.165926	0.634847
185	GO:0022843	voltage-gated cation channel activity	5 (1.4%)	146 (0.82%)	0.167813	0.636443
186	GO:0008200	ion channel inhibitor activity	2 (0.56%)	37 (0.21%)	0.168151	0.636443
187	GO:0000993	RNA polymerase II complex binding	2 (0.56%)	38 (0.21%)	0.175286	0.649518
188	GO:0016248	channel inhibitor activity	2 (0.56%)	38 (0.21%)	0.175286	0.649518
189	GO:0016504	peptidase activator activity	2 (0.56%)	38 (0.21%)	0.175286	0.649518
190	GO:0000977	RNA polymerase II regulatory region sequence-specific DNA binding	20 (5.62%)	798 (4.47%)	0.175296	0.649518
191	GO:0046906	tetrapyrrole binding	5 (1.4%)	149 (0.84%)	0.177745	0.652456
192	GO:0032451	demethylase activity	2 (0.56%)	39 (0.22%)	0.182467	0.652456
193	GO:0010851	cyclase regulator activity	1 (0.28%)	10 (0.06%)	0.182577	0.652456
194	GO:0015562	efflux transmembrane transporter activity	1 (0.28%)	10 (0.06%)	0.182577	0.652456
195	GO:0016725	oxidoreductase activity, acting on CH or CH2 groups	1 (0.28%)	10 (0.06%)	0.182577	0.652456
196	GO:0016892	endoribonuclease activity, producing 3'-phosphomonoesters	1 (0.28%)	10 (0.06%)	0.182577	0.652456
197	GO:0019206	nucleoside kinase activity	1 (0.28%)	10 (0.06%)	0.182577	0.652456
198	GO:0070491	repressing transcription factor binding	3 (0.84%)	74 (0.41%)	0.183667	0.653039
199	GO:0001012	RNA polymerase II regulatory region DNA binding	20 (5.62%)	805 (4.51%)	0.185133	0.654942
200	GO:0001618	virus receptor activity	3 (0.84%)	75 (0.42%)	0.188699	0.660916
201	GO:0104005	hijacked molecular function	3 (0.84%)	75 (0.42%)	0.188699	0.660916
202	GO:0016829	lyase activity	6 (1.69%)	196 (1.1%)	0.198452	0.673185
203	GO:0001094	TFIID-class transcription factor complex binding	1 (0.28%)	11 (0.06%)	0.198896	0.673185
204	GO:0004983	neuropeptide Y receptor activity	1 (0.28%)	11 (0.06%)	0.198896	0.673185
205	GO:0017070	U6 snRNA binding	1 (0.28%)	11 (0.06%)	0.198896	0.673185
206	GO:0019855	calcium channel inhibitor activity	1 (0.28%)	11 (0.06%)	0.198896	0.673185
207	GO:0043522	leucine zipper domain binding	1 (0.28%)	11 (0.06%)	0.198896	0.673185
208	GO:0050786	RAGE receptor binding	1 (0.28%)	11 (0.06%)	0.198896	0.673185
209	GO:0001162	RNA polymerase II intronic transcription regulatory region sequence-specific DNA binding	1 (0.28%)	12 (0.07%)	0.21489	0.713597
210	GO:0042975	peroxisome proliferator activated receptor binding	1 (0.28%)	12 (0.07%)	0.21489	0.713597
211	GO:0061578	Lys63-specific deubiquitinase activity	1 (0.28%)	12 (0.07%)	0.21489	0.713597
212	GO:1902282	voltage-gated potassium channel activity involved in ventricular cardiac muscle cell action potential repolarization	1 (0.28%)	12 (0.07%)	0.21489	0.713597
213	GO:0099106	ion channel regulator activity	4 (1.12%)	120 (0.67%)	0.218364	0.721727
214	GO:0043565	sequence-specific DNA binding	28 (7.87%)	1202 (6.74%)	0.222358	0.731163
215	GO:0019205	nucleobase-containing compound kinase activity	2 (0.56%)	45 (0.25%)	0.226293	0.731163
216	GO:0043175	RNA polymerase core enzyme binding	2 (0.56%)	45 (0.25%)	0.226293	0.731163
217	GO:0051219	phosphoprotein binding	3 (0.84%)	83 (0.47%)	0.230087	0.731163
218	GO:0001054	RNA polymerase I activity	1 (0.28%)	13 (0.07%)	0.230566	0.731163
219	GO:0008494	translation activator activity	1 (0.28%)	13 (0.07%)	0.230566	0.731163
220	GO:0016208	AMP binding	1 (0.28%)	13 (0.07%)	0.230566	0.731163
221	GO:0086080	protein binding involved in heterotypic cell-cell adhesion	1 (0.28%)	13 (0.07%)	0.230566	0.731163
222	GO:0140161	monocarboxylate:sodium symporter activity	1 (0.28%)	13 (0.07%)	0.230566	0.731163
223	GO:0004180	carboxypeptidase activity	2 (0.56%)	46 (0.26%)	0.233682	0.732354
224	GO:0004715	non-membrane spanning protein tyrosine kinase activity	2 (0.56%)	46 (0.26%)	0.233682	0.732354
225	GO:0005201	extracellular matrix structural constituent	5 (1.4%)	165 (0.92%)	0.234062	0.732354
226	GO:0001158	enhancer sequence-specific DNA binding	4 (1.12%)	125 (0.7%)	0.239665	0.737571
227	GO:0005262	calcium channel activity	4 (1.12%)	125 (0.7%)	0.239665	0.737571
228	GO:0015405	P-P-bond-hydrolysis-driven transmembrane transporter activity	4 (1.12%)	125 (0.7%)	0.239665	0.737571
229	GO:0070011	peptidase activity, acting on L-amino acid peptides	15 (4.21%)	613 (3.44%)	0.244617	0.737571
230	GO:0004065	arylsulfatase activity	1 (0.28%)	14 (0.08%)	0.245929	0.737571
231	GO:0032454	histone demethylase activity (H3-K9 specific)	1 (0.28%)	14 (0.08%)	0.245929	0.737571
232	GO:0042910	xenobiotic transmembrane transporter activity	1 (0.28%)	14 (0.08%)	0.245929	0.737571
233	GO:0015399	primary active transmembrane transporter activity	4 (1.12%)	127 (0.71%)	0.248319	0.737571
234	GO:0019904	protein domain specific binding	17 (4.78%)	708 (3.97%)	0.250034	0.737571
235	GO:0000976	transcription regulatory region sequence-specific DNA binding	20 (5.62%)	848 (4.75%)	0.251306	0.737571
236	GO:0005246	calcium channel regulator activity	2 (0.56%)	49 (0.27%)	0.255918	0.737571
237	GO:0008188	neuropeptide receptor activity	2 (0.56%)	49 (0.27%)	0.255918	0.737571
238	GO:1990841	promoter-specific chromatin binding	2 (0.56%)	49 (0.27%)	0.255918	0.737571
239	GO:0001161	intronic transcription regulatory region sequence-specific DNA binding	1 (0.28%)	15 (0.08%)	0.260987	0.737571
240	GO:0005283	amino acid:sodium symporter activity	1 (0.28%)	15 (0.08%)	0.260987	0.737571
241	GO:0005545	1-phosphatidylinositol binding	1 (0.28%)	15 (0.08%)	0.260987	0.737571
242	GO:0008242	omega peptidase activity	1 (0.28%)	15 (0.08%)	0.260987	0.737571
243	GO:0010181	FMN binding	1 (0.28%)	15 (0.08%)	0.260987	0.737571
244	GO:0015355	secondary active monocarboxylate transmembrane transporter activity	1 (0.28%)	15 (0.08%)	0.260987	0.737571
245	GO:0016846	carbon-sulfur lyase activity	1 (0.28%)	15 (0.08%)	0.260987	0.737571
246	GO:0031434	mitogen-activated protein kinase kinase binding	1 (0.28%)	15 (0.08%)	0.260987	0.737571
247	GO:0043138	3'-5' DNA helicase activity	1 (0.28%)	15 (0.08%)	0.260987	0.737571
248	GO:0044213	intronic transcription regulatory region DNA binding	1 (0.28%)	15 (0.08%)	0.260987	0.737571
249	GO:0086008	voltage-gated potassium channel activity involved in cardiac muscle cell action potential repolarization	1 (0.28%)	15 (0.08%)	0.260987	0.737571
250	GO:0005249	voltage-gated potassium channel activity	3 (0.84%)	89 (0.5%)	0.262129	0.737571
251	GO:0005245	voltage-gated calcium channel activity	2 (0.56%)	50 (0.28%)	0.263342	0.737571
252	GO:0005326	neurotransmitter transporter activity	2 (0.56%)	51 (0.29%)	0.270767	0.737571
253	GO:0015459	potassium channel regulator activity	2 (0.56%)	51 (0.29%)	0.270767	0.737571
254	GO:0016830	carbon-carbon lyase activity	2 (0.56%)	51 (0.29%)	0.270767	0.737571
255	GO:0045309	protein phosphorylated amino acid binding	2 (0.56%)	51 (0.29%)	0.270767	0.737571
256	GO:0098632	cell-cell adhesion mediator activity	2 (0.56%)	51 (0.29%)	0.270767	0.737571
257	GO:0001056	RNA polymerase III activity	1 (0.28%)	16 (0.09%)	0.275745	0.737571
258	GO:0004549	tRNA-specific ribonuclease activity	1 (0.28%)	16 (0.09%)	0.275745	0.737571
259	GO:0008656	cysteine-type endopeptidase activator activity involved in apoptotic process	1 (0.28%)	16 (0.09%)	0.275745	0.737571
260	GO:0023026	MHC class II protein complex binding	1 (0.28%)	16 (0.09%)	0.275745	0.737571
261	GO:0034483	heparan sulfate sulfotransferase activity	1 (0.28%)	16 (0.09%)	0.275745	0.737571
262	GO:1990380	Lys48-specific deubiquitinase activity	1 (0.28%)	16 (0.09%)	0.275745	0.737571
263	GO:0004601	peroxidase activity	2 (0.56%)	52 (0.29%)	0.27819	0.737571
264	GO:0003730	mRNA 3'-UTR binding	3 (0.84%)	92 (0.52%)	0.278361	0.737571
265	GO:0016746	transferase activity, transferring acyl groups	7 (1.97%)	265 (1.49%)	0.278985	0.737571
266	GO:0061134	peptidase regulator activity	6 (1.69%)	221 (1.24%)	0.28004	0.737571
267	GO:0003712	transcription coregulator activity	14 (3.93%)	585 (3.28%)	0.280691	0.737571
268	GO:0051213	dioxygenase activity	3 (0.84%)	93 (0.52%)	0.283794	0.737571
269	GO:0004708	MAP kinase kinase activity	1 (0.28%)	17 (0.1%)	0.290209	0.737571
270	GO:0005132	type I interferon receptor binding	1 (0.28%)	17 (0.1%)	0.290209	0.737571
271	GO:0008191	metalloendopeptidase inhibitor activity	1 (0.28%)	17 (0.1%)	0.290209	0.737571
272	GO:0010314	phosphatidylinositol-5-phosphate binding	1 (0.28%)	17 (0.1%)	0.290209	0.737571
273	GO:0030275	LRR domain binding	1 (0.28%)	17 (0.1%)	0.290209	0.737571
274	GO:0030676	Rac guanyl-nucleotide exchange factor activity	1 (0.28%)	17 (0.1%)	0.290209	0.737571
275	GO:0042800	histone methyltransferase activity (H3-K4 specific)	1 (0.28%)	17 (0.1%)	0.290209	0.737571
276	GO:0042834	peptidoglycan binding	1 (0.28%)	17 (0.1%)	0.290209	0.737571
277	GO:0046965	retinoid X receptor binding	1 (0.28%)	17 (0.1%)	0.290209	0.737571
278	GO:0008237	metallopeptidase activity	5 (1.4%)	181 (1.01%)	0.294592	0.746018
279	GO:0008233	peptidase activity	15 (4.21%)	639 (3.58%)	0.295974	0.74683
280	GO:0008146	sulfotransferase activity	2 (0.56%)	55 (0.31%)	0.300417	0.746893
281	GO:0035326	enhancer binding	4 (1.12%)	139 (0.78%)	0.301428	0.746893
282	GO:0016755	transferase activity, transferring amino-acyl groups	1 (0.28%)	18 (0.1%)	0.304385	0.746893
283	GO:0046933	proton-transporting ATP synthase activity, rotational mechanism	1 (0.28%)	18 (0.1%)	0.304385	0.746893
284	GO:0097602	cullin family protein binding	1 (0.28%)	18 (0.1%)	0.304385	0.746893
285	GO:0098641	cadherin binding involved in cell-cell adhesion	1 (0.28%)	18 (0.1%)	0.304385	0.746893
286	GO:0003743	translation initiation factor activity	2 (0.56%)	56 (0.31%)	0.307803	0.746893
287	GO:0016684	oxidoreductase activity, acting on peroxide as acceptor	2 (0.56%)	56 (0.31%)	0.307803	0.746893
288	GO:0015085	calcium ion transmembrane transporter activity	4 (1.12%)	141 (0.79%)	0.310422	0.746893
289	GO:0000339	RNA cap binding	1 (0.28%)	19 (0.11%)	0.318278	0.746893
290	GO:0001972	retinoic acid binding	1 (0.28%)	19 (0.11%)	0.318278	0.746893
291	GO:0004622	lysophospholipase activity	1 (0.28%)	19 (0.11%)	0.318278	0.746893
292	GO:0004653	polypeptide N-acetylgalactosaminyltransferase activity	1 (0.28%)	19 (0.11%)	0.318278	0.746893
293	GO:0005416	amino acid:cation symporter activity	1 (0.28%)	19 (0.11%)	0.318278	0.746893
294	GO:0008320	protein transmembrane transporter activity	1 (0.28%)	19 (0.11%)	0.318278	0.746893
295	GO:0008484	sulfuric ester hydrolase activity	1 (0.28%)	19 (0.11%)	0.318278	0.746893
296	GO:0016505	peptidase activator activity involved in apoptotic process	1 (0.28%)	19 (0.11%)	0.318278	0.746893
297	GO:0017127	cholesterol transporter activity	1 (0.28%)	19 (0.11%)	0.318278	0.746893
298	GO:0047617	acyl-CoA hydrolase activity	1 (0.28%)	19 (0.11%)	0.318278	0.746893
299	GO:0070300	phosphatidic acid binding	1 (0.28%)	19 (0.11%)	0.318278	0.746893
300	GO:0120020	intermembrane cholesterol transfer activity	1 (0.28%)	19 (0.11%)	0.318278	0.746893
301	GO:1990837	sequence-specific double-stranded DNA binding	20 (5.62%)	894 (5.01%)	0.330999	0.758618
302	GO:0001091	RNA polymerase II basal transcription factor binding	1 (0.28%)	20 (0.11%)	0.331895	0.758618
303	GO:0005086	ARF guanyl-nucleotide exchange factor activity	1 (0.28%)	20 (0.11%)	0.331895	0.758618
304	GO:0005242	inward rectifier potassium channel activity	1 (0.28%)	20 (0.11%)	0.331895	0.758618
305	GO:0008143	poly(A) binding	1 (0.28%)	20 (0.11%)	0.331895	0.758618
306	GO:0008301	DNA binding, bending	1 (0.28%)	20 (0.11%)	0.331895	0.758618
307	GO:0016411	acylglycerol O-acyltransferase activity	1 (0.28%)	20 (0.11%)	0.331895	0.758618
308	GO:0120015	intermembrane sterol transfer activity	1 (0.28%)	20 (0.11%)	0.331895	0.758618
309	GO:0008528	G protein-coupled peptide receptor activity	4 (1.12%)	146 (0.82%)	0.333008	0.758697
310	GO:0008235	metalloexopeptidase activity	2 (0.56%)	60 (0.34%)	0.337172	0.75929
311	GO:0070063	RNA polymerase binding	2 (0.56%)	60 (0.34%)	0.337172	0.75929
312	GO:0098631	cell adhesion mediator activity	2 (0.56%)	60 (0.34%)	0.337172	0.75929
313	GO:0046982	protein heterodimerization activity	12 (3.37%)	517 (2.9%)	0.337582	0.75929
314	GO:0000980	RNA polymerase II distal enhancer sequence-specific DNA binding	3 (0.84%)	104 (0.58%)	0.343883	0.761809
315	GO:0000062	fatty-acyl-CoA binding	1 (0.28%)	21 (0.12%)	0.345241	0.761809
316	GO:0016289	CoA hydrolase activity	1 (0.28%)	21 (0.12%)	0.345241	0.761809
317	GO:0016799	hydrolase activity, hydrolyzing N-glycosyl compounds	1 (0.28%)	21 (0.12%)	0.345241	0.761809
318	GO:0017049	GTP-Rho binding	1 (0.28%)	21 (0.12%)	0.345241	0.761809
319	GO:0005200	structural constituent of cytoskeleton	3 (0.84%)	105 (0.59%)	0.349345	0.761809
320	GO:0046983	protein dimerization activity	29 (8.15%)	1341 (7.52%)	0.352727	0.761809
321	GO:0004620	phospholipase activity	3 (0.84%)	106 (0.59%)	0.354802	0.761809
322	GO:0016491	oxidoreductase activity	17 (4.78%)	764 (4.28%)	0.357035	0.761809
323	GO:0001848	complement binding	1 (0.28%)	22 (0.12%)	0.358321	0.761809
324	GO:0015035	protein disulfide oxidoreductase activity	1 (0.28%)	22 (0.12%)	0.358321	0.761809
325	GO:0015248	sterol transporter activity	1 (0.28%)	22 (0.12%)	0.358321	0.761809
326	GO:0015278	calcium-release channel activity	1 (0.28%)	22 (0.12%)	0.358321	0.761809
327	GO:0016849	phosphorus-oxygen lyase activity	1 (0.28%)	22 (0.12%)	0.358321	0.761809
328	GO:0016894	endonuclease activity, active with either ribo- or deoxyribonucleic acids and producing 3'-phosphomonoesters	1 (0.28%)	22 (0.12%)	0.358321	0.761809
329	GO:0022884	macromolecule transmembrane transporter activity	1 (0.28%)	22 (0.12%)	0.358321	0.761809
330	GO:0070034	telomerase RNA binding	1 (0.28%)	22 (0.12%)	0.358321	0.761809
331	GO:0004860	protein kinase inhibitor activity	2 (0.56%)	63 (0.35%)	0.358954	0.761809
332	GO:0001653	peptide receptor activity	4 (1.12%)	152 (0.85%)	0.360204	0.761809
333	GO:0008194	UDP-glycosyltransferase activity	4 (1.12%)	153 (0.86%)	0.364738	0.761809
334	GO:0044212	transcription regulatory region DNA binding	21 (5.9%)	963 (5.4%)	0.368786	0.761809
335	GO:0001067	regulatory region nucleic acid binding	21 (5.9%)	964 (5.4%)	0.370594	0.761809
336	GO:0015464	acetylcholine receptor activity	1 (0.28%)	23 (0.13%)	0.37114	0.761809
337	GO:0030159	receptor signaling complex scaffold activity	1 (0.28%)	23 (0.13%)	0.37114	0.761809
338	GO:0030215	semaphorin receptor binding	1 (0.28%)	23 (0.13%)	0.37114	0.761809
339	GO:0050145	nucleoside monophosphate kinase activity	1 (0.28%)	23 (0.13%)	0.37114	0.761809
340	GO:0051537	2 iron, 2 sulfur cluster binding	1 (0.28%)	23 (0.13%)	0.37114	0.761809
341	GO:0005244	voltage-gated ion channel activity	5 (1.4%)	201 (1.13%)	0.373223	0.761809
342	GO:0022832	voltage-gated channel activity	5 (1.4%)	201 (1.13%)	0.373223	0.761809
343	GO:0000049	tRNA binding	2 (0.56%)	65 (0.36%)	0.37333	0.761809
344	GO:0051536	iron-sulfur cluster binding	2 (0.56%)	65 (0.36%)	0.37333	0.761809
345	GO:0051540	metal cluster binding	2 (0.56%)	65 (0.36%)	0.37333	0.761809
346	GO:0004175	endopeptidase activity	10 (2.81%)	438 (2.45%)	0.377474	0.768041
347	GO:0008483	transaminase activity	1 (0.28%)	24 (0.13%)	0.383704	0.776228
348	GO:0023023	MHC protein complex binding	1 (0.28%)	24 (0.13%)	0.383704	0.776228
349	GO:0019210	kinase inhibitor activity	2 (0.56%)	67 (0.38%)	0.387574	0.781811
350	GO:0008238	exopeptidase activity	3 (0.84%)	113 (0.63%)	0.392789	0.787816
351	GO:0009055	electron transfer activity	3 (0.84%)	113 (0.63%)	0.392789	0.787816
352	GO:0004364	glutathione transferase activity	1 (0.28%)	25 (0.14%)	0.396017	0.792034
353	GO:0022853	active ion transmembrane transporter activity	2 (0.56%)	69 (0.39%)	0.401674	0.795823
354	GO:0042625	ATPase coupled ion transmembrane transporter activity	2 (0.56%)	69 (0.39%)	0.401674	0.795823
355	GO:0030594	neurotransmitter receptor activity	3 (0.84%)	115 (0.64%)	0.403546	0.795823
356	GO:0008139	nuclear localization sequence binding	1 (0.28%)	26 (0.15%)	0.408085	0.795823
357	GO:0016769	transferase activity, transferring nitrogenous groups	1 (0.28%)	26 (0.15%)	0.408085	0.795823
358	GO:0017091	AU-rich element binding	1 (0.28%)	26 (0.15%)	0.408085	0.795823
359	GO:0035925	mRNA 3'-UTR AU-rich region binding	1 (0.28%)	26 (0.15%)	0.408085	0.795823
360	GO:0042974	retinoic acid receptor binding	1 (0.28%)	26 (0.15%)	0.408085	0.795823
361	GO:0070717	poly-purine tract binding	1 (0.28%)	26 (0.15%)	0.408085	0.795823
362	GO:0046873	metal ion transmembrane transporter activity	10 (2.81%)	450 (2.52%)	0.40969	0.796746
363	GO:0042626	ATPase activity, coupled to transmembrane movement of substances	3 (0.84%)	117 (0.66%)	0.414248	0.79764
364	GO:0043492	ATPase activity, coupled to movement of substances	3 (0.84%)	117 (0.66%)	0.414248	0.79764
365	GO:0001871	pattern binding	1 (0.28%)	27 (0.15%)	0.419913	0.79764
366	GO:0001968	fibronectin binding	1 (0.28%)	27 (0.15%)	0.419913	0.79764
367	GO:0016702	oxidoreductase activity, acting on single donors with incorporation of molecular oxygen, incorporation of two atoms of oxygen	1 (0.28%)	27 (0.15%)	0.419913	0.79764
368	GO:0030247	polysaccharide binding	1 (0.28%)	27 (0.15%)	0.419913	0.79764
369	GO:1901567	fatty acid derivative binding	1 (0.28%)	27 (0.15%)	0.419913	0.79764
370	GO:0019003	GDP binding	2 (0.56%)	73 (0.41%)	0.4294	0.79764
371	GO:0016701	oxidoreductase activity, acting on single donors with incorporation of molecular oxygen	1 (0.28%)	28 (0.16%)	0.431505	0.79764
372	GO:0017056	structural constituent of nuclear pore	1 (0.28%)	28 (0.16%)	0.431505	0.79764
373	GO:0030507	spectrin binding	1 (0.28%)	28 (0.16%)	0.431505	0.79764
374	GO:0043425	bHLH transcription factor binding	1 (0.28%)	28 (0.16%)	0.431505	0.79764
375	GO:0080025	phosphatidylinositol-3,5-bisphosphate binding	1 (0.28%)	28 (0.16%)	0.431505	0.79764
376	GO:0090079	translation regulator activity, nucleic acid binding	1 (0.28%)	28 (0.16%)	0.431505	0.79764
377	GO:0090482	vitamin transmembrane transporter activity	1 (0.28%)	28 (0.16%)	0.431505	0.79764
378	GO:0099604	ligand-gated calcium channel activity	1 (0.28%)	28 (0.16%)	0.431505	0.79764
379	GO:0120013	intermembrane lipid transfer activity	1 (0.28%)	28 (0.16%)	0.431505	0.79764
380	GO:0051082	unfolded protein binding	3 (0.84%)	121 (0.68%)	0.435463	0.79764
381	GO:0015370	solute:sodium symporter activity	2 (0.56%)	74 (0.41%)	0.436226	0.79764
382	GO:0048029	monosaccharide binding	2 (0.56%)	74 (0.41%)	0.436226	0.79764
383	GO:0015267	channel activity	10 (2.81%)	462 (2.59%)	0.441949	0.79764
384	GO:0032452	histone demethylase activity	1 (0.28%)	29 (0.16%)	0.442866	0.79764
385	GO:0032947	protein-containing complex scaffold activity	1 (0.28%)	29 (0.16%)	0.442866	0.79764
386	GO:0035198	miRNA binding	1 (0.28%)	29 (0.16%)	0.442866	0.79764
387	GO:0046966	thyroid hormone receptor binding	1 (0.28%)	29 (0.16%)	0.442866	0.79764
388	GO:0051959	dynein light intermediate chain binding	1 (0.28%)	29 (0.16%)	0.442866	0.79764
389	GO:0070273	phosphatidylinositol-4-phosphate binding	1 (0.28%)	29 (0.16%)	0.442866	0.79764
390	GO:0005546	phosphatidylinositol-4,5-bisphosphate binding	2 (0.56%)	75 (0.42%)	0.443007	0.79764
391	GO:0016782	transferase activity, transferring sulfur-containing groups	2 (0.56%)	75 (0.42%)	0.443007	0.79764
392	GO:0022803	passive transmembrane transporter activity	10 (2.81%)	463 (2.6%)	0.444632	0.798523
393	GO:0005227	calcium activated cation channel activity	1 (0.28%)	30 (0.17%)	0.454	0.809155
394	GO:0005343	organic acid:sodium symporter activity	1 (0.28%)	30 (0.17%)	0.454	0.809155
395	GO:0071889	14-3-3 protein binding	1 (0.28%)	30 (0.17%)	0.454	0.809155
396	GO:0005216	ion channel activity	9 (2.53%)	420 (2.35%)	0.461497	0.818496
397	GO:0016298	lipase activity	3 (0.84%)	126 (0.71%)	0.461567	0.818496
398	GO:0005267	potassium channel activity	3 (0.84%)	127 (0.71%)	0.466726	0.825566
399	GO:0031624	ubiquitin conjugating enzyme binding	1 (0.28%)	32 (0.18%)	0.475608	0.837264
400	GO:0005261	cation channel activity	7 (1.97%)	326 (1.83%)	0.475718	0.837264
401	GO:0030246	carbohydrate binding	6 (1.69%)	277 (1.55%)	0.477288	0.837932
402	GO:0001228	DNA-binding transcription activator activity, RNA polymerase II-specific	9 (2.53%)	427 (2.39%)	0.481187	0.838744
403	GO:0003924	GTPase activity	7 (1.97%)	328 (1.84%)	0.482113	0.838744
404	GO:0005251	delayed rectifier potassium channel activity	1 (0.28%)	33 (0.18%)	0.48609	0.838744
405	GO:0005484	SNAP receptor activity	1 (0.28%)	33 (0.18%)	0.48609	0.838744
406	GO:0017147	Wnt-protein binding	1 (0.28%)	33 (0.18%)	0.48609	0.838744
407	GO:0051721	protein phosphatase 2A binding	1 (0.28%)	33 (0.18%)	0.48609	0.838744
408	GO:1904680	peptide transmembrane transporter activity	1 (0.28%)	33 (0.18%)	0.48609	0.838744
409	GO:0003727	single-stranded RNA binding	2 (0.56%)	82 (0.46%)	0.489163	0.841983
410	GO:0022838	substrate-specific channel activity	9 (2.53%)	432 (2.42%)	0.495152	0.844057
411	GO:0005217	intracellular ligand-gated ion channel activity	1 (0.28%)	34 (0.19%)	0.496363	0.844057
412	GO:0016831	carboxy-lyase activity	1 (0.28%)	34 (0.19%)	0.496363	0.844057
413	GO:0034061	DNA polymerase activity	1 (0.28%)	34 (0.19%)	0.496363	0.844057
414	GO:0097718	disordered domain specific binding	1 (0.28%)	34 (0.19%)	0.496363	0.844057
415	GO:0016747	transferase activity, transferring acyl groups other than amino-acyl groups	5 (1.4%)	233 (1.31%)	0.497927	0.844528
416	GO:0030414	peptidase inhibitor activity	4 (1.12%)	184 (1.03%)	0.501984	0.844528
417	GO:0003690	double-stranded DNA binding	20 (5.62%)	986 (5.53%)	0.502835	0.844528
418	GO:0005501	retinoid binding	1 (0.28%)	35 (0.2%)	0.506431	0.844528
419	GO:0008565	protein transporter activity	1 (0.28%)	35 (0.2%)	0.506431	0.844528
420	GO:0015662	ATPase activity, coupled to transmembrane movement of ions, phosphorylative mechanism	1 (0.28%)	35 (0.2%)	0.506431	0.844528
421	GO:0036002	pre-mRNA binding	1 (0.28%)	35 (0.2%)	0.506431	0.844528
422	GO:0070851	growth factor receptor binding	3 (0.84%)	135 (0.76%)	0.507167	0.844528
423	GO:0005253	anion channel activity	2 (0.56%)	86 (0.48%)	0.514443	0.844528
424	GO:0042277	peptide binding	6 (1.69%)	288 (1.61%)	0.515036	0.844528
425	GO:0001103	RNA polymerase II repressing transcription factor binding	1 (0.28%)	36 (0.2%)	0.516299	0.844528
426	GO:0019840	isoprenoid binding	1 (0.28%)	36 (0.2%)	0.516299	0.844528
427	GO:0042169	SH2 domain binding	1 (0.28%)	36 (0.2%)	0.516299	0.844528
428	GO:0043394	proteoglycan binding	1 (0.28%)	36 (0.2%)	0.516299	0.844528
429	GO:0044769	ATPase activity, coupled to transmembrane movement of ions, rotational mechanism	1 (0.28%)	36 (0.2%)	0.516299	0.844528
430	GO:0061980	regulatory RNA binding	1 (0.28%)	36 (0.2%)	0.516299	0.844528
431	GO:0000978	RNA polymerase II proximal promoter sequence-specific DNA binding	11 (3.09%)	541 (3.03%)	0.517804	0.844528
432	GO:0022839	ion gated channel activity	7 (1.97%)	340 (1.91%)	0.519983	0.844528
433	GO:0016209	antioxidant activity	2 (0.56%)	87 (0.49%)	0.520633	0.844528
434	GO:0030165	PDZ domain binding	2 (0.56%)	87 (0.49%)	0.520633	0.844528
435	GO:0019825	oxygen binding	1 (0.28%)	37 (0.21%)	0.52597	0.849272
436	GO:0044390	ubiquitin-like protein conjugating enzyme binding	1 (0.28%)	37 (0.21%)	0.52597	0.849272
437	GO:0031267	small GTPase binding	9 (2.53%)	446 (2.5%)	0.533675	0.859741
438	GO:0051020	GTPase binding	11 (3.09%)	549 (3.08%)	0.537552	0.860714
439	GO:0033218	amide binding	7 (1.97%)	346 (1.94%)	0.538543	0.860714
440	GO:0022836	gated channel activity	7 (1.97%)	348 (1.95%)	0.544666	0.860714
441	GO:0005547	phosphatidylinositol-3,4,5-trisphosphate binding	1 (0.28%)	39 (0.22%)	0.544736	0.860714
442	GO:0016776	phosphotransferase activity, phosphate group as acceptor	1 (0.28%)	39 (0.22%)	0.544736	0.860714
443	GO:0016790	thiolester hydrolase activity	1 (0.28%)	39 (0.22%)	0.544736	0.860714
444	GO:0060590	ATPase regulator activity	1 (0.28%)	39 (0.22%)	0.544736	0.860714
445	GO:0000987	proximal promoter sequence-specific DNA binding	11 (3.09%)	555 (3.11%)	0.552184	0.860714
446	GO:0001784	phosphotyrosine residue binding	1 (0.28%)	40 (0.22%)	0.55384	0.860714
447	GO:0015036	disulfide oxidoreductase activity	1 (0.28%)	40 (0.22%)	0.55384	0.860714
448	GO:0017069	snRNA binding	1 (0.28%)	40 (0.22%)	0.55384	0.860714
449	GO:0031492	nucleosomal DNA binding	1 (0.28%)	40 (0.22%)	0.55384	0.860714
450	GO:0032266	phosphatidylinositol-3-phosphate binding	1 (0.28%)	40 (0.22%)	0.55384	0.860714
451	GO:0046915	transition metal ion transmembrane transporter activity	1 (0.28%)	40 (0.22%)	0.55384	0.860714
452	GO:0061631	ubiquitin conjugating enzyme activity	1 (0.28%)	40 (0.22%)	0.55384	0.860714
453	GO:1901505	carbohydrate derivative transmembrane transporter activity	1 (0.28%)	40 (0.22%)	0.55384	0.860714
454	GO:0004867	serine-type endopeptidase inhibitor activity	2 (0.56%)	94 (0.53%)	0.562463	0.866877
455	GO:0030020	extracellular matrix structural constituent conferring tensile strength	1 (0.28%)	41 (0.23%)	0.562762	0.866877
456	GO:0043028	cysteine-type endopeptidase regulator activity involved in apoptotic process	1 (0.28%)	41 (0.23%)	0.562762	0.866877
457	GO:0051879	Hsp90 protein binding	1 (0.28%)	41 (0.23%)	0.562762	0.866877
458	GO:0008017	microtubule binding	5 (1.4%)	251 (1.41%)	0.563963	0.866877
459	GO:0005516	calmodulin binding	4 (1.12%)	201 (1.13%)	0.571677	0.87682
460	GO:0008081	phosphoric diester hydrolase activity	2 (0.56%)	96 (0.54%)	0.573926	0.878223
461	GO:0003899	DNA-directed 5'-3' RNA polymerase activity	1 (0.28%)	43 (0.24%)	0.580077	0.878223
462	GO:0008307	structural constituent of muscle	1 (0.28%)	43 (0.24%)	0.580077	0.878223
463	GO:0030331	estrogen receptor binding	1 (0.28%)	43 (0.24%)	0.580077	0.878223
464	GO:0051539	4 iron, 4 sulfur cluster binding	1 (0.28%)	43 (0.24%)	0.580077	0.878223
465	GO:0061650	ubiquitin-like protein conjugating enzyme activity	1 (0.28%)	43 (0.24%)	0.580077	0.878223
466	GO:0001046	core promoter sequence-specific DNA binding	1 (0.28%)	44 (0.25%)	0.588475	0.885228
467	GO:0004712	protein serine/threonine/tyrosine kinase activity	1 (0.28%)	44 (0.25%)	0.588475	0.885228
468	GO:0015932	nucleobase-containing compound transmembrane transporter activity	1 (0.28%)	44 (0.25%)	0.588475	0.885228
469	GO:0003823	antigen binding	3 (0.84%)	153 (0.86%)	0.591859	0.888419
470	GO:0003755	peptidyl-prolyl cis-trans isomerase activity	1 (0.28%)	45 (0.25%)	0.596707	0.890003
471	GO:0015026	coreceptor activity	1 (0.28%)	45 (0.25%)	0.596707	0.890003
472	GO:0018024	histone-lysine N-methyltransferase activity	1 (0.28%)	45 (0.25%)	0.596707	0.890003
473	GO:0051087	chaperone binding	2 (0.56%)	101 (0.57%)	0.601619	0.892581
474	GO:0008374	O-acyltransferase activity	1 (0.28%)	46 (0.26%)	0.604774	0.892581
475	GO:0016706	oxidoreductase activity, acting on paired donors, with incorporation or reduction of molecular oxygen, 2-oxoglutarate as one donor, and incorporation of one atom each of oxygen into both donors	1 (0.28%)	46 (0.26%)	0.604774	0.892581
476	GO:0034062	5'-3' RNA polymerase activity	1 (0.28%)	46 (0.26%)	0.604774	0.892581
477	GO:0097747	RNA polymerase activity	1 (0.28%)	46 (0.26%)	0.604774	0.892581
478	GO:0003677	DNA binding	49 (13.76%)	2525 (14.15%)	0.607417	0.894606
479	GO:0004222	metalloendopeptidase activity	2 (0.56%)	103 (0.58%)	0.612311	0.899931
480	GO:0008757	S-adenosylmethionine-dependent methyltransferase activity	3 (0.84%)	158 (0.89%)	0.613656	0.900029
481	GO:0015294	solute:cation symporter activity	2 (0.56%)	104 (0.58%)	0.617574	0.903893
482	GO:0008376	acetylgalactosaminyltransferase activity	1 (0.28%)	48 (0.27%)	0.620429	0.906187
483	GO:0031490	chromatin DNA binding	2 (0.56%)	106 (0.59%)	0.627936	0.909729
484	GO:0099094	ligand-gated cation channel activity	2 (0.56%)	106 (0.59%)	0.627936	0.909729
485	GO:0016859	cis-trans isomerase activity	1 (0.28%)	49 (0.27%)	0.628023	0.909729
486	GO:0042887	amide transmembrane transporter activity	1 (0.28%)	49 (0.27%)	0.628023	0.909729
487	GO:0017016	Ras GTPase binding	8 (2.25%)	431 (2.42%)	0.631726	0.91086
488	GO:0008083	growth factor activity	3 (0.84%)	163 (0.91%)	0.63466	0.91086
489	GO:1902936	phosphatidylinositol bisphosphate binding	2 (0.56%)	108 (0.61%)	0.638079	0.91086
490	GO:0005096	GTPase activator activity	5 (1.4%)	273 (1.53%)	0.63825	0.91086
491	GO:0015079	potassium ion transmembrane transporter activity	3 (0.84%)	164 (0.92%)	0.638764	0.91086
492	GO:0005125	cytokine activity	4 (1.12%)	219 (1.23%)	0.639155	0.91086
493	GO:0008168	methyltransferase activity	4 (1.12%)	219 (1.23%)	0.639155	0.91086
494	GO:0016758	transferase activity, transferring hexosyl groups	4 (1.12%)	219 (1.23%)	0.639155	0.91086
495	GO:0042803	protein homodimerization activity	16 (4.49%)	859 (4.81%)	0.647738	0.919747
496	GO:0047485	protein N-terminus binding	2 (0.56%)	110 (0.62%)	0.648004	0.919747
497	GO:0032550	purine ribonucleoside binding	7 (1.97%)	385 (2.16%)	0.650893	0.921464
498	GO:0022857	transmembrane transporter activity	20 (5.62%)	1070 (6%)	0.651831	0.921464
499	GO:0017046	peptide hormone binding	1 (0.28%)	53 (0.3%)	0.656914	0.922169
500	GO:0001883	purine nucleoside binding	7 (1.97%)	388 (2.17%)	0.65884	0.922169
501	GO:0032549	ribonucleoside binding	7 (1.97%)	389 (2.18%)	0.661465	0.922169
502	GO:0003735	structural constituent of ribosome	3 (0.84%)	170 (0.95%)	0.662711	0.922169
503	GO:0008201	heparin binding	3 (0.84%)	170 (0.95%)	0.662711	0.922169
504	GO:0005544	calcium-dependent phospholipid binding	1 (0.28%)	54 (0.3%)	0.66378	0.922169
505	GO:0140098	catalytic activity, acting on RNA	7 (1.97%)	390 (2.19%)	0.664078	0.922169
506	GO:0016853	isomerase activity	3 (0.84%)	171 (0.96%)	0.666588	0.922169
507	GO:0022890	inorganic cation transmembrane transporter activity	11 (3.09%)	607 (3.4%)	0.670298	0.922169
508	GO:0001047	core promoter binding	1 (0.28%)	55 (0.31%)	0.670509	0.922169
509	GO:0032934	sterol binding	1 (0.28%)	55 (0.31%)	0.670509	0.922169
510	GO:0016741	transferase activity, transferring one-carbon groups	4 (1.12%)	229 (1.28%)	0.673518	0.922169
511	GO:0005126	cytokine receptor binding	5 (1.4%)	285 (1.6%)	0.675319	0.922169
512	GO:0001786	phosphatidylserine binding	1 (0.28%)	56 (0.31%)	0.677103	0.922169
513	GO:0003707	steroid hormone receptor activity	1 (0.28%)	56 (0.31%)	0.677103	0.922169
514	GO:0030170	pyridoxal phosphate binding	1 (0.28%)	56 (0.31%)	0.677103	0.922169
515	GO:0042054	histone methyltransferase activity	1 (0.28%)	56 (0.31%)	0.677103	0.922169
516	GO:0070279	vitamin B6 binding	1 (0.28%)	56 (0.31%)	0.677103	0.922169
517	GO:0001882	nucleoside binding	7 (1.97%)	396 (2.22%)	0.679495	0.922169
518	GO:0004869	cysteine-type endopeptidase inhibitor activity	1 (0.28%)	57 (0.32%)	0.683566	0.922169
519	GO:0008028	monocarboxylic acid transmembrane transporter activity	1 (0.28%)	57 (0.32%)	0.683566	0.922169
520	GO:0016765	transferase activity, transferring alkyl or aryl (other than methyl) groups	1 (0.28%)	57 (0.32%)	0.683566	0.922169
521	GO:0042165	neurotransmitter binding	1 (0.28%)	57 (0.32%)	0.683566	0.922169
522	GO:0060589	nucleoside-triphosphatase regulator activity	6 (1.69%)	343 (1.92%)	0.683767	0.922169
523	GO:0004866	endopeptidase inhibitor activity	3 (0.84%)	177 (0.99%)	0.689171	0.926501
524	GO:0019001	guanyl nucleotide binding	7 (1.97%)	402 (2.25%)	0.694463	0.926501
525	GO:0032561	guanyl ribonucleotide binding	7 (1.97%)	402 (2.25%)	0.694463	0.926501
526	GO:0005507	copper ion binding	1 (0.28%)	59 (0.33%)	0.696108	0.926501
527	GO:0016667	oxidoreductase activity, acting on a sulfur group of donors	1 (0.28%)	59 (0.33%)	0.696108	0.926501
528	GO:0043022	ribosome binding	1 (0.28%)	59 (0.33%)	0.696108	0.926501
529	GO:0005539	glycosaminoglycan binding	4 (1.12%)	236 (1.32%)	0.696192	0.926501
530	GO:0016798	hydrolase activity, acting on glycosyl bonds	2 (0.56%)	121 (0.68%)	0.698766	0.926752
531	GO:0048037	cofactor binding	9 (2.53%)	513 (2.88%)	0.699014	0.926752
532	GO:0019843	rRNA binding	1 (0.28%)	60 (0.34%)	0.702191	0.929216
533	GO:0019887	protein kinase regulator activity	3 (0.84%)	181 (1.01%)	0.703579	0.929305
534	GO:0045182	translation regulator activity	1 (0.28%)	61 (0.34%)	0.708154	0.933596
535	GO:0016279	protein-lysine N-methyltransferase activity	1 (0.28%)	62 (0.35%)	0.713997	0.936832
536	GO:0061135	endopeptidase regulator activity	3 (0.84%)	184 (1.03%)	0.714048	0.936832
537	GO:0044325	ion channel binding	2 (0.56%)	125 (0.7%)	0.715663	0.936832
538	GO:0004521	endoribonuclease activity	1 (0.28%)	63 (0.35%)	0.719723	0.936832
539	GO:0016278	lysine N-methyltransferase activity	1 (0.28%)	63 (0.35%)	0.719723	0.936832
540	GO:0030145	manganese ion binding	1 (0.28%)	63 (0.35%)	0.719723	0.936832
541	GO:0008134	transcription factor binding	12 (3.37%)	686 (3.84%)	0.719923	0.936832
542	GO:0004519	endonuclease activity	2 (0.56%)	128 (0.72%)	0.727809	0.944735
543	GO:0030695	GTPase regulator activity	5 (1.4%)	304 (1.7%)	0.72868	0.944735
544	GO:0008022	protein C-terminus binding	3 (0.84%)	189 (1.06%)	0.730859	0.945818
545	GO:0019955	cytokine binding	2 (0.56%)	130 (0.73%)	0.735661	0.950033
546	GO:1901681	sulfur compound binding	4 (1.12%)	250 (1.4%)	0.738112	0.950033
547	GO:0022804	active transmembrane transporter activity	6 (1.69%)	365 (2.05%)	0.739405	0.950033
548	GO:0002020	protease binding	2 (0.56%)	131 (0.73%)	0.739514	0.950033
549	GO:0019829	cation-transporting ATPase activity	1 (0.28%)	68 (0.38%)	0.746685	0.955757
550	GO:0030971	receptor tyrosine kinase binding	1 (0.28%)	68 (0.38%)	0.746685	0.955757
551	GO:0016779	nucleotidyltransferase activity	2 (0.56%)	135 (0.76%)	0.75445	0.962502
552	GO:0003729	mRNA binding	4 (1.12%)	256 (1.43%)	0.754689	0.962502
553	GO:0033293	monocarboxylic acid binding	1 (0.28%)	70 (0.39%)	0.756732	0.963362
554	GO:0019901	protein kinase binding	11 (3.09%)	653 (3.66%)	0.758238	0.963537
555	GO:0031491	nucleosome binding	1 (0.28%)	71 (0.4%)	0.761605	0.965334
556	GO:0008324	cation transmembrane transporter activity	11 (3.09%)	659 (3.69%)	0.768427	0.965334
557	GO:0015276	ligand-gated ion channel activity	2 (0.56%)	139 (0.78%)	0.768644	0.965334
558	GO:0022834	ligand-gated channel activity	2 (0.56%)	139 (0.78%)	0.768644	0.965334
559	GO:0003678	DNA helicase activity	1 (0.28%)	73 (0.41%)	0.771061	0.965334
560	GO:0015171	amino acid transmembrane transporter activity	1 (0.28%)	73 (0.41%)	0.771061	0.965334
561	GO:0005509	calcium ion binding	12 (3.37%)	716 (4.01%)	0.77131	0.965334
562	GO:0004857	enzyme inhibitor activity	6 (1.69%)	380 (2.13%)	0.773133	0.965334
563	GO:0005525	GTP binding	6 (1.69%)	381 (2.14%)	0.775261	0.965334
564	GO:0003725	double-stranded RNA binding	1 (0.28%)	74 (0.41%)	0.775647	0.965334
565	GO:0005254	chloride channel activity	1 (0.28%)	74 (0.41%)	0.775647	0.965334
566	GO:0046914	transition metal ion binding	19 (5.34%)	1101 (6.17%)	0.776107	0.965334
567	GO:0015103	inorganic anion transmembrane transporter activity	2 (0.56%)	142 (0.8%)	0.778816	0.966995
568	GO:0004713	protein tyrosine kinase activity	2 (0.56%)	144 (0.81%)	0.785378	0.971716
569	GO:0015293	symporter activity	2 (0.56%)	144 (0.81%)	0.785378	0.971716
570	GO:0045296	cadherin binding	5 (1.4%)	330 (1.85%)	0.791031	0.976992
571	GO:0019207	kinase regulator activity	3 (0.84%)	211 (1.18%)	0.795731	0.979497
572	GO:0005215	transporter activity	20 (5.62%)	1172 (6.57%)	0.797024	0.979497
573	GO:0015077	monovalent inorganic cation transmembrane transporter activity	6 (1.69%)	392 (2.2%)	0.797691	0.979497
574	GO:0044877	protein-containing complex binding	19 (5.34%)	1119 (6.27%)	0.798624	0.979497
575	GO:0005089	Rho guanyl-nucleotide exchange factor activity	1 (0.28%)	81 (0.45%)	0.805289	0.984242
576	GO:0035591	signaling adaptor activity	1 (0.28%)	81 (0.45%)	0.805289	0.984242
577	GO:0030295	protein kinase activator activity	1 (0.28%)	82 (0.46%)	0.809191	0.986332
578	GO:0015631	tubulin binding	5 (1.4%)	339 (1.9%)	0.809826	0.986332
579	GO:0001664	G protein-coupled receptor binding	4 (1.12%)	280 (1.57%)	0.81299	0.986332
580	GO:0000287	magnesium ion binding	3 (0.84%)	218 (1.22%)	0.813436	0.986332
581	GO:0015081	sodium ion transmembrane transporter activity	2 (0.56%)	154 (0.86%)	0.815685	0.986332
582	GO:0035257	nuclear hormone receptor binding	2 (0.56%)	154 (0.86%)	0.815685	0.986332
583	GO:0008047	enzyme activator activity	8 (2.25%)	519 (2.91%)	0.816806	0.986332
584	GO:0005085	guanyl-nucleotide exchange factor activity	3 (0.84%)	222 (1.24%)	0.822959	0.991662
585	GO:0072341	modified amino acid binding	1 (0.28%)	86 (0.48%)	0.824038	0.991662
586	GO:0001085	RNA polymerase II transcription factor binding	2 (0.56%)	158 (0.89%)	0.826699	0.992515
587	GO:0038024	cargo receptor activity	1 (0.28%)	87 (0.49%)	0.827566	0.992515
588	GO:0030234	enzyme regulator activity	17 (4.78%)	1037 (5.81%)	0.830877	0.993768
589	GO:1901981	phosphatidylinositol phosphate binding	2 (0.56%)	160 (0.9%)	0.831981	0.993768
590	GO:0008276	protein methyltransferase activity	1 (0.28%)	89 (0.5%)	0.834411	0.993768
591	GO:0019209	kinase activator activity	1 (0.28%)	89 (0.5%)	0.834411	0.993768
592	GO:0016757	transferase activity, transferring glycosyl groups	4 (1.12%)	291 (1.63%)	0.835669	0.993768
593	GO:1990782	protein tyrosine kinase binding	1 (0.28%)	92 (0.52%)	0.844175	1
594	GO:0015318	inorganic molecular entity transmembrane transporter activity	13 (3.65%)	825 (4.62%)	0.844404	1
595	GO:0035258	steroid hormone receptor binding	1 (0.28%)	93 (0.52%)	0.8473	1
596	GO:0005496	steroid binding	1 (0.28%)	94 (0.53%)	0.850363	1
597	GO:0015075	ion transmembrane transporter activity	14 (3.93%)	889 (4.98%)	0.852735	1
598	GO:0005543	phospholipid binding	6 (1.69%)	425 (2.38%)	0.854692	1
599	GO:0003682	chromatin binding	8 (2.25%)	545 (3.05%)	0.855155	1
600	GO:0048018	receptor ligand activity	7 (1.97%)	487 (2.73%)	0.8572	1
601	GO:0008170	N-methyltransferase activity	1 (0.28%)	97 (0.54%)	0.859189	1
602	GO:0004553	hydrolase activity, hydrolyzing O-glycosyl compounds	1 (0.28%)	98 (0.55%)	0.862014	1
603	GO:0004896	cytokine receptor activity	1 (0.28%)	99 (0.55%)	0.864782	1
604	GO:0015108	chloride transmembrane transporter activity	1 (0.28%)	99 (0.55%)	0.864782	1
605	GO:0035091	phosphatidylinositol binding	3 (0.84%)	244 (1.37%)	0.868225	1
606	GO:0019900	kinase binding	11 (3.09%)	733 (4.11%)	0.869973	1
607	GO:0016651	oxidoreductase activity, acting on NAD(P)H	1 (0.28%)	107 (0.6%)	0.885026	1
608	GO:0042562	hormone binding	1 (0.28%)	107 (0.6%)	0.885026	1
609	GO:0017111	nucleoside-triphosphatase activity	13 (3.65%)	869 (4.87%)	0.889602	1
610	GO:0051427	hormone receptor binding	2 (0.56%)	187 (1.05%)	0.890335	1
611	GO:0004843	thiol-dependent ubiquitin-specific protease activity	1 (0.28%)	110 (0.62%)	0.891812	1
612	GO:0098772	molecular function regulator	30 (8.43%)	1827 (10.24%)	0.892777	1
613	GO:0000149	SNARE binding	1 (0.28%)	112 (0.63%)	0.896112	1
614	GO:0016787	hydrolase activity	44 (12.36%)	2593 (14.53%)	0.896613	1
615	GO:0004540	ribonuclease activity	1 (0.28%)	113 (0.63%)	0.898198	1
616	GO:0042826	histone deacetylase binding	1 (0.28%)	113 (0.63%)	0.898198	1
617	GO:0008234	cysteine-type peptidase activity	2 (0.56%)	193 (1.08%)	0.900454	1
618	GO:0051015	actin filament binding	2 (0.56%)	194 (1.09%)	0.902054	1
619	GO:0003697	single-stranded DNA binding	1 (0.28%)	116 (0.65%)	0.904209	1
620	GO:0003713	transcription coactivator activity	4 (1.12%)	339 (1.9%)	0.90943	1
621	GO:0004197	cysteine-type endopeptidase activity	1 (0.28%)	120 (0.67%)	0.911676	1
622	GO:0031072	heat shock protein binding	1 (0.28%)	120 (0.67%)	0.911676	1
623	GO:0030545	receptor regulator activity	7 (1.97%)	535 (3%)	0.912534	1
624	GO:0036459	thiol-dependent ubiquitinyl hydrolase activity	1 (0.28%)	121 (0.68%)	0.91345	1
625	GO:0101005	ubiquitinyl hydrolase activity	1 (0.28%)	122 (0.68%)	0.915189	1
626	GO:0042802	identical protein binding	28 (7.87%)	1758 (9.85%)	0.916832	1
627	GO:0016616	oxidoreductase activity, acting on the CH-OH group of donors, NAD or NADP as acceptor	1 (0.28%)	123 (0.69%)	0.916893	1
628	GO:0004518	nuclease activity	2 (0.56%)	207 (1.16%)	0.920781	1
629	GO:0140097	catalytic activity, acting on DNA	2 (0.56%)	207 (1.16%)	0.920781	1
630	GO:0017124	SH3 domain binding	1 (0.28%)	128 (0.72%)	0.924914	1
631	GO:0016462	pyrophosphatase activity	13 (3.65%)	919 (5.15%)	0.92745	1
632	GO:0005319	lipid transporter activity	1 (0.28%)	130 (0.73%)	0.927901	1
633	GO:0019783	ubiquitin-like protein-specific protease activity	1 (0.28%)	130 (0.73%)	0.927901	1
634	GO:0043021	ribonucleoprotein complex binding	1 (0.28%)	130 (0.73%)	0.927901	1
635	GO:0016817	hydrolase activity, acting on acid anhydrides	13 (3.65%)	923 (5.17%)	0.929938	1
636	GO:0016818	hydrolase activity, acting on acid anhydrides, in phosphorus-containing anhydrides	13 (3.65%)	923 (5.17%)	0.929938	1
637	GO:0008092	cytoskeletal protein binding	14 (3.93%)	983 (5.51%)	0.93033	1
638	GO:0016614	oxidoreductase activity, acting on CH-OH group of donors	1 (0.28%)	132 (0.74%)	0.930771	1
639	GO:0015078	proton transmembrane transporter activity	1 (0.28%)	133 (0.75%)	0.932162	1
640	GO:0031625	ubiquitin protein ligase binding	3 (0.84%)	291 (1.63%)	0.932291	1
641	GO:0042623	ATPase activity, coupled	3 (0.84%)	291 (1.63%)	0.932291	1
642	GO:0050662	coenzyme binding	3 (0.84%)	292 (1.64%)	0.933274	1
643	GO:0003779	actin binding	5 (1.4%)	431 (2.42%)	0.934166	1
644	GO:0050839	cell adhesion molecule binding	6 (1.69%)	502 (2.81%)	0.938025	1
645	GO:0061630	ubiquitin protein ligase activity	2 (0.56%)	223 (1.25%)	0.939219	1
646	GO:0003774	motor activity	1 (0.28%)	139 (0.78%)	0.939945	1
647	GO:0005088	Ras guanyl-nucleotide exchange factor activity	1 (0.28%)	139 (0.78%)	0.939945	1
648	GO:0016788	hydrolase activity, acting on ester bonds	10 (2.81%)	760 (4.26%)	0.941099	1
649	GO:0019842	vitamin binding	1 (0.28%)	140 (0.78%)	0.941153	1
650	GO:0019903	protein phosphatase binding	1 (0.28%)	141 (0.79%)	0.942336	1
651	GO:0044389	ubiquitin-like protein ligase binding	3 (0.84%)	307 (1.72%)	0.946524	1
652	GO:0060090	molecular adaptor activity	2 (0.56%)	231 (1.29%)	0.946837	1
653	GO:0061659	ubiquitin-like protein ligase activity	2 (0.56%)	233 (1.31%)	0.948594	1
654	GO:0005342	organic acid transmembrane transporter activity	1 (0.28%)	148 (0.83%)	0.949982	1
655	GO:0046943	carboxylic acid transmembrane transporter activity	1 (0.28%)	148 (0.83%)	0.949982	1
656	GO:0016887	ATPase activity	4 (1.12%)	386 (2.16%)	0.951577	1
657	GO:0015291	secondary active transmembrane transporter activity	2 (0.56%)	238 (1.33%)	0.952749	1
658	GO:0008509	anion transmembrane transporter activity	3 (0.84%)	324 (1.82%)	0.95857	1
659	GO:0008289	lipid binding	9 (2.53%)	734 (4.11%)	0.959639	1
660	GO:0004386	helicase activity	1 (0.28%)	159 (0.89%)	0.960005	1
661	GO:0003676	nucleic acid binding	69 (19.38%)	4124 (23.11%)	0.962114	1
662	GO:0030674	protein binding, bridging	1 (0.28%)	169 (0.95%)	0.967367	1
663	GO:0008270	zinc ion binding	10 (2.81%)	828 (4.64%)	0.970736	1
664	GO:0019902	phosphatase binding	1 (0.28%)	186 (1.04%)	0.976914	1
665	GO:0004721	phosphoprotein phosphatase activity	1 (0.28%)	188 (1.05%)	0.977836	1
666	GO:0003723	RNA binding	23 (6.46%)	1673 (9.38%)	0.981435	1
667	GO:0042578	phosphoric ester hydrolase activity	3 (0.84%)	378 (2.12%)	0.982073	1
668	GO:0031406	carboxylic acid binding	1 (0.28%)	207 (1.16%)	0.984952	1
669	GO:0016301	kinase activity	9 (2.53%)	823 (4.61%)	0.985159	1
670	GO:0004842	ubiquitin-protein transferase activity	3 (0.84%)	391 (2.19%)	0.985426	1
671	GO:0008514	organic anion transmembrane transporter activity	1 (0.28%)	211 (1.18%)	0.986131	1
672	GO:0043177	organic acid binding	1 (0.28%)	219 (1.23%)	0.98822	1
673	GO:0016772	transferase activity, transferring phosphorus-containing groups	11 (3.09%)	978 (5.48%)	0.9885	1
674	GO:0019787	ubiquitin-like protein transferase activity	3 (0.84%)	417 (2.34%)	0.990422	1
675	GO:0016740	transferase activity	33 (9.27%)	2357 (13.21%)	0.991611	1
676	GO:0019899	enzyme binding	30 (8.43%)	2214 (12.41%)	0.993664	1
677	GO:0004674	protein serine/threonine kinase activity	3 (0.84%)	443 (2.48%)	0.993748	1
678	GO:0017076	purine nucleotide binding	25 (7.02%)	1921 (10.77%)	0.994017	1
679	GO:0032553	ribonucleotide binding	25 (7.02%)	1924 (10.78%)	0.994179	1
680	GO:0004672	protein kinase activity	5 (1.4%)	612 (3.43%)	0.994425	1
681	GO:0140096	catalytic activity, acting on a protein	30 (8.43%)	2231 (12.5%)	0.994534	1
682	GO:0030554	adenyl nucleotide binding	19 (5.34%)	1565 (8.77%)	0.994751	1
683	GO:0008144	drug binding	22 (6.18%)	1752 (9.82%)	0.99477	1
684	GO:0097367	carbohydrate derivative binding	30 (8.43%)	2254 (12.63%)	0.995538	1
685	GO:1901363	heterocyclic compound binding	98 (27.53%)	6046 (33.89%)	0.99605	1
686	GO:0035639	purine ribonucleoside triphosphate binding	23 (6.46%)	1843 (10.33%)	0.996063	1
687	GO:0032555	purine ribonucleotide binding	24 (6.74%)	1908 (10.69%)	0.996191	1
688	GO:0016791	phosphatase activity	1 (0.28%)	279 (1.56%)	0.996545	1
689	GO:0097159	organic cyclic compound binding	99 (27.81%)	6132 (34.37%)	0.996829	1
690	GO:0032559	adenyl ribonucleotide binding	18 (5.06%)	1554 (8.71%)	0.996954	1
691	GO:0005524	ATP binding	17 (4.78%)	1496 (8.38%)	0.997156	1
692	GO:0046872	metal ion binding	63 (17.7%)	4212 (23.61%)	0.997401	1
693	GO:0003824	catalytic activity	93 (26.12%)	5882 (32.97%)	0.998027	1
694	GO:0005102	signaling receptor binding	18 (5.06%)	1618 (9.07%)	0.998483	1
695	GO:0043169	cation binding	63 (17.7%)	4306 (24.13%)	0.998745	1
696	GO:0016773	phosphotransferase activity, alcohol group as acceptor	5 (1.4%)	715 (4.01%)	0.998831	1
697	GO:0000166	nucleotide binding	26 (7.3%)	2158 (12.1%)	0.998912	1
698	GO:1901265	nucleoside phosphate binding	26 (7.3%)	2159 (12.1%)	0.998923	1
699	GO:0036094	small molecule binding	31 (8.71%)	2551 (14.3%)	0.999534	1
700	GO:0043168	anion binding	35 (9.83%)	2818 (15.79%)	0.999627	1
701	GO:0005515	protein binding	219 (61.52%)	12689 (71.12%)	0.999967	1
702	GO:0043167	ion binding	89 (25%)	6272 (35.15%)	0.999988	1
703	GO:0005488	binding	285 (80.06%)	15658 (87.76%)	0.99999	1
704	GO:0003674	molecular_function	356 (100%)	17842 (100%)	1	1

## Sheet: MP-OC.GO.P
Supplementary Table S6.7 gene GO Enrichment (Biological Process) of MP
#	GO ID	Description	gene (357)	All (17499)	pvalue	p.adjust
1	GO:0050907	detection of chemical stimulus involved in sensory perception	31 (8.68%)	443 (2.53%)	0	5e-06
2	GO:0007606	sensory perception of chemical stimulus	33 (9.24%)	495 (2.83%)	0	5e-06
3	GO:0050906	detection of stimulus involved in sensory perception	32 (8.96%)	499 (2.85%)	0	1.6e-05
4	GO:0009593	detection of chemical stimulus	31 (8.68%)	479 (2.74%)	0	1.6e-05
5	GO:0051606	detection of stimulus	36 (10.08%)	662 (3.78%)	0	7.6e-05
6	GO:0050911	detection of chemical stimulus involved in sensory perception of smell	25 (7%)	395 (2.26%)	1e-06	0.000413
7	GO:0007608	sensory perception of smell	26 (7.28%)	425 (2.43%)	1e-06	0.000413
8	GO:0007600	sensory perception	43 (12.04%)	952 (5.44%)	1e-06	0.000443
9	GO:0050913	sensory perception of bitter taste	7 (1.96%)	44 (0.25%)	2.8e-05	0.012824
10	GO:0050877	nervous system process	50 (14.01%)	1419 (8.11%)	0.0001	0.041732
11	GO:0001580	detection of chemical stimulus involved in sensory perception of bitter taste	6 (1.68%)	39 (0.22%)	0.000128	0.048285
12	GO:0050912	detection of chemical stimulus involved in sensory perception of taste	6 (1.68%)	45 (0.26%)	0.000288	0.099698
13	GO:0050909	sensory perception of taste	7 (1.96%)	66 (0.38%)	0.000384	0.122914
14	GO:0001832	blastocyst growth	4 (1.12%)	20 (0.11%)	0.000637	0.189267
15	GO:1903445	protein transport from ciliary membrane to plasma membrane	2 (0.56%)	3 (0.02%)	0.001228	0.340579
16	GO:0042738	exogenous drug catabolic process	4 (1.12%)	24 (0.14%)	0.00131	0.340579
17	GO:0006690	icosanoid metabolic process	8 (2.24%)	111 (0.63%)	0.001979	0.484039
18	GO:0031424	keratinization	12 (3.36%)	224 (1.28%)	0.002244	0.518541
19	GO:0072086	specification of loop of Henle identity	2 (0.56%)	4 (0.02%)	0.002424	0.530499
20	GO:0007186	G protein-coupled receptor signaling pathway	43 (12.04%)	1356 (7.75%)	0.002583	0.537054
21	GO:0001711	endodermal cell fate commitment	3 (0.84%)	15 (0.09%)	0.003193	0.632282
22	GO:0030216	keratinocyte differentiation	14 (3.92%)	301 (1.72%)	0.003678	0.632509
23	GO:0007369	gastrulation	10 (2.8%)	180 (1.03%)	0.003942	0.632509
24	GO:0072047	proximal/distal pattern formation involved in nephron development	2 (0.56%)	5 (0.03%)	0.003985	0.632509
25	GO:0072081	specification of nephron tubule identity	2 (0.56%)	5 (0.03%)	0.003985	0.632509
26	GO:1902688	regulation of NAD metabolic process	2 (0.56%)	5 (0.03%)	0.003985	0.632509
27	GO:0007379	segment specification	3 (0.84%)	17 (0.1%)	0.004629	0.632509
28	GO:0080182	histone H3-K4 trimethylation	3 (0.84%)	17 (0.1%)	0.004629	0.632509
29	GO:0019369	arachidonic acid metabolic process	5 (1.4%)	54 (0.31%)	0.004792	0.632509
30	GO:0051571	positive regulation of histone H3-K4 methylation	3 (0.84%)	18 (0.1%)	0.005472	0.632509
31	GO:0043588	skin development	17 (4.76%)	418 (2.39%)	0.005654	0.632509
32	GO:0016098	monoterpenoid metabolic process	2 (0.56%)	6 (0.03%)	0.005897	0.632509
33	GO:0060754	positive regulation of mast cell chemotaxis	2 (0.56%)	6 (0.03%)	0.005897	0.632509
34	GO:0052695	cellular glucuronidation	3 (0.84%)	19 (0.11%)	0.006401	0.632509
35	GO:0070989	oxidative demethylation	3 (0.84%)	19 (0.11%)	0.006401	0.632509
36	GO:0072079	nephron tubule formation	3 (0.84%)	19 (0.11%)	0.006401	0.632509
37	GO:1901568	fatty acid derivative metabolic process	9 (2.52%)	164 (0.94%)	0.0066	0.632509
38	GO:0009913	epidermal cell differentiation	15 (4.2%)	357 (2.04%)	0.00681	0.632509
39	GO:0019373	epoxygenase P450 pathway	3 (0.84%)	20 (0.11%)	0.007418	0.632509
40	GO:0072234	metanephric nephron tubule development	3 (0.84%)	20 (0.11%)	0.007418	0.632509
41	GO:0008544	epidermis development	18 (5.04%)	467 (2.67%)	0.007663	0.632509
42	GO:0001826	inner cell mass cell differentiation	2 (0.56%)	7 (0.04%)	0.008144	0.632509
43	GO:0007008	outer mitochondrial membrane organization	2 (0.56%)	7 (0.04%)	0.008144	0.632509
44	GO:0009820	alkaloid metabolic process	2 (0.56%)	7 (0.04%)	0.008144	0.632509
45	GO:0060295	regulation of cilium movement involved in cell motility	2 (0.56%)	7 (0.04%)	0.008144	0.632509
46	GO:0060296	regulation of cilium beat frequency involved in ciliary motility	2 (0.56%)	7 (0.04%)	0.008144	0.632509
47	GO:0060753	regulation of mast cell chemotaxis	2 (0.56%)	7 (0.04%)	0.008144	0.632509
48	GO:0072197	ureter morphogenesis	2 (0.56%)	7 (0.04%)	0.008144	0.632509
49	GO:1902019	regulation of cilium-dependent cell motility	2 (0.56%)	7 (0.04%)	0.008144	0.632509
50	GO:0045165	cell fate commitment	12 (3.36%)	266 (1.52%)	0.008711	0.632509
51	GO:0051965	positive regulation of synapse assembly	5 (1.4%)	65 (0.37%)	0.010444	0.632509
52	GO:0009698	phenylpropanoid metabolic process	2 (0.56%)	8 (0.05%)	0.010714	0.632509
53	GO:0009804	coumarin metabolic process	2 (0.56%)	8 (0.05%)	0.010714	0.632509
54	GO:0060027	convergent extension involved in gastrulation	2 (0.56%)	8 (0.05%)	0.010714	0.632509
55	GO:0072282	metanephric nephron tubule morphogenesis	2 (0.56%)	8 (0.05%)	0.010714	0.632509
56	GO:0060294	cilium movement involved in cell motility	3 (0.84%)	23 (0.13%)	0.011017	0.632509
57	GO:0072170	metanephric tubule development	3 (0.84%)	23 (0.13%)	0.011017	0.632509
58	GO:0072243	metanephric nephron epithelium development	3 (0.84%)	23 (0.13%)	0.011017	0.632509
59	GO:0031062	positive regulation of histone methylation	4 (1.12%)	43 (0.25%)	0.011238	0.632509
60	GO:0090090	negative regulation of canonical Wnt signaling pathway	9 (2.52%)	181 (1.03%)	0.012162	0.632509
61	GO:0003008	system process	59 (16.53%)	2167 (12.38%)	0.012355	0.632509
62	GO:0006063	uronic acid metabolic process	3 (0.84%)	24 (0.14%)	0.012404	0.632509
63	GO:0019585	glucuronate metabolic process	3 (0.84%)	24 (0.14%)	0.012404	0.632509
64	GO:0061436	establishment of skin barrier	3 (0.84%)	24 (0.14%)	0.012404	0.632509
65	GO:0018198	peptidyl-cysteine modification	4 (1.12%)	45 (0.26%)	0.013145	0.632509
66	GO:0035987	endodermal cell differentiation	4 (1.12%)	45 (0.26%)	0.013145	0.632509
67	GO:0014824	artery smooth muscle contraction	2 (0.56%)	9 (0.05%)	0.01359	0.632509
68	GO:0061004	pattern specification involved in kidney development	2 (0.56%)	9 (0.05%)	0.01359	0.632509
69	GO:0072048	renal system pattern specification	2 (0.56%)	9 (0.05%)	0.01359	0.632509
70	GO:0006805	xenobiotic metabolic process	7 (1.96%)	124 (0.71%)	0.013671	0.632509
71	GO:0007163	establishment or maintenance of cell polarity	10 (2.8%)	221 (1.26%)	0.015596	0.632509
72	GO:0007614	short-term memory	2 (0.56%)	10 (0.06%)	0.016761	0.632509
73	GO:0070970	interleukin-2 secretion	2 (0.56%)	10 (0.06%)	0.016761	0.632509
74	GO:0071600	otic vesicle morphogenesis	2 (0.56%)	10 (0.06%)	0.016761	0.632509
75	GO:0033561	regulation of water loss via skin	3 (0.84%)	27 (0.15%)	0.017139	0.632509
76	GO:0072207	metanephric epithelium development	3 (0.84%)	27 (0.15%)	0.017139	0.632509
77	GO:0072078	nephron tubule morphogenesis	5 (1.4%)	75 (0.43%)	0.018529	0.632509
78	GO:0001706	endoderm formation	4 (1.12%)	50 (0.29%)	0.018776	0.632509
79	GO:0019827	stem cell population maintenance	8 (2.24%)	163 (0.93%)	0.018852	0.632509
80	GO:0021846	cell proliferation in forebrain	3 (0.84%)	28 (0.16%)	0.018912	0.632509
81	GO:0061037	negative regulation of cartilage development	3 (0.84%)	28 (0.16%)	0.018912	0.632509
82	GO:0001824	blastocyst development	6 (1.68%)	104 (0.59%)	0.019754	0.632509
83	GO:0098727	maintenance of cell number	8 (2.24%)	165 (0.94%)	0.020124	0.632509
84	GO:0014820	tonic smooth muscle contraction	2 (0.56%)	11 (0.06%)	0.020212	0.632509
85	GO:0072070	loop of Henle development	2 (0.56%)	11 (0.06%)	0.020212	0.632509
86	GO:0072173	metanephric tubule morphogenesis	2 (0.56%)	11 (0.06%)	0.020212	0.632509
87	GO:1905383	protein localization to presynapse	2 (0.56%)	11 (0.06%)	0.020212	0.632509
88	GO:0002030	inhibitory G protein-coupled receptor phosphorylation	1 (0.28%)	1 (0.01%)	0.020401	0.632509
89	GO:0002127	tRNA wobble base cytosine methylation	1 (0.28%)	1 (0.01%)	0.020401	0.632509
90	GO:0002644	negative regulation of tolerance induction	1 (0.28%)	1 (0.01%)	0.020401	0.632509
91	GO:0007291	sperm individualization	1 (0.28%)	1 (0.01%)	0.020401	0.632509
92	GO:0007349	cellularization	1 (0.28%)	1 (0.01%)	0.020401	0.632509
93	GO:0010797	regulation of multivesicular body size involved in endosome transport	1 (0.28%)	1 (0.01%)	0.020401	0.632509
94	GO:0018009	N-terminal peptidyl-L-cysteine N-palmitoylation	1 (0.28%)	1 (0.01%)	0.020401	0.632509
95	GO:0030389	fructosamine metabolic process	1 (0.28%)	1 (0.01%)	0.020401	0.632509
96	GO:0030393	fructoselysine metabolic process	1 (0.28%)	1 (0.01%)	0.020401	0.632509
97	GO:0035622	intrahepatic bile duct development	1 (0.28%)	1 (0.01%)	0.020401	0.632509
98	GO:0035971	peptidyl-histidine dephosphorylation	1 (0.28%)	1 (0.01%)	0.020401	0.632509
99	GO:0042225	interleukin-5 biosynthetic process	1 (0.28%)	1 (0.01%)	0.020401	0.632509
100	GO:0044648	histone H3-K4 dimethylation	1 (0.28%)	1 (0.01%)	0.020401	0.632509
101	GO:0045167	asymmetric protein localization involved in cell fate determination	1 (0.28%)	1 (0.01%)	0.020401	0.632509
102	GO:0045405	regulation of interleukin-5 biosynthetic process	1 (0.28%)	1 (0.01%)	0.020401	0.632509
103	GO:0045407	positive regulation of interleukin-5 biosynthetic process	1 (0.28%)	1 (0.01%)	0.020401	0.632509
104	GO:0060517	epithelial cell proliferation involved in prostatic bud elongation	1 (0.28%)	1 (0.01%)	0.020401	0.632509
105	GO:0060784	regulation of cell proliferation involved in tissue homeostasis	1 (0.28%)	1 (0.01%)	0.020401	0.632509
106	GO:0061076	negative regulation of neural retina development	1 (0.28%)	1 (0.01%)	0.020401	0.632509
107	GO:0071615	oxidative deethylation	1 (0.28%)	1 (0.01%)	0.020401	0.632509
108	GO:0090347	regulation of cellular organohalogen metabolic process	1 (0.28%)	1 (0.01%)	0.020401	0.632509
109	GO:0090348	regulation of cellular organofluorine metabolic process	1 (0.28%)	1 (0.01%)	0.020401	0.632509
110	GO:0090349	negative regulation of cellular organohalogen metabolic process	1 (0.28%)	1 (0.01%)	0.020401	0.632509
111	GO:0090350	negative regulation of cellular organofluorine metabolic process	1 (0.28%)	1 (0.01%)	0.020401	0.632509
112	GO:0090357	regulation of tryptophan metabolic process	1 (0.28%)	1 (0.01%)	0.020401	0.632509
113	GO:0150070	regulation of arginase activity	1 (0.28%)	1 (0.01%)	0.020401	0.632509
114	GO:0150072	positive regulation of arginase activity	1 (0.28%)	1 (0.01%)	0.020401	0.632509
115	GO:1902068	regulation of sphingolipid mediated signaling pathway	1 (0.28%)	1 (0.01%)	0.020401	0.632509
116	GO:1902070	positive regulation of sphingolipid mediated signaling pathway	1 (0.28%)	1 (0.01%)	0.020401	0.632509
117	GO:1902296	DNA strand elongation involved in cell cycle DNA replication	1 (0.28%)	1 (0.01%)	0.020401	0.632509
118	GO:1902319	DNA strand elongation involved in nuclear cell cycle DNA replication	1 (0.28%)	1 (0.01%)	0.020401	0.632509
119	GO:1902867	negative regulation of retina development in camera-type eye	1 (0.28%)	1 (0.01%)	0.020401	0.632509
120	GO:1902870	negative regulation of amacrine cell differentiation	1 (0.28%)	1 (0.01%)	0.020401	0.632509
121	GO:1902983	DNA strand elongation involved in mitotic DNA replication	1 (0.28%)	1 (0.01%)	0.020401	0.632509
122	GO:1904118	regulation of otic vesicle morphogenesis	1 (0.28%)	1 (0.01%)	0.020401	0.632509
123	GO:1904120	positive regulation of otic vesicle morphogenesis	1 (0.28%)	1 (0.01%)	0.020401	0.632509
124	GO:1904323	regulation of inhibitory G protein-coupled receptor phosphorylation	1 (0.28%)	1 (0.01%)	0.020401	0.632509
125	GO:1904325	positive regulation of inhibitory G protein-coupled receptor phosphorylation	1 (0.28%)	1 (0.01%)	0.020401	0.632509
126	GO:1904984	regulation of quinolinate biosynthetic process	1 (0.28%)	1 (0.01%)	0.020401	0.632509
127	GO:1904985	negative regulation of quinolinate biosynthetic process	1 (0.28%)	1 (0.01%)	0.020401	0.632509
128	GO:1905003	picolinic acid metabolic process	1 (0.28%)	1 (0.01%)	0.020401	0.632509
129	GO:1905004	picolinic acid biosynthetic process	1 (0.28%)	1 (0.01%)	0.020401	0.632509
130	GO:1905012	regulation of 'de novo' NAD biosynthetic process from tryptophan	1 (0.28%)	1 (0.01%)	0.020401	0.632509
131	GO:1905802	regulation of cellular response to manganese ion	1 (0.28%)	1 (0.01%)	0.020401	0.632509
132	GO:1990248	regulation of transcription from RNA polymerase II promoter in response to DNA damage	1 (0.28%)	1 (0.01%)	0.020401	0.632509
133	GO:2000983	regulation of ATP citrate synthase activity	1 (0.28%)	1 (0.01%)	0.020401	0.632509
134	GO:2000984	negative regulation of ATP citrate synthase activity	1 (0.28%)	1 (0.01%)	0.020401	0.632509
135	GO:0072088	nephron epithelium morphogenesis	5 (1.4%)	77 (0.44%)	0.020531	0.632509
136	GO:0090162	establishment of epithelial cell polarity	3 (0.84%)	29 (0.17%)	0.020782	0.635531
137	GO:0061333	renal tubule morphogenesis	5 (1.4%)	79 (0.45%)	0.022669	0.677079
138	GO:0072028	nephron morphogenesis	5 (1.4%)	79 (0.45%)	0.022669	0.677079
139	GO:0051569	regulation of histone H3-K4 methylation	3 (0.84%)	30 (0.17%)	0.02275	0.677079
140	GO:0030010	establishment of cell polarity	7 (1.96%)	138 (0.79%)	0.023191	0.677079
141	GO:0048646	anatomical structure formation involved in morphogenesis	32 (8.96%)	1085 (6.2%)	0.023229	0.677079
142	GO:0002551	mast cell chemotaxis	2 (0.56%)	12 (0.07%)	0.023931	0.677079
143	GO:0003356	regulation of cilium beat frequency	2 (0.56%)	12 (0.07%)	0.023931	0.677079
144	GO:0007288	sperm axoneme assembly	2 (0.56%)	12 (0.07%)	0.023931	0.677079
145	GO:0060856	establishment of blood-brain barrier	2 (0.56%)	12 (0.07%)	0.023931	0.677079
146	GO:0097531	mast cell migration	2 (0.56%)	12 (0.07%)	0.023931	0.677079
147	GO:1900402	regulation of carbohydrate metabolic process by regulation of transcription from RNA polymerase II promoter	2 (0.56%)	12 (0.07%)	0.023931	0.677079
148	GO:0060632	regulation of microtubule-based movement	3 (0.84%)	32 (0.18%)	0.02698	0.733496
149	GO:0098664	G protein-coupled serotonin receptor signaling pathway	3 (0.84%)	32 (0.18%)	0.02698	0.733496
150	GO:0010663	positive regulation of striated muscle cell apoptotic process	2 (0.56%)	13 (0.07%)	0.027906	0.733496
151	GO:0010666	positive regulation of cardiac muscle cell apoptotic process	2 (0.56%)	13 (0.07%)	0.027906	0.733496
152	GO:0016045	detection of bacterium	2 (0.56%)	13 (0.07%)	0.027906	0.733496
153	GO:0060019	radial glial cell differentiation	2 (0.56%)	13 (0.07%)	0.027906	0.733496
154	GO:0060965	negative regulation of gene silencing by miRNA	2 (0.56%)	13 (0.07%)	0.027906	0.733496
155	GO:1900025	negative regulation of substrate adhesion-dependent cell spreading	2 (0.56%)	13 (0.07%)	0.027906	0.733496
156	GO:0060795	cell fate commitment involved in formation of primary germ layer	3 (0.84%)	33 (0.19%)	0.029241	0.733496
157	GO:0006493	protein O-linked glycosylation	6 (1.68%)	114 (0.65%)	0.029392	0.733496
158	GO:0030178	negative regulation of Wnt signaling pathway	9 (2.52%)	211 (1.21%)	0.029532	0.733496
159	GO:0016266	O-glycan processing	4 (1.12%)	58 (0.33%)	0.030507	0.733496
160	GO:0001539	cilium or flagellum-dependent cell motility	3 (0.84%)	34 (0.19%)	0.031599	0.733496
161	GO:0018345	protein palmitoylation	3 (0.84%)	34 (0.19%)	0.031599	0.733496
162	GO:0060285	cilium-dependent cell motility	3 (0.84%)	34 (0.19%)	0.031599	0.733496
163	GO:0060969	negative regulation of gene silencing	3 (0.84%)	34 (0.19%)	0.031599	0.733496
164	GO:0070232	regulation of T cell apoptotic process	3 (0.84%)	34 (0.19%)	0.031599	0.733496
165	GO:0060828	regulation of canonical Wnt signaling pathway	11 (3.08%)	284 (1.62%)	0.031952	0.733496
166	GO:0006122	mitochondrial electron transport, ubiquinol to cytochrome c	2 (0.56%)	14 (0.08%)	0.032125	0.733496
167	GO:0021781	glial cell fate commitment	2 (0.56%)	14 (0.08%)	0.032125	0.733496
168	GO:0050930	induction of positive chemotaxis	2 (0.56%)	14 (0.08%)	0.032125	0.733496
169	GO:0060333	interferon-gamma-mediated signaling pathway	5 (1.4%)	87 (0.5%)	0.032639	0.733496
170	GO:0001704	formation of primary germ layer	6 (1.68%)	118 (0.67%)	0.033983	0.733496
171	GO:0032461	positive regulation of protein oligomerization	2 (0.56%)	15 (0.09%)	0.036577	0.733496
172	GO:0060026	convergent extension	2 (0.56%)	15 (0.09%)	0.036577	0.733496
173	GO:0060149	negative regulation of posttranscriptional gene silencing	2 (0.56%)	15 (0.09%)	0.036577	0.733496
174	GO:0060967	negative regulation of gene silencing by RNA	2 (0.56%)	15 (0.09%)	0.036577	0.733496
175	GO:0070234	positive regulation of T cell apoptotic process	2 (0.56%)	15 (0.09%)	0.036577	0.733496
176	GO:0071599	otic vesicle development	2 (0.56%)	15 (0.09%)	0.036577	0.733496
177	GO:0098543	detection of other organism	2 (0.56%)	15 (0.09%)	0.036577	0.733496
178	GO:0030855	epithelial cell differentiation	23 (6.44%)	758 (4.33%)	0.038096	0.733496
179	GO:0007210	serotonin receptor signaling pathway	3 (0.84%)	37 (0.21%)	0.039251	0.733496
180	GO:1903053	regulation of extracellular matrix organization	3 (0.84%)	37 (0.21%)	0.039251	0.733496
181	GO:0060070	canonical Wnt signaling pathway	12 (3.36%)	331 (1.89%)	0.039726	0.733496
182	GO:0002101	tRNA wobble cytosine modification	1 (0.28%)	2 (0.01%)	0.040387	0.733496
183	GO:0002946	tRNA C5-cytosine methylation	1 (0.28%)	2 (0.01%)	0.040387	0.733496
184	GO:0006500	N-terminal protein palmitoylation	1 (0.28%)	2 (0.01%)	0.040387	0.733496
185	GO:0007542	primary sex determination, germ-line	1 (0.28%)	2 (0.01%)	0.040387	0.733496
186	GO:0010142	farnesyl diphosphate biosynthetic process, mevalonate pathway	1 (0.28%)	2 (0.01%)	0.040387	0.733496
187	GO:0010949	negative regulation of intestinal phytosterol absorption	1 (0.28%)	2 (0.01%)	0.040387	0.733496
188	GO:0014036	neural crest cell fate specification	1 (0.28%)	2 (0.01%)	0.040387	0.733496
189	GO:0015950	purine nucleotide interconversion	1 (0.28%)	2 (0.01%)	0.040387	0.733496
190	GO:0015951	purine ribonucleotide interconversion	1 (0.28%)	2 (0.01%)	0.040387	0.733496
191	GO:0016031	tRNA import into mitochondrion	1 (0.28%)	2 (0.01%)	0.040387	0.733496
192	GO:0018992	germ-line sex determination	1 (0.28%)	2 (0.01%)	0.040387	0.733496
193	GO:0019100	male germ-line sex determination	1 (0.28%)	2 (0.01%)	0.040387	0.733496
194	GO:0021816	extension of a leading process involved in cell motility in cerebral cortex radial glia guided migration	1 (0.28%)	2 (0.01%)	0.040387	0.733496
195	GO:0032915	positive regulation of transforming growth factor beta2 production	1 (0.28%)	2 (0.01%)	0.040387	0.733496
196	GO:0042144	vacuole fusion, non-autophagic	1 (0.28%)	2 (0.01%)	0.040387	0.733496
197	GO:0045041	protein import into mitochondrial intermembrane space	1 (0.28%)	2 (0.01%)	0.040387	0.733496
198	GO:0045796	negative regulation of intestinal cholesterol absorption	1 (0.28%)	2 (0.01%)	0.040387	0.733496
199	GO:0051877	pigment granule aggregation in cell center	1 (0.28%)	2 (0.01%)	0.040387	0.733496
200	GO:0060031	mediolateral intercalation	1 (0.28%)	2 (0.01%)	0.040387	0.733496
201	GO:0060516	primary prostatic bud elongation	1 (0.28%)	2 (0.01%)	0.040387	0.733496
202	GO:0060532	bronchus cartilage development	1 (0.28%)	2 (0.01%)	0.040387	0.733496
203	GO:0060752	intestinal phytosterol absorption	1 (0.28%)	2 (0.01%)	0.040387	0.733496
204	GO:0060775	planar cell polarity pathway involved in gastrula mediolateral intercalation	1 (0.28%)	2 (0.01%)	0.040387	0.733496
205	GO:0061145	lung smooth muscle development	1 (0.28%)	2 (0.01%)	0.040387	0.733496
206	GO:0070096	mitochondrial outer membrane translocase complex assembly	1 (0.28%)	2 (0.01%)	0.040387	0.733496
207	GO:0071386	cellular response to corticosterone stimulus	1 (0.28%)	2 (0.01%)	0.040387	0.733496
208	GO:0071579	regulation of zinc ion transport	1 (0.28%)	2 (0.01%)	0.040387	0.733496
209	GO:0072272	proximal/distal pattern formation involved in metanephric nephron development	1 (0.28%)	2 (0.01%)	0.040387	0.733496
210	GO:0072356	chromosome passenger complex localization to kinetochore	1 (0.28%)	2 (0.01%)	0.040387	0.733496
211	GO:0072363	regulation of glycolytic process by positive regulation of transcription from RNA polymerase II promoter	1 (0.28%)	2 (0.01%)	0.040387	0.733496
212	GO:0090345	cellular organohalogen metabolic process	1 (0.28%)	2 (0.01%)	0.040387	0.733496
213	GO:0090346	cellular organofluorine metabolic process	1 (0.28%)	2 (0.01%)	0.040387	0.733496
214	GO:0097576	vacuole fusion	1 (0.28%)	2 (0.01%)	0.040387	0.733496
215	GO:0097692	histone H3-K4 monomethylation	1 (0.28%)	2 (0.01%)	0.040387	0.733496
216	GO:0150073	regulation of protein-glutamine gamma-glutamyltransferase activity	1 (0.28%)	2 (0.01%)	0.040387	0.733496
217	GO:0150074	positive regulation of protein-glutamine gamma-glutamyltransferase activity	1 (0.28%)	2 (0.01%)	0.040387	0.733496
218	GO:1901492	positive regulation of lymphangiogenesis	1 (0.28%)	2 (0.01%)	0.040387	0.733496
219	GO:1902767	isoprenoid biosynthetic process via mevalonate	1 (0.28%)	2 (0.01%)	0.040387	0.733496
220	GO:1904178	negative regulation of adipose tissue development	1 (0.28%)	2 (0.01%)	0.040387	0.733496
221	GO:1904465	negative regulation of matrix metallopeptidase secretion	1 (0.28%)	2 (0.01%)	0.040387	0.733496
222	GO:1904730	negative regulation of intestinal lipid absorption	1 (0.28%)	2 (0.01%)	0.040387	0.733496
223	GO:1905242	response to 3,3',5-triiodo-L-thyronine	1 (0.28%)	2 (0.01%)	0.040387	0.733496
224	GO:1905384	regulation of protein localization to presynapse	1 (0.28%)	2 (0.01%)	0.040387	0.733496
225	GO:1905386	positive regulation of protein localization to presynapse	1 (0.28%)	2 (0.01%)	0.040387	0.733496
226	GO:1905435	regulation of histone H3-K4 trimethylation	1 (0.28%)	2 (0.01%)	0.040387	0.733496
227	GO:1905437	positive regulation of histone H3-K4 trimethylation	1 (0.28%)	2 (0.01%)	0.040387	0.733496
228	GO:2000663	negative regulation of interleukin-5 secretion	1 (0.28%)	2 (0.01%)	0.040387	0.733496
229	GO:2001162	positive regulation of histone H3-K79 methylation	1 (0.28%)	2 (0.01%)	0.040387	0.733496
230	GO:0001732	formation of cytoplasmic translation initiation complex	2 (0.56%)	16 (0.09%)	0.041249	0.739457
231	GO:0030033	microvillus assembly	2 (0.56%)	16 (0.09%)	0.041249	0.739457
232	GO:0031269	pseudopodium assembly	2 (0.56%)	16 (0.09%)	0.041249	0.739457
233	GO:0006084	acetyl-CoA metabolic process	3 (0.84%)	38 (0.22%)	0.041991	0.749534
234	GO:0031058	positive regulation of histone modification	5 (1.4%)	94 (0.54%)	0.043302	0.753097
235	GO:0072080	nephron tubule development	5 (1.4%)	94 (0.54%)	0.043302	0.753097
236	GO:0030488	tRNA methylation	3 (0.84%)	39 (0.22%)	0.044825	0.753097
237	GO:0060993	kidney morphogenesis	5 (1.4%)	95 (0.54%)	0.044977	0.753097
238	GO:0003352	regulation of cilium movement	2 (0.56%)	17 (0.1%)	0.046131	0.753097
239	GO:0031268	pseudopodium organization	2 (0.56%)	17 (0.1%)	0.046131	0.753097
240	GO:0072189	ureter development	2 (0.56%)	17 (0.1%)	0.046131	0.753097
241	GO:2001224	positive regulation of neuron migration	2 (0.56%)	17 (0.1%)	0.046131	0.753097
242	GO:0061326	renal tubule development	5 (1.4%)	97 (0.55%)	0.048442	0.753097
243	GO:0031497	chromatin assembly	7 (1.96%)	162 (0.93%)	0.048636	0.753097
244	GO:0044743	protein transmembrane import into intracellular organelle	3 (0.84%)	41 (0.23%)	0.050771	0.753097
245	GO:0072210	metanephric nephron development	3 (0.84%)	41 (0.23%)	0.050771	0.753097
246	GO:0019370	leukotriene biosynthetic process	2 (0.56%)	18 (0.1%)	0.051214	0.753097
247	GO:0021756	striatum development	2 (0.56%)	18 (0.1%)	0.051214	0.753097
248	GO:0032968	positive regulation of transcription elongation from RNA polymerase II promoter	2 (0.56%)	18 (0.1%)	0.051214	0.753097
249	GO:0035089	establishment of apical/basal cell polarity	2 (0.56%)	18 (0.1%)	0.051214	0.753097
250	GO:0036148	phosphatidylglycerol acyl-chain remodeling	2 (0.56%)	18 (0.1%)	0.051214	0.753097
251	GO:0051131	chaperone-mediated protein complex assembly	2 (0.56%)	18 (0.1%)	0.051214	0.753097
252	GO:0001708	cell fate specification	5 (1.4%)	100 (0.57%)	0.053927	0.753097
253	GO:0035282	segmentation	5 (1.4%)	100 (0.57%)	0.053927	0.753097
254	GO:0030154	cell differentiation	99 (27.73%)	4199 (24%)	0.055676	0.753097
255	GO:0030150	protein import into mitochondrial matrix	2 (0.56%)	19 (0.11%)	0.056486	0.753097
256	GO:0030903	notochord development	2 (0.56%)	19 (0.11%)	0.056486	0.753097
257	GO:0032793	positive regulation of CREB transcription factor activity	2 (0.56%)	19 (0.11%)	0.056486	0.753097
258	GO:0060457	negative regulation of digestive system process	2 (0.56%)	19 (0.11%)	0.056486	0.753097
259	GO:0070230	positive regulation of lymphocyte apoptotic process	2 (0.56%)	19 (0.11%)	0.056486	0.753097
260	GO:0071636	positive regulation of transforming growth factor beta production	2 (0.56%)	19 (0.11%)	0.056486	0.753097
261	GO:0031060	regulation of histone methylation	4 (1.12%)	71 (0.41%)	0.057062	0.753097
262	GO:2001222	regulation of neuron migration	3 (0.84%)	43 (0.25%)	0.057078	0.753097
263	GO:0032355	response to estradiol	6 (1.68%)	135 (0.77%)	0.058514	0.753097
264	GO:0048598	embryonic morphogenesis	18 (5.04%)	590 (3.37%)	0.059148	0.753097
265	GO:0070988	demethylation	4 (1.12%)	72 (0.41%)	0.059491	0.753097
266	GO:0000379	tRNA-type intron splice site recognition and cleavage	1 (0.28%)	3 (0.02%)	0.059967	0.753097
267	GO:0002191	cap-dependent translational initiation	1 (0.28%)	3 (0.02%)	0.059967	0.753097
268	GO:0002277	myeloid dendritic cell activation involved in immune response	1 (0.28%)	3 (0.02%)	0.059967	0.753097
269	GO:0006211	5-methylcytosine catabolic process	1 (0.28%)	3 (0.02%)	0.059967	0.753097
270	GO:0006311	meiotic gene conversion	1 (0.28%)	3 (0.02%)	0.059967	0.753097
271	GO:0007538	primary sex determination	1 (0.28%)	3 (0.02%)	0.059967	0.753097
272	GO:0009822	alkaloid catabolic process	1 (0.28%)	3 (0.02%)	0.059967	0.753097
273	GO:0010481	epidermal cell division	1 (0.28%)	3 (0.02%)	0.059967	0.753097
274	GO:0010482	regulation of epidermal cell division	1 (0.28%)	3 (0.02%)	0.059967	0.753097
275	GO:0010520	regulation of reciprocal meiotic recombination	1 (0.28%)	3 (0.02%)	0.059967	0.753097
276	GO:0010796	regulation of multivesicular body size	1 (0.28%)	3 (0.02%)	0.059967	0.753097
277	GO:0010845	positive regulation of reciprocal meiotic recombination	1 (0.28%)	3 (0.02%)	0.059967	0.753097
278	GO:0015820	leucine transport	1 (0.28%)	3 (0.02%)	0.059967	0.753097
279	GO:0016480	negative regulation of transcription by RNA polymerase III	1 (0.28%)	3 (0.02%)	0.059967	0.753097
280	GO:0018894	dibenzo-p-dioxin metabolic process	1 (0.28%)	3 (0.02%)	0.059967	0.753097
281	GO:0019857	5-methylcytosine metabolic process	1 (0.28%)	3 (0.02%)	0.059967	0.753097
282	GO:0033076	isoquinoline alkaloid metabolic process	1 (0.28%)	3 (0.02%)	0.059967	0.753097
283	GO:0034059	response to anoxia	1 (0.28%)	3 (0.02%)	0.059967	0.753097
284	GO:0043321	regulation of natural killer cell degranulation	1 (0.28%)	3 (0.02%)	0.059967	0.753097
285	GO:0043323	positive regulation of natural killer cell degranulation	1 (0.28%)	3 (0.02%)	0.059967	0.753097
286	GO:0060066	oviduct development	1 (0.28%)	3 (0.02%)	0.059967	0.753097
287	GO:0060183	apelin receptor signaling pathway	1 (0.28%)	3 (0.02%)	0.059967	0.753097
288	GO:0060197	cloacal septation	1 (0.28%)	3 (0.02%)	0.059967	0.753097
289	GO:0060221	retinal rod cell differentiation	1 (0.28%)	3 (0.02%)	0.059967	0.753097
290	GO:0060912	cardiac cell fate specification	1 (0.28%)	3 (0.02%)	0.059967	0.753097
291	GO:0072034	renal vesicle induction	1 (0.28%)	3 (0.02%)	0.059967	0.753097
292	GO:0072190	ureter urothelium development	1 (0.28%)	3 (0.02%)	0.059967	0.753097
293	GO:0072361	regulation of glycolytic process by regulation of transcription from RNA polymerase II promoter	1 (0.28%)	3 (0.02%)	0.059967	0.753097
294	GO:0072717	cellular response to actinomycin D	1 (0.28%)	3 (0.02%)	0.059967	0.753097
295	GO:0090272	negative regulation of fibroblast growth factor production	1 (0.28%)	3 (0.02%)	0.059967	0.753097
296	GO:0090310	negative regulation of methylation-dependent chromatin silencing	1 (0.28%)	3 (0.02%)	0.059967	0.753097
297	GO:0097724	sperm flagellum movement	1 (0.28%)	3 (0.02%)	0.059967	0.753097
298	GO:0098679	regulation of carbohydrate catabolic process by regulation of transcription from RNA polymerase II promoter	1 (0.28%)	3 (0.02%)	0.059967	0.753097
299	GO:1902689	negative regulation of NAD metabolic process	1 (0.28%)	3 (0.02%)	0.059967	0.753097
300	GO:1902869	regulation of amacrine cell differentiation	1 (0.28%)	3 (0.02%)	0.059967	0.753097
301	GO:1904024	negative regulation of glucose catabolic process to lactate via pyruvate	1 (0.28%)	3 (0.02%)	0.059967	0.753097
302	GO:1904071	presynaptic active zone assembly	1 (0.28%)	3 (0.02%)	0.059967	0.753097
303	GO:1904479	negative regulation of intestinal absorption	1 (0.28%)	3 (0.02%)	0.059967	0.753097
304	GO:1904891	positive regulation of excitatory synapse assembly	1 (0.28%)	3 (0.02%)	0.059967	0.753097
305	GO:1905419	sperm flagellum movement involved in flagellated sperm motility	1 (0.28%)	3 (0.02%)	0.059967	0.753097
306	GO:1905457	negative regulation of lymphoid progenitor cell differentiation	1 (0.28%)	3 (0.02%)	0.059967	0.753097
307	GO:2000974	negative regulation of pro-B cell differentiation	1 (0.28%)	3 (0.02%)	0.059967	0.753097
308	GO:2000978	negative regulation of forebrain neuron differentiation	1 (0.28%)	3 (0.02%)	0.059967	0.753097
309	GO:2001160	regulation of histone H3-K79 methylation	1 (0.28%)	3 (0.02%)	0.059967	0.753097
310	GO:2001255	positive regulation of histone H3-K36 trimethylation	1 (0.28%)	3 (0.02%)	0.059967	0.753097
311	GO:0016055	Wnt signaling pathway	16 (4.48%)	512 (2.93%)	0.061127	0.753097
312	GO:0001502	cartilage condensation	2 (0.56%)	20 (0.11%)	0.061938	0.753097
313	GO:0006271	DNA strand elongation involved in DNA replication	2 (0.56%)	20 (0.11%)	0.061938	0.753097
314	GO:0007620	copulation	2 (0.56%)	20 (0.11%)	0.061938	0.753097
315	GO:0061162	establishment of monopolar cell polarity	2 (0.56%)	20 (0.11%)	0.061938	0.753097
316	GO:0098581	detection of external biotic stimulus	2 (0.56%)	20 (0.11%)	0.061938	0.753097
317	GO:1903055	positive regulation of extracellular matrix organization	2 (0.56%)	20 (0.11%)	0.061938	0.753097
318	GO:0198738	cell-cell signaling by wnt	16 (4.48%)	514 (2.94%)	0.06283	0.753097
319	GO:0072655	establishment of protein localization to mitochondrion	6 (1.68%)	138 (0.79%)	0.063711	0.753097
320	GO:0099054	presynapse assembly	3 (0.84%)	45 (0.26%)	0.063736	0.753097
321	GO:0051963	regulation of synapse assembly	5 (1.4%)	106 (0.61%)	0.065933	0.753097
322	GO:0010463	mesenchymal cell proliferation	3 (0.84%)	46 (0.26%)	0.067195	0.753097
323	GO:0018023	peptidyl-lysine trimethylation	3 (0.84%)	46 (0.26%)	0.067195	0.753097
324	GO:0006414	translational elongation	6 (1.68%)	140 (0.8%)	0.067323	0.753097
325	GO:0022010	central nervous system myelination	2 (0.56%)	21 (0.12%)	0.06756	0.753097
326	GO:0032042	mitochondrial DNA metabolic process	2 (0.56%)	21 (0.12%)	0.06756	0.753097
327	GO:0032291	axon ensheathment in central nervous system	2 (0.56%)	21 (0.12%)	0.06756	0.753097
328	GO:0032674	regulation of interleukin-5 production	2 (0.56%)	21 (0.12%)	0.06756	0.753097
329	GO:0045061	thymic T cell selection	2 (0.56%)	21 (0.12%)	0.06756	0.753097
330	GO:0046827	positive regulation of protein export from nucleus	2 (0.56%)	21 (0.12%)	0.06756	0.753097
331	GO:0050860	negative regulation of T cell receptor signaling pathway	2 (0.56%)	21 (0.12%)	0.06756	0.753097
332	GO:0061339	establishment or maintenance of monopolar cell polarity	2 (0.56%)	21 (0.12%)	0.06756	0.753097
333	GO:0098743	cell aggregation	2 (0.56%)	21 (0.12%)	0.06756	0.753097
334	GO:1904886	beta-catenin destruction complex disassembly	2 (0.56%)	21 (0.12%)	0.06756	0.753097
335	GO:0030324	lung development	7 (1.96%)	175 (1%)	0.067826	0.753097
336	GO:0001676	long-chain fatty acid metabolic process	5 (1.4%)	107 (0.61%)	0.068069	0.753097
337	GO:1905269	positive regulation of chromatin organization	5 (1.4%)	107 (0.61%)	0.068069	0.753097
338	GO:0030111	regulation of Wnt signaling pathway	12 (3.36%)	362 (2.07%)	0.068572	0.753097
339	GO:0032024	positive regulation of insulin secretion	4 (1.12%)	76 (0.43%)	0.069745	0.753097
340	GO:1901224	positive regulation of NIK/NF-kappaB signaling	4 (1.12%)	76 (0.43%)	0.069745	0.753097
341	GO:0033559	unsaturated fatty acid metabolic process	5 (1.4%)	108 (0.62%)	0.070242	0.753097
342	GO:0030574	collagen catabolic process	3 (0.84%)	47 (0.27%)	0.070736	0.753097
343	GO:0035088	establishment or maintenance of apical/basal cell polarity	3 (0.84%)	47 (0.27%)	0.070736	0.753097
344	GO:0061245	establishment or maintenance of bipolar cell polarity	3 (0.84%)	47 (0.27%)	0.070736	0.753097
345	GO:0070585	protein localization to mitochondrion	6 (1.68%)	142 (0.81%)	0.071051	0.753097
346	GO:0007416	synapse assembly	7 (1.96%)	177 (1.01%)	0.07113	0.753097
347	GO:0007492	endoderm development	4 (1.12%)	77 (0.44%)	0.072442	0.753097
348	GO:0019674	NAD metabolic process	4 (1.12%)	77 (0.44%)	0.072442	0.753097
349	GO:0018230	peptidyl-L-cysteine S-palmitoylation	2 (0.56%)	22 (0.13%)	0.073344	0.753097
350	GO:0018231	peptidyl-S-diacylglycerol-L-cysteine biosynthetic process from peptidyl-cysteine	2 (0.56%)	22 (0.13%)	0.073344	0.753097
351	GO:0021533	cell differentiation in hindbrain	2 (0.56%)	22 (0.13%)	0.073344	0.753097
352	GO:0032402	melanosome transport	2 (0.56%)	22 (0.13%)	0.073344	0.753097
353	GO:0032634	interleukin-5 production	2 (0.56%)	22 (0.13%)	0.073344	0.753097
354	GO:0046339	diacylglycerol metabolic process	2 (0.56%)	22 (0.13%)	0.073344	0.753097
355	GO:0099172	presynapse organization	3 (0.84%)	48 (0.27%)	0.074361	0.753097
356	GO:0030323	respiratory tube development	7 (1.96%)	179 (1.02%)	0.074529	0.753097
357	GO:0002223	stimulatory C-type lectin receptor signaling pathway	5 (1.4%)	110 (0.63%)	0.074701	0.753097
358	GO:0072009	nephron epithelium development	5 (1.4%)	110 (0.63%)	0.074701	0.753097
359	GO:0022617	extracellular matrix disassembly	4 (1.12%)	78 (0.45%)	0.075191	0.753097
360	GO:0061418	regulation of transcription from RNA polymerase II promoter in response to hypoxia	4 (1.12%)	78 (0.45%)	0.075191	0.753097
361	GO:0009410	response to xenobiotic stimulus	10 (2.8%)	291 (1.66%)	0.075832	0.753097
362	GO:0071466	cellular response to xenobiotic stimulus	7 (1.96%)	180 (1.03%)	0.076264	0.753097
363	GO:0070231	T cell apoptotic process	3 (0.84%)	49 (0.28%)	0.078066	0.753097
364	GO:0010721	negative regulation of cell development	11 (3.08%)	332 (1.9%)	0.079106	0.753097
365	GO:0000416	positive regulation of histone H3-K36 methylation	1 (0.28%)	4 (0.02%)	0.079148	0.753097
366	GO:0001766	membrane raft polarization	1 (0.28%)	4 (0.02%)	0.079148	0.753097
367	GO:0002309	T cell proliferation involved in immune response	1 (0.28%)	4 (0.02%)	0.079148	0.753097
368	GO:0003415	chondrocyte hypertrophy	1 (0.28%)	4 (0.02%)	0.079148	0.753097
369	GO:0006452	translational frameshifting	1 (0.28%)	4 (0.02%)	0.079148	0.753097
370	GO:0006651	diacylglycerol biosynthetic process	1 (0.28%)	4 (0.02%)	0.079148	0.753097
371	GO:0010701	positive regulation of norepinephrine secretion	1 (0.28%)	4 (0.02%)	0.079148	0.753097
372	GO:0014034	neural crest cell fate commitment	1 (0.28%)	4 (0.02%)	0.079148	0.753097
373	GO:0014045	establishment of endothelial blood-brain barrier	1 (0.28%)	4 (0.02%)	0.079148	0.753097
374	GO:0014834	skeletal muscle satellite cell maintenance involved in skeletal muscle regeneration	1 (0.28%)	4 (0.02%)	0.079148	0.753097
375	GO:0018171	peptidyl-cysteine oxidation	1 (0.28%)	4 (0.02%)	0.079148	0.753097
376	GO:0019659	glucose catabolic process to lactate	1 (0.28%)	4 (0.02%)	0.079148	0.753097
377	GO:0019660	glycolytic fermentation	1 (0.28%)	4 (0.02%)	0.079148	0.753097
378	GO:0019661	glucose catabolic process to lactate via pyruvate	1 (0.28%)	4 (0.02%)	0.079148	0.753097
379	GO:0019666	nitrogenous compound fermentation	1 (0.28%)	4 (0.02%)	0.079148	0.753097
380	GO:0019805	quinolinate biosynthetic process	1 (0.28%)	4 (0.02%)	0.079148	0.753097
381	GO:0022009	central nervous system vasculogenesis	1 (0.28%)	4 (0.02%)	0.079148	0.753097
382	GO:0031179	peptide modification	1 (0.28%)	4 (0.02%)	0.079148	0.753097
383	GO:0031590	wybutosine metabolic process	1 (0.28%)	4 (0.02%)	0.079148	0.753097
384	GO:0031591	wybutosine biosynthetic process	1 (0.28%)	4 (0.02%)	0.079148	0.753097
385	GO:0032289	central nervous system myelin formation	1 (0.28%)	4 (0.02%)	0.079148	0.753097
386	GO:0034729	histone H3-K79 methylation	1 (0.28%)	4 (0.02%)	0.079148	0.753097
387	GO:0035822	gene conversion	1 (0.28%)	4 (0.02%)	0.079148	0.753097
388	GO:0035844	cloaca development	1 (0.28%)	4 (0.02%)	0.079148	0.753097
389	GO:0038108	negative regulation of appetite by leptin-mediated signaling pathway	1 (0.28%)	4 (0.02%)	0.079148	0.753097
390	GO:0043328	protein transport to vacuole involved in ubiquitin-dependent protein catabolic process via the multivesicular body sorting pathway	1 (0.28%)	4 (0.02%)	0.079148	0.753097
391	GO:0045337	farnesyl diphosphate biosynthetic process	1 (0.28%)	4 (0.02%)	0.079148	0.753097
392	GO:0045608	negative regulation of inner ear auditory receptor cell differentiation	1 (0.28%)	4 (0.02%)	0.079148	0.753097
393	GO:0045632	negative regulation of mechanoreceptor differentiation	1 (0.28%)	4 (0.02%)	0.079148	0.753097
394	GO:0045901	positive regulation of translational elongation	1 (0.28%)	4 (0.02%)	0.079148	0.753097
395	GO:0045905	positive regulation of translational termination	1 (0.28%)	4 (0.02%)	0.079148	0.753097
396	GO:0046340	diacylglycerol catabolic process	1 (0.28%)	4 (0.02%)	0.079148	0.753097
397	GO:0048866	stem cell fate specification	1 (0.28%)	4 (0.02%)	0.079148	0.753097
398	GO:0060018	astrocyte fate commitment	1 (0.28%)	4 (0.02%)	0.079148	0.753097
399	GO:0060737	prostate gland morphogenetic growth	1 (0.28%)	4 (0.02%)	0.079148	0.753097
400	GO:0060988	lipid tube assembly	1 (0.28%)	4 (0.02%)	0.079148	0.753097
401	GO:0061009	common bile duct development	1 (0.28%)	4 (0.02%)	0.079148	0.753097
402	GO:0061709	reticulophagy	1 (0.28%)	4 (0.02%)	0.079148	0.753097
403	GO:0070384	Harderian gland development	1 (0.28%)	4 (0.02%)	0.079148	0.753097
404	GO:0071926	endocannabinoid signaling pathway	1 (0.28%)	4 (0.02%)	0.079148	0.753097
405	GO:0072137	condensed mesenchymal cell proliferation	1 (0.28%)	4 (0.02%)	0.079148	0.753097
406	GO:0072191	ureter smooth muscle development	1 (0.28%)	4 (0.02%)	0.079148	0.753097
407	GO:0072193	ureter smooth muscle cell differentiation	1 (0.28%)	4 (0.02%)	0.079148	0.753097
408	GO:0072268	pattern specification involved in metanephros development	1 (0.28%)	4 (0.02%)	0.079148	0.753097
409	GO:0072289	metanephric nephron tubule formation	1 (0.28%)	4 (0.02%)	0.079148	0.753097
410	GO:0072716	response to actinomycin D	1 (0.28%)	4 (0.02%)	0.079148	0.753097
411	GO:0090210	regulation of establishment of blood-brain barrier	1 (0.28%)	4 (0.02%)	0.079148	0.753097
412	GO:0090403	oxidative stress-induced premature senescence	1 (0.28%)	4 (0.02%)	0.079148	0.753097
413	GO:0097252	oligodendrocyte apoptotic process	1 (0.28%)	4 (0.02%)	0.079148	0.753097
414	GO:0097676	histone H3-K36 dimethylation	1 (0.28%)	4 (0.02%)	0.079148	0.753097
415	GO:1900041	negative regulation of interleukin-2 secretion	1 (0.28%)	4 (0.02%)	0.079148	0.753097
416	GO:1901003	negative regulation of fermentation	1 (0.28%)	4 (0.02%)	0.079148	0.753097
417	GO:1901203	positive regulation of extracellular matrix assembly	1 (0.28%)	4 (0.02%)	0.079148	0.753097
418	GO:1902841	regulation of netrin-activated signaling pathway	1 (0.28%)	4 (0.02%)	0.079148	0.753097
419	GO:1902842	negative regulation of netrin-activated signaling pathway	1 (0.28%)	4 (0.02%)	0.079148	0.753097
420	GO:1903724	positive regulation of centriole elongation	1 (0.28%)	4 (0.02%)	0.079148	0.753097
421	GO:1903772	regulation of viral budding via host ESCRT complex	1 (0.28%)	4 (0.02%)	0.079148	0.753097
422	GO:1904023	regulation of glucose catabolic process to lactate via pyruvate	1 (0.28%)	4 (0.02%)	0.079148	0.753097
423	GO:1904464	regulation of matrix metallopeptidase secretion	1 (0.28%)	4 (0.02%)	0.079148	0.753097
424	GO:1904684	negative regulation of metalloendopeptidase activity	1 (0.28%)	4 (0.02%)	0.079148	0.753097
425	GO:1990773	matrix metallopeptidase secretion	1 (0.28%)	4 (0.02%)	0.079148	0.753097
426	GO:1990966	ATP generation from poly-ADP-D-ribose	1 (0.28%)	4 (0.02%)	0.079148	0.753097
427	GO:2000552	negative regulation of T-helper 2 cell cytokine production	1 (0.28%)	4 (0.02%)	0.079148	0.753097
428	GO:2000622	regulation of nuclear-transcribed mRNA catabolic process, nonsense-mediated decay	1 (0.28%)	4 (0.02%)	0.079148	0.753097
429	GO:2000623	negative regulation of nuclear-transcribed mRNA catabolic process, nonsense-mediated decay	1 (0.28%)	4 (0.02%)	0.079148	0.753097
430	GO:2000653	regulation of genetic imprinting	1 (0.28%)	4 (0.02%)	0.079148	0.753097
431	GO:2000666	negative regulation of interleukin-13 secretion	1 (0.28%)	4 (0.02%)	0.079148	0.753097
432	GO:2000741	positive regulation of mesenchymal stem cell differentiation	1 (0.28%)	4 (0.02%)	0.079148	0.753097
433	GO:2000981	negative regulation of inner ear receptor cell differentiation	1 (0.28%)	4 (0.02%)	0.079148	0.753097
434	GO:2001168	positive regulation of histone H2B ubiquitination	1 (0.28%)	4 (0.02%)	0.079148	0.753097
435	GO:2001253	regulation of histone H3-K36 trimethylation	1 (0.28%)	4 (0.02%)	0.079148	0.753097
436	GO:0032401	establishment of melanosome localization	2 (0.56%)	23 (0.13%)	0.07928	0.753097
437	GO:0051904	pigment granule transport	2 (0.56%)	23 (0.13%)	0.07928	0.753097
438	GO:0070268	cornification	5 (1.4%)	112 (0.64%)	0.079311	0.753097
439	GO:1905114	cell surface receptor signaling pathway involved in cell-cell signaling	18 (5.04%)	614 (3.51%)	0.079511	0.753275
440	GO:0002220	innate immune response activating cell surface receptor signaling pathway	5 (1.4%)	113 (0.65%)	0.081673	0.771916
441	GO:0061912	selective autophagy	3 (0.84%)	50 (0.29%)	0.08185	0.771916
442	GO:0009595	detection of biotic stimulus	2 (0.56%)	24 (0.14%)	0.085359	0.790416
443	GO:0014829	vascular smooth muscle contraction	2 (0.56%)	24 (0.14%)	0.085359	0.790416
444	GO:0021544	subpallium development	2 (0.56%)	24 (0.14%)	0.085359	0.790416
445	GO:0021697	cerebellar cortex formation	2 (0.56%)	24 (0.14%)	0.085359	0.790416
446	GO:0032528	microvillus organization	2 (0.56%)	24 (0.14%)	0.085359	0.790416
447	GO:0046475	glycerophospholipid catabolic process	2 (0.56%)	24 (0.14%)	0.085359	0.790416
448	GO:0051905	establishment of pigment granule localization	2 (0.56%)	24 (0.14%)	0.085359	0.790416
449	GO:0062009	secondary palate development	2 (0.56%)	24 (0.14%)	0.085359	0.790416
450	GO:0035176	social behavior	3 (0.84%)	51 (0.29%)	0.085712	0.790416
451	GO:0051703	intraspecies interaction between organisms	3 (0.84%)	51 (0.29%)	0.085712	0.790416
452	GO:0007283	spermatogenesis	16 (4.48%)	539 (3.08%)	0.086886	0.79826
453	GO:0048869	cellular developmental process	101 (28.29%)	4383 (25.05%)	0.086947	0.79826
454	GO:0061351	neural precursor cell proliferation	6 (1.68%)	151 (0.86%)	0.089266	0.801824
455	GO:0051205	protein insertion into membrane	3 (0.84%)	52 (0.3%)	0.089651	0.801824
456	GO:0006333	chromatin assembly or disassembly	7 (1.96%)	188 (1.07%)	0.090987	0.801824
457	GO:0032400	melanosome localization	2 (0.56%)	25 (0.14%)	0.091575	0.801824
458	GO:0050927	positive regulation of positive chemotaxis	2 (0.56%)	25 (0.14%)	0.091575	0.801824
459	GO:0045596	negative regulation of cell differentiation	20 (5.6%)	712 (4.07%)	0.093275	0.801824
460	GO:0070228	regulation of lymphocyte apoptotic process	3 (0.84%)	53 (0.3%)	0.093663	0.801824
461	GO:0045682	regulation of epidermis development	4 (1.12%)	85 (0.49%)	0.095864	0.801824
462	GO:0070830	bicellular tight junction assembly	3 (0.84%)	54 (0.31%)	0.097749	0.801824
463	GO:0036152	phosphatidylethanolamine acyl-chain remodeling	2 (0.56%)	26 (0.15%)	0.097917	0.801824
464	GO:0050926	regulation of positive chemotaxis	2 (0.56%)	26 (0.15%)	0.097917	0.801824
465	GO:0051875	pigment granule localization	2 (0.56%)	26 (0.15%)	0.097917	0.801824
466	GO:0072273	metanephric nephron morphogenesis	2 (0.56%)	26 (0.15%)	0.097917	0.801824
467	GO:0001757	somite specification	1 (0.28%)	5 (0.03%)	0.097939	0.801824
468	GO:0001992	regulation of systemic arterial blood pressure by vasopressin	1 (0.28%)	5 (0.03%)	0.097939	0.801824
469	GO:0002085	inhibition of neuroepithelial cell differentiation	1 (0.28%)	5 (0.03%)	0.097939	0.801824
470	GO:0006113	fermentation	1 (0.28%)	5 (0.03%)	0.097939	0.801824
471	GO:0006572	tyrosine catabolic process	1 (0.28%)	5 (0.03%)	0.097939	0.801824
472	GO:0014905	myoblast fusion involved in skeletal muscle regeneration	1 (0.28%)	5 (0.03%)	0.097939	0.801824
473	GO:0015734	taurine transport	1 (0.28%)	5 (0.03%)	0.097939	0.801824
474	GO:0021815	modulation of microtubule cytoskeleton involved in cerebral cortex radial glia guided migration	1 (0.28%)	5 (0.03%)	0.097939	0.801824
475	GO:0030035	microspike assembly	1 (0.28%)	5 (0.03%)	0.097939	0.801824
476	GO:0031133	regulation of axon diameter	1 (0.28%)	5 (0.03%)	0.097939	0.801824
477	GO:0031580	membrane raft distribution	1 (0.28%)	5 (0.03%)	0.097939	0.801824
478	GO:0033184	positive regulation of histone ubiquitination	1 (0.28%)	5 (0.03%)	0.097939	0.801824
479	GO:0035927	RNA import into mitochondrion	1 (0.28%)	5 (0.03%)	0.097939	0.801824
480	GO:0042713	sperm ejaculation	1 (0.28%)	5 (0.03%)	0.097939	0.801824
481	GO:0043465	regulation of fermentation	1 (0.28%)	5 (0.03%)	0.097939	0.801824
482	GO:0043504	mitochondrial DNA repair	1 (0.28%)	5 (0.03%)	0.097939	0.801824
483	GO:0045040	protein import into mitochondrial outer membrane	1 (0.28%)	5 (0.03%)	0.097939	0.801824
484	GO:0045338	farnesyl diphosphate metabolic process	1 (0.28%)	5 (0.03%)	0.097939	0.801824
485	GO:0046104	thymidine metabolic process	1 (0.28%)	5 (0.03%)	0.097939	0.801824
486	GO:0046125	pyrimidine deoxyribonucleoside metabolic process	1 (0.28%)	5 (0.03%)	0.097939	0.801824
487	GO:0046874	quinolinate metabolic process	1 (0.28%)	5 (0.03%)	0.097939	0.801824
488	GO:0048625	myoblast fate commitment	1 (0.28%)	5 (0.03%)	0.097939	0.801824
489	GO:0051036	regulation of endosome size	1 (0.28%)	5 (0.03%)	0.097939	0.801824
490	GO:0051097	negative regulation of helicase activity	1 (0.28%)	5 (0.03%)	0.097939	0.801824
491	GO:0051490	negative regulation of filopodium assembly	1 (0.28%)	5 (0.03%)	0.097939	0.801824
492	GO:0051754	meiotic sister chromatid cohesion, centromeric	1 (0.28%)	5 (0.03%)	0.097939	0.801824
493	GO:0051987	positive regulation of attachment of spindle microtubules to kinetochore	1 (0.28%)	5 (0.03%)	0.097939	0.801824
494	GO:0060406	positive regulation of penile erection	1 (0.28%)	5 (0.03%)	0.097939	0.801824
495	GO:0060903	positive regulation of meiosis I	1 (0.28%)	5 (0.03%)	0.097939	0.801824
496	GO:0071389	cellular response to mineralocorticoid stimulus	1 (0.28%)	5 (0.03%)	0.097939	0.801824
497	GO:0071504	cellular response to heparin	1 (0.28%)	5 (0.03%)	0.097939	0.801824
498	GO:0075525	viral translational termination-reinitiation	1 (0.28%)	5 (0.03%)	0.097939	0.801824
499	GO:0090259	regulation of retinal ganglion cell axon guidance	1 (0.28%)	5 (0.03%)	0.097939	0.801824
500	GO:0097198	histone H3-K36 trimethylation	1 (0.28%)	5 (0.03%)	0.097939	0.801824
501	GO:0098920	retrograde trans-synaptic signaling by lipid	1 (0.28%)	5 (0.03%)	0.097939	0.801824
502	GO:0098921	retrograde trans-synaptic signaling by endocannabinoid	1 (0.28%)	5 (0.03%)	0.097939	0.801824
503	GO:1901490	regulation of lymphangiogenesis	1 (0.28%)	5 (0.03%)	0.097939	0.801824
504	GO:1903722	regulation of centriole elongation	1 (0.28%)	5 (0.03%)	0.097939	0.801824
505	GO:1904026	regulation of collagen fibril organization	1 (0.28%)	5 (0.03%)	0.097939	0.801824
506	GO:1904885	beta-catenin destruction complex assembly	1 (0.28%)	5 (0.03%)	0.097939	0.801824
507	GO:2000977	regulation of forebrain neuron differentiation	1 (0.28%)	5 (0.03%)	0.097939	0.801824
508	GO:2001166	regulation of histone H2B ubiquitination	1 (0.28%)	5 (0.03%)	0.097939	0.801824
509	GO:0060429	epithelium development	33 (9.24%)	1281 (7.32%)	0.098464	0.80454
510	GO:0009790	embryo development	27 (7.56%)	1022 (5.84%)	0.101847	0.8294
511	GO:0120192	tight junction assembly	3 (0.84%)	55 (0.31%)	0.101905	0.8294
512	GO:0070125	mitochondrial translational elongation	4 (1.12%)	87 (0.5%)	0.102214	0.830046
513	GO:0001835	blastocyst hatching	2 (0.56%)	27 (0.15%)	0.104379	0.830046
514	GO:0010719	negative regulation of epithelial to mesenchymal transition	2 (0.56%)	27 (0.15%)	0.104379	0.830046
515	GO:0010971	positive regulation of G2/M transition of mitotic cell cycle	2 (0.56%)	27 (0.15%)	0.104379	0.830046
516	GO:0022616	DNA strand elongation	2 (0.56%)	27 (0.15%)	0.104379	0.830046
517	GO:0035188	hatching	2 (0.56%)	27 (0.15%)	0.104379	0.830046
518	GO:0036151	phosphatidylcholine acyl-chain remodeling	2 (0.56%)	27 (0.15%)	0.104379	0.830046
519	GO:0042759	long-chain fatty acid biosynthetic process	2 (0.56%)	27 (0.15%)	0.104379	0.830046
520	GO:0071684	organism emergence from protective structure	2 (0.56%)	27 (0.15%)	0.104379	0.830046
521	GO:1900739	regulation of protein insertion into mitochondrial membrane involved in apoptotic signaling pathway	2 (0.56%)	27 (0.15%)	0.104379	0.830046
522	GO:1900740	positive regulation of protein insertion into mitochondrial membrane involved in apoptotic signaling pathway	2 (0.56%)	27 (0.15%)	0.104379	0.830046
523	GO:2000463	positive regulation of excitatory postsynaptic potential	2 (0.56%)	27 (0.15%)	0.104379	0.830046
524	GO:0000768	syncytium formation by plasma membrane fusion	3 (0.84%)	56 (0.32%)	0.106131	0.834914
525	GO:0006383	transcription by RNA polymerase III	3 (0.84%)	56 (0.32%)	0.106131	0.834914
526	GO:0065002	intracellular protein transmembrane transport	3 (0.84%)	56 (0.32%)	0.106131	0.834914
527	GO:0140253	cell-cell fusion	3 (0.84%)	56 (0.32%)	0.106131	0.834914
528	GO:0048232	male gamete generation	16 (4.48%)	557 (3.18%)	0.107454	0.834914
529	GO:0030317	flagellated sperm motility	4 (1.12%)	89 (0.51%)	0.108752	0.834914
530	GO:0061053	somite development	4 (1.12%)	89 (0.51%)	0.108752	0.834914
531	GO:0097722	sperm motility	4 (1.12%)	89 (0.51%)	0.108752	0.834914
532	GO:0006949	syncytium formation	3 (0.84%)	57 (0.33%)	0.110424	0.834914
533	GO:0009074	aromatic amino acid family catabolic process	2 (0.56%)	28 (0.16%)	0.110954	0.834914
534	GO:0010661	positive regulation of muscle cell apoptotic process	2 (0.56%)	28 (0.16%)	0.110954	0.834914
535	GO:0032459	regulation of protein oligomerization	2 (0.56%)	28 (0.16%)	0.110954	0.834914
536	GO:0050858	negative regulation of antigen receptor-mediated signaling pathway	2 (0.56%)	28 (0.16%)	0.110954	0.834914
537	GO:0099560	synaptic membrane adhesion	2 (0.56%)	28 (0.16%)	0.110954	0.834914
538	GO:0032501	multicellular organismal process	167 (46.78%)	7607 (43.47%)	0.111442	0.834914
539	GO:0051093	negative regulation of developmental process	25 (7%)	950 (5.43%)	0.115845	0.834914
540	GO:0001957	intramembranous ossification	1 (0.28%)	6 (0.03%)	0.116347	0.834914
541	GO:0002326	B cell lineage commitment	1 (0.28%)	6 (0.03%)	0.116347	0.834914
542	GO:0003402	planar cell polarity pathway involved in axis elongation	1 (0.28%)	6 (0.03%)	0.116347	0.834914
543	GO:0006498	N-terminal protein lipidation	1 (0.28%)	6 (0.03%)	0.116347	0.834914
544	GO:0007406	negative regulation of neuroblast proliferation	1 (0.28%)	6 (0.03%)	0.116347	0.834914
545	GO:0008626	granzyme-mediated apoptotic signaling pathway	1 (0.28%)	6 (0.03%)	0.116347	0.834914
546	GO:0009403	toxin biosynthetic process	1 (0.28%)	6 (0.03%)	0.116347	0.834914
547	GO:0015015	heparan sulfate proteoglycan biosynthetic process, enzymatic modification	1 (0.28%)	6 (0.03%)	0.116347	0.834914
548	GO:0015803	branched-chain amino acid transport	1 (0.28%)	6 (0.03%)	0.116347	0.834914
549	GO:0021937	cerebellar Purkinje cell-granule cell precursor cell signaling involved in regulation of granule cell precursor cell proliferation	1 (0.28%)	6 (0.03%)	0.116347	0.834914
550	GO:0032534	regulation of microvillus assembly	1 (0.28%)	6 (0.03%)	0.116347	0.834914
551	GO:0036072	direct ossification	1 (0.28%)	6 (0.03%)	0.116347	0.834914
552	GO:0038031	non-canonical Wnt signaling pathway via JNK cascade	1 (0.28%)	6 (0.03%)	0.116347	0.834914
553	GO:0042791	5S class rRNA transcription by RNA polymerase III	1 (0.28%)	6 (0.03%)	0.116347	0.834914
554	GO:0046601	positive regulation of centriole replication	1 (0.28%)	6 (0.03%)	0.116347	0.834914
555	GO:0050916	sensory perception of sweet taste	1 (0.28%)	6 (0.03%)	0.116347	0.834914
556	GO:0050917	sensory perception of umami taste	1 (0.28%)	6 (0.03%)	0.116347	0.834914
557	GO:0051552	flavone metabolic process	1 (0.28%)	6 (0.03%)	0.116347	0.834914
558	GO:0051665	membrane raft localization	1 (0.28%)	6 (0.03%)	0.116347	0.834914
559	GO:0060729	intestinal epithelial structure maintenance	1 (0.28%)	6 (0.03%)	0.116347	0.834914
560	GO:0061038	uterus morphogenesis	1 (0.28%)	6 (0.03%)	0.116347	0.834914
561	GO:0061046	regulation of branching involved in lung morphogenesis	1 (0.28%)	6 (0.03%)	0.116347	0.834914
562	GO:0061074	regulation of neural retina development	1 (0.28%)	6 (0.03%)	0.116347	0.834914
563	GO:0061419	positive regulation of transcription from RNA polymerase II promoter in response to hypoxia	1 (0.28%)	6 (0.03%)	0.116347	0.834914
564	GO:0061511	centriole elongation	1 (0.28%)	6 (0.03%)	0.116347	0.834914
565	GO:0070245	positive regulation of thymocyte apoptotic process	1 (0.28%)	6 (0.03%)	0.116347	0.834914
566	GO:0071500	cellular response to nitrosative stress	1 (0.28%)	6 (0.03%)	0.116347	0.834914
567	GO:0071503	response to heparin	1 (0.28%)	6 (0.03%)	0.116347	0.834914
568	GO:0072049	comma-shaped body morphogenesis	1 (0.28%)	6 (0.03%)	0.116347	0.834914
569	GO:0072174	metanephric tubule formation	1 (0.28%)	6 (0.03%)	0.116347	0.834914
570	GO:0090315	negative regulation of protein targeting to membrane	1 (0.28%)	6 (0.03%)	0.116347	0.834914
571	GO:1902949	positive regulation of tau-protein kinase activity	1 (0.28%)	6 (0.03%)	0.116347	0.834914
572	GO:1904415	regulation of xenophagy	1 (0.28%)	6 (0.03%)	0.116347	0.834914
573	GO:1904417	positive regulation of xenophagy	1 (0.28%)	6 (0.03%)	0.116347	0.834914
574	GO:1904683	regulation of metalloendopeptidase activity	1 (0.28%)	6 (0.03%)	0.116347	0.834914
575	GO:2000405	negative regulation of T cell migration	1 (0.28%)	6 (0.03%)	0.116347	0.834914
576	GO:2000739	regulation of mesenchymal stem cell differentiation	1 (0.28%)	6 (0.03%)	0.116347	0.834914
577	GO:0006691	leukotriene metabolic process	2 (0.56%)	29 (0.17%)	0.117633	0.834914
578	GO:2000108	positive regulation of leukocyte apoptotic process	2 (0.56%)	29 (0.17%)	0.117633	0.834914
579	GO:0060541	respiratory system development	7 (1.96%)	201 (1.15%)	0.118061	0.834914
580	GO:0001656	metanephros development	4 (1.12%)	92 (0.53%)	0.118901	0.834914
581	GO:0007029	endoplasmic reticulum organization	3 (0.84%)	59 (0.34%)	0.119207	0.834914
582	GO:0007405	neuroblast proliferation	3 (0.84%)	59 (0.34%)	0.119207	0.834914
583	GO:0017038	protein import	7 (1.96%)	203 (1.16%)	0.122562	0.834914
584	GO:0045604	regulation of epidermal cell differentiation	3 (0.84%)	60 (0.34%)	0.123692	0.834914
585	GO:0051568	histone H3-K4 methylation	3 (0.84%)	60 (0.34%)	0.123692	0.834914
586	GO:0120193	tight junction organization	3 (0.84%)	60 (0.34%)	0.123692	0.834914
587	GO:0008033	tRNA processing	5 (1.4%)	129 (0.74%)	0.124326	0.834914
588	GO:0000002	mitochondrial genome maintenance	2 (0.56%)	30 (0.17%)	0.124411	0.834914
589	GO:0032786	positive regulation of DNA-templated transcription, elongation	2 (0.56%)	30 (0.17%)	0.124411	0.834914
590	GO:1902751	positive regulation of cell cycle G2/M phase transition	2 (0.56%)	30 (0.17%)	0.124411	0.834914
591	GO:1905476	negative regulation of protein localization to membrane	2 (0.56%)	30 (0.17%)	0.124411	0.834914
592	GO:0001844	protein insertion into mitochondrial membrane involved in apoptotic signaling pathway	2 (0.56%)	31 (0.18%)	0.131279	0.834914
593	GO:0002183	cytoplasmic translational initiation	2 (0.56%)	31 (0.18%)	0.131279	0.834914
594	GO:0003401	axis elongation	2 (0.56%)	31 (0.18%)	0.131279	0.834914
595	GO:0034243	regulation of transcription elongation from RNA polymerase II promoter	2 (0.56%)	31 (0.18%)	0.131279	0.834914
596	GO:0046471	phosphatidylglycerol metabolic process	2 (0.56%)	31 (0.18%)	0.131279	0.834914
597	GO:0150077	regulation of neuroinflammatory response	2 (0.56%)	31 (0.18%)	0.131279	0.834914
598	GO:1902692	regulation of neuroblast proliferation	2 (0.56%)	31 (0.18%)	0.131279	0.834914
599	GO:0010812	negative regulation of cell-substrate adhesion	3 (0.84%)	62 (0.35%)	0.132843	0.834914
600	GO:0031646	positive regulation of neurological system process	3 (0.84%)	62 (0.35%)	0.132843	0.834914
601	GO:0046503	glycerolipid catabolic process	3 (0.84%)	62 (0.35%)	0.132843	0.834914
602	GO:0006323	DNA packaging	7 (1.96%)	208 (1.19%)	0.134192	0.834914
603	GO:0000414	regulation of histone H3-K36 methylation	1 (0.28%)	7 (0.04%)	0.134381	0.834914
604	GO:0001554	luteolysis	1 (0.28%)	7 (0.04%)	0.134381	0.834914
605	GO:0002606	positive regulation of dendritic cell antigen processing and presentation	1 (0.28%)	7 (0.04%)	0.134381	0.834914
606	GO:0010890	positive regulation of sequestering of triglyceride	1 (0.28%)	7 (0.04%)	0.134381	0.834914
607	GO:0014719	skeletal muscle satellite cell activation	1 (0.28%)	7 (0.04%)	0.134381	0.834914
608	GO:0019249	lactate biosynthetic process	1 (0.28%)	7 (0.04%)	0.134381	0.834914
609	GO:0021796	cerebral cortex regionalization	1 (0.28%)	7 (0.04%)	0.134381	0.834914
610	GO:0021861	forebrain radial glial cell differentiation	1 (0.28%)	7 (0.04%)	0.134381	0.834914
611	GO:0030046	parallel actin filament bundle assembly	1 (0.28%)	7 (0.04%)	0.134381	0.834914
612	GO:0030300	regulation of intestinal cholesterol absorption	1 (0.28%)	7 (0.04%)	0.134381	0.834914
613	GO:0032287	peripheral nervous system myelin maintenance	1 (0.28%)	7 (0.04%)	0.134381	0.834914
614	GO:0032696	negative regulation of interleukin-13 production	1 (0.28%)	7 (0.04%)	0.134381	0.834914
615	GO:0032714	negative regulation of interleukin-5 production	1 (0.28%)	7 (0.04%)	0.134381	0.834914
616	GO:0032808	lacrimal gland development	1 (0.28%)	7 (0.04%)	0.134381	0.834914
617	GO:0034354	de novo' NAD biosynthetic process from tryptophan	1 (0.28%)	7 (0.04%)	0.134381	0.834914
618	GO:0034627	de novo' NAD biosynthetic process	1 (0.28%)	7 (0.04%)	0.134381	0.834914
619	GO:0036089	cleavage furrow formation	1 (0.28%)	7 (0.04%)	0.134381	0.834914
620	GO:0038030	non-canonical Wnt signaling pathway via MAPK cascade	1 (0.28%)	7 (0.04%)	0.134381	0.834914
621	GO:0038171	cannabinoid signaling pathway	1 (0.28%)	7 (0.04%)	0.134381	0.834914
622	GO:0042138	meiotic DNA double-strand break formation	1 (0.28%)	7 (0.04%)	0.134381	0.834914
623	GO:0042797	tRNA transcription by RNA polymerase III	1 (0.28%)	7 (0.04%)	0.134381	0.834914
624	GO:0052696	flavonoid glucuronidation	1 (0.28%)	7 (0.04%)	0.134381	0.834914
625	GO:0060028	convergent extension involved in axis elongation	1 (0.28%)	7 (0.04%)	0.134381	0.834914
626	GO:0060136	embryonic process involved in female pregnancy	1 (0.28%)	7 (0.04%)	0.134381	0.834914
627	GO:0060405	regulation of penile erection	1 (0.28%)	7 (0.04%)	0.134381	0.834914
628	GO:0060455	negative regulation of gastric acid secretion	1 (0.28%)	7 (0.04%)	0.134381	0.834914
629	GO:0070474	positive regulation of uterine smooth muscle contraction	1 (0.28%)	7 (0.04%)	0.134381	0.834914
630	GO:0071421	manganese ion transmembrane transport	1 (0.28%)	7 (0.04%)	0.134381	0.834914
631	GO:0071494	cellular response to UV-C	1 (0.28%)	7 (0.04%)	0.134381	0.834914
632	GO:0071763	nuclear membrane organization	1 (0.28%)	7 (0.04%)	0.134381	0.834914
633	GO:0072257	metanephric nephron tubule epithelial cell differentiation	1 (0.28%)	7 (0.04%)	0.134381	0.834914
634	GO:0072307	regulation of metanephric nephron tubule epithelial cell differentiation	1 (0.28%)	7 (0.04%)	0.134381	0.834914
635	GO:0097065	anterior head development	1 (0.28%)	7 (0.04%)	0.134381	0.834914
636	GO:1901525	negative regulation of mitophagy	1 (0.28%)	7 (0.04%)	0.134381	0.834914
637	GO:1901642	nucleoside transmembrane transport	1 (0.28%)	7 (0.04%)	0.134381	0.834914
638	GO:1901858	regulation of mitochondrial DNA metabolic process	1 (0.28%)	7 (0.04%)	0.134381	0.834914
639	GO:1902416	positive regulation of mRNA binding	1 (0.28%)	7 (0.04%)	0.134381	0.834914
640	GO:1902474	positive regulation of protein localization to synapse	1 (0.28%)	7 (0.04%)	0.134381	0.834914
641	GO:1902774	late endosome to lysosome transport	1 (0.28%)	7 (0.04%)	0.134381	0.834914
642	GO:1902866	regulation of retina development in camera-type eye	1 (0.28%)	7 (0.04%)	0.134381	0.834914
643	GO:1904729	regulation of intestinal lipid absorption	1 (0.28%)	7 (0.04%)	0.134381	0.834914
644	GO:1905049	negative regulation of metallopeptidase activity	1 (0.28%)	7 (0.04%)	0.134381	0.834914
645	GO:1990144	intrinsic apoptotic signaling pathway in response to hypoxia	1 (0.28%)	7 (0.04%)	0.134381	0.834914
646	GO:1990791	dorsal root ganglion development	1 (0.28%)	7 (0.04%)	0.134381	0.834914
647	GO:2000138	positive regulation of cell proliferation involved in heart morphogenesis	1 (0.28%)	7 (0.04%)	0.134381	0.834914
648	GO:2000973	regulation of pro-B cell differentiation	1 (0.28%)	7 (0.04%)	0.134381	0.834914
649	GO:1903507	negative regulation of nucleic acid-templated transcription	32 (8.96%)	1281 (7.32%)	0.136238	0.834914
650	GO:0051253	negative regulation of RNA metabolic process	34 (9.52%)	1372 (7.84%)	0.137377	0.834914
651	GO:0003407	neural retina development	3 (0.84%)	63 (0.36%)	0.137504	0.834914
652	GO:0007585	respiratory gaseous exchange	3 (0.84%)	63 (0.36%)	0.137504	0.834914
653	GO:0043297	apical junction assembly	3 (0.84%)	63 (0.36%)	0.137504	0.834914
654	GO:1902679	negative regulation of RNA biosynthetic process	32 (8.96%)	1283 (7.33%)	0.138137	0.834914
655	GO:0002323	natural killer cell activation involved in immune response	2 (0.56%)	32 (0.18%)	0.138232	0.834914
656	GO:0003382	epithelial cell morphogenesis	2 (0.56%)	32 (0.18%)	0.138232	0.834914
657	GO:0008210	estrogen metabolic process	2 (0.56%)	32 (0.18%)	0.138232	0.834914
658	GO:0031338	regulation of vesicle fusion	2 (0.56%)	32 (0.18%)	0.138232	0.834914
659	GO:0032228	regulation of synaptic transmission, GABAergic	2 (0.56%)	32 (0.18%)	0.138232	0.834914
660	GO:0032594	protein transport within lipid bilayer	2 (0.56%)	32 (0.18%)	0.138232	0.834914
661	GO:1905606	regulation of presynapse assembly	2 (0.56%)	32 (0.18%)	0.138232	0.834914
662	GO:0050768	negative regulation of neurogenesis	9 (2.52%)	289 (1.65%)	0.138271	0.834914
663	GO:0090150	establishment of protein localization to membrane	10 (2.8%)	330 (1.89%)	0.13921	0.834914
664	GO:0007006	mitochondrial membrane organization	5 (1.4%)	134 (0.77%)	0.13942	0.834914
665	GO:0006626	protein targeting to mitochondrion	4 (1.12%)	98 (0.56%)	0.140358	0.834914
666	GO:0050710	negative regulation of cytokine secretion	3 (0.84%)	64 (0.37%)	0.142221	0.834914
667	GO:0071806	protein transmembrane transport	3 (0.84%)	64 (0.37%)	0.142221	0.834914
668	GO:0003338	metanephros morphogenesis	2 (0.56%)	33 (0.19%)	0.145264	0.834914
669	GO:0009954	proximal/distal pattern formation	2 (0.56%)	33 (0.19%)	0.145264	0.834914
670	GO:0021696	cerebellar cortex morphogenesis	2 (0.56%)	33 (0.19%)	0.145264	0.834914
671	GO:0032814	regulation of natural killer cell activation	2 (0.56%)	33 (0.19%)	0.145264	0.834914
672	GO:0035115	embryonic forelimb morphogenesis	2 (0.56%)	33 (0.19%)	0.145264	0.834914
673	GO:0035774	positive regulation of insulin secretion involved in cellular response to glucose stimulus	2 (0.56%)	33 (0.19%)	0.145264	0.834914
674	GO:0042407	cristae formation	2 (0.56%)	33 (0.19%)	0.145264	0.834914
675	GO:0045907	positive regulation of vasoconstriction	2 (0.56%)	33 (0.19%)	0.145264	0.834914
676	GO:0060122	inner ear receptor cell stereocilium organization	2 (0.56%)	33 (0.19%)	0.145264	0.834914
677	GO:0099174	regulation of presynapse organization	2 (0.56%)	33 (0.19%)	0.145264	0.834914
678	GO:0019748	secondary metabolic process	3 (0.84%)	65 (0.37%)	0.146991	0.834914
679	GO:0072091	regulation of stem cell proliferation	3 (0.84%)	65 (0.37%)	0.146991	0.834914
680	GO:0007009	plasma membrane organization	4 (1.12%)	100 (0.57%)	0.147832	0.834914
681	GO:0002429	immune response-activating cell surface receptor signaling pathway	13 (3.64%)	461 (2.63%)	0.150549	0.834914
682	GO:0090277	positive regulation of peptide hormone secretion	4 (1.12%)	101 (0.58%)	0.151626	0.834914
683	GO:1990542	mitochondrial transmembrane transport	4 (1.12%)	101 (0.58%)	0.151626	0.834914
684	GO:0006839	mitochondrial transport	8 (2.24%)	255 (1.46%)	0.151732	0.834914
685	GO:0051705	multi-organism behavior	3 (0.84%)	66 (0.38%)	0.151812	0.834914
686	GO:0060675	ureteric bud morphogenesis	3 (0.84%)	66 (0.38%)	0.151812	0.834914
687	GO:0032543	mitochondrial translation	5 (1.4%)	138 (0.79%)	0.152046	0.834914
688	GO:0046330	positive regulation of JNK cascade	5 (1.4%)	138 (0.79%)	0.152046	0.834914
689	GO:0000733	DNA strand renaturation	1 (0.28%)	8 (0.05%)	0.152047	0.834914
690	GO:0001542	ovulation from ovarian follicle	1 (0.28%)	8 (0.05%)	0.152047	0.834914
691	GO:0001714	endodermal cell fate specification	1 (0.28%)	8 (0.05%)	0.152047	0.834914
692	GO:0001955	blood vessel maturation	1 (0.28%)	8 (0.05%)	0.152047	0.834914
693	GO:0002480	antigen processing and presentation of exogenous peptide antigen via MHC class I, TAP-independent	1 (0.28%)	8 (0.05%)	0.152047	0.834914
694	GO:0007197	adenylate cyclase-inhibiting G protein-coupled acetylcholine receptor signaling pathway	1 (0.28%)	8 (0.05%)	0.152047	0.834914
695	GO:0009120	deoxyribonucleoside metabolic process	1 (0.28%)	8 (0.05%)	0.152047	0.834914
696	GO:0009304	tRNA transcription	1 (0.28%)	8 (0.05%)	0.152047	0.834914
697	GO:0010510	regulation of acetyl-CoA biosynthetic process from pyruvate	1 (0.28%)	8 (0.05%)	0.152047	0.834914
698	GO:0010825	positive regulation of centrosome duplication	1 (0.28%)	8 (0.05%)	0.152047	0.834914
699	GO:0014908	myotube differentiation involved in skeletal muscle regeneration	1 (0.28%)	8 (0.05%)	0.152047	0.834914
700	GO:0015858	nucleoside transport	1 (0.28%)	8 (0.05%)	0.152047	0.834914
701	GO:0021684	cerebellar granular layer formation	1 (0.28%)	8 (0.05%)	0.152047	0.834914
702	GO:0021707	cerebellar granule cell differentiation	1 (0.28%)	8 (0.05%)	0.152047	0.834914
703	GO:0021814	cell motility involved in cerebral cortex radial glia guided migration	1 (0.28%)	8 (0.05%)	0.152047	0.834914
704	GO:0021940	positive regulation of cerebellar granule cell precursor proliferation	1 (0.28%)	8 (0.05%)	0.152047	0.834914
705	GO:0030916	otic vesicle formation	1 (0.28%)	8 (0.05%)	0.152047	0.834914
706	GO:0032511	late endosome to vacuole transport via multivesicular body sorting pathway	1 (0.28%)	8 (0.05%)	0.152047	0.834914
707	GO:0032906	transforming growth factor beta2 production	1 (0.28%)	8 (0.05%)	0.152047	0.834914
708	GO:0032909	regulation of transforming growth factor beta2 production	1 (0.28%)	8 (0.05%)	0.152047	0.834914
709	GO:0034638	phosphatidylcholine catabolic process	1 (0.28%)	8 (0.05%)	0.152047	0.834914
710	GO:0035881	amacrine cell differentiation	1 (0.28%)	8 (0.05%)	0.152047	0.834914
711	GO:0035947	regulation of gluconeogenesis by regulation of transcription from RNA polymerase II promoter	1 (0.28%)	8 (0.05%)	0.152047	0.834914
712	GO:0043320	natural killer cell degranulation	1 (0.28%)	8 (0.05%)	0.152047	0.834914
713	GO:0045144	meiotic sister chromatid segregation	1 (0.28%)	8 (0.05%)	0.152047	0.834914
714	GO:0045607	regulation of inner ear auditory receptor cell differentiation	1 (0.28%)	8 (0.05%)	0.152047	0.834914
715	GO:0045631	regulation of mechanoreceptor differentiation	1 (0.28%)	8 (0.05%)	0.152047	0.834914
716	GO:0046532	regulation of photoreceptor cell differentiation	1 (0.28%)	8 (0.05%)	0.152047	0.834914
717	GO:0046533	negative regulation of photoreceptor cell differentiation	1 (0.28%)	8 (0.05%)	0.152047	0.834914
718	GO:0048102	autophagic cell death	1 (0.28%)	8 (0.05%)	0.152047	0.834914
719	GO:0048341	paraxial mesoderm formation	1 (0.28%)	8 (0.05%)	0.152047	0.834914
720	GO:0048539	bone marrow development	1 (0.28%)	8 (0.05%)	0.152047	0.834914
721	GO:0051177	meiotic sister chromatid cohesion	1 (0.28%)	8 (0.05%)	0.152047	0.834914
722	GO:0060137	maternal process involved in parturition	1 (0.28%)	8 (0.05%)	0.152047	0.834914
723	GO:0060316	positive regulation of ryanodine-sensitive calcium-release channel activity	1 (0.28%)	8 (0.05%)	0.152047	0.834914
724	GO:0060484	lung-associated mesenchyme development	1 (0.28%)	8 (0.05%)	0.152047	0.834914
725	GO:0060534	trachea cartilage development	1 (0.28%)	8 (0.05%)	0.152047	0.834914
726	GO:0060631	regulation of meiosis I	1 (0.28%)	8 (0.05%)	0.152047	0.834914
727	GO:0061101	neuroendocrine cell differentiation	1 (0.28%)	8 (0.05%)	0.152047	0.834914
728	GO:0061476	response to anticoagulant	1 (0.28%)	8 (0.05%)	0.152047	0.834914
729	GO:0072033	renal vesicle formation	1 (0.28%)	8 (0.05%)	0.152047	0.834914
730	GO:0072050	S-shaped body morphogenesis	1 (0.28%)	8 (0.05%)	0.152047	0.834914
731	GO:0072161	mesenchymal cell differentiation involved in kidney development	1 (0.28%)	8 (0.05%)	0.152047	0.834914
732	GO:0072201	negative regulation of mesenchymal cell proliferation	1 (0.28%)	8 (0.05%)	0.152047	0.834914
733	GO:0072497	mesenchymal stem cell differentiation	1 (0.28%)	8 (0.05%)	0.152047	0.834914
734	GO:0072603	interleukin-5 secretion	1 (0.28%)	8 (0.05%)	0.152047	0.834914
735	GO:0090091	positive regulation of extracellular matrix disassembly	1 (0.28%)	8 (0.05%)	0.152047	0.834914
736	GO:0090160	Golgi to lysosome transport	1 (0.28%)	8 (0.05%)	0.152047	0.834914
737	GO:0090269	fibroblast growth factor production	1 (0.28%)	8 (0.05%)	0.152047	0.834914
738	GO:0090270	regulation of fibroblast growth factor production	1 (0.28%)	8 (0.05%)	0.152047	0.834914
739	GO:0090400	stress-induced premature senescence	1 (0.28%)	8 (0.05%)	0.152047	0.834914
740	GO:0099541	trans-synaptic signaling by lipid	1 (0.28%)	8 (0.05%)	0.152047	0.834914
741	GO:0099542	trans-synaptic signaling by endocannabinoid	1 (0.28%)	8 (0.05%)	0.152047	0.834914
742	GO:0150012	positive regulation of neuron projection arborization	1 (0.28%)	8 (0.05%)	0.152047	0.834914
743	GO:1900040	regulation of interleukin-2 secretion	1 (0.28%)	8 (0.05%)	0.152047	0.834914
744	GO:1900364	negative regulation of mRNA polyadenylation	1 (0.28%)	8 (0.05%)	0.152047	0.834914
745	GO:1901201	regulation of extracellular matrix assembly	1 (0.28%)	8 (0.05%)	0.152047	0.834914
746	GO:1901533	negative regulation of hematopoietic progenitor cell differentiation	1 (0.28%)	8 (0.05%)	0.152047	0.834914
747	GO:1901748	leukotriene D4 metabolic process	1 (0.28%)	8 (0.05%)	0.152047	0.834914
748	GO:1901750	leukotriene D4 biosynthetic process	1 (0.28%)	8 (0.05%)	0.152047	0.834914
749	GO:1903980	positive regulation of microglial cell activation	1 (0.28%)	8 (0.05%)	0.152047	0.834914
750	GO:1905216	positive regulation of RNA binding	1 (0.28%)	8 (0.05%)	0.152047	0.834914
751	GO:1905456	regulation of lymphoid progenitor cell differentiation	1 (0.28%)	8 (0.05%)	0.152047	0.834914
752	GO:2000020	positive regulation of male gonad development	1 (0.28%)	8 (0.05%)	0.152047	0.834914
753	GO:2000480	negative regulation of cAMP-dependent protein kinase activity	1 (0.28%)	8 (0.05%)	0.152047	0.834914
754	GO:2000662	regulation of interleukin-5 secretion	1 (0.28%)	8 (0.05%)	0.152047	0.834914
755	GO:2000794	regulation of epithelial cell proliferation involved in lung morphogenesis	1 (0.28%)	8 (0.05%)	0.152047	0.834914
756	GO:2000980	regulation of inner ear receptor cell differentiation	1 (0.28%)	8 (0.05%)	0.152047	0.834914
757	GO:2001012	mesenchymal cell differentiation involved in renal system development	1 (0.28%)	8 (0.05%)	0.152047	0.834914
758	GO:0009303	rRNA transcription	2 (0.56%)	34 (0.19%)	0.152368	0.834914
759	GO:0010464	regulation of mesenchymal cell proliferation	2 (0.56%)	34 (0.19%)	0.152368	0.834914
760	GO:0071346	cellular response to interferon-gamma	6 (1.68%)	177 (1.01%)	0.154414	0.845009
761	GO:0042108	positive regulation of cytokine biosynthetic process	3 (0.84%)	67 (0.38%)	0.156683	0.855177
762	GO:0072171	mesonephric tubule morphogenesis	3 (0.84%)	67 (0.38%)	0.156683	0.855177
763	GO:0030856	regulation of epithelial cell differentiation	5 (1.4%)	140 (0.8%)	0.158532	0.857911
764	GO:0072073	kidney epithelium development	5 (1.4%)	140 (0.8%)	0.158532	0.857911
765	GO:0006007	glucose catabolic process	2 (0.56%)	35 (0.2%)	0.159539	0.857911
766	GO:0010665	regulation of cardiac muscle cell apoptotic process	2 (0.56%)	35 (0.2%)	0.159539	0.857911
767	GO:0018149	peptide cross-linking	2 (0.56%)	35 (0.2%)	0.159539	0.857911
768	GO:0043094	cellular metabolic compound salvage	2 (0.56%)	35 (0.2%)	0.159539	0.857911
769	GO:0046633	alpha-beta T cell proliferation	2 (0.56%)	35 (0.2%)	0.159539	0.857911
770	GO:0048665	neuron fate specification	2 (0.56%)	35 (0.2%)	0.159539	0.857911
771	GO:0051084	de novo' posttranslational protein folding	2 (0.56%)	35 (0.2%)	0.159539	0.857911
772	GO:0051204	protein insertion into mitochondrial membrane	2 (0.56%)	35 (0.2%)	0.159539	0.857911
773	GO:0071634	regulation of transforming growth factor beta production	2 (0.56%)	35 (0.2%)	0.159539	0.857911
774	GO:0006415	translational termination	4 (1.12%)	104 (0.59%)	0.163225	0.857911
775	GO:0021537	telencephalon development	8 (2.24%)	260 (1.49%)	0.163473	0.857911
776	GO:0006334	nucleosome assembly	5 (1.4%)	142 (0.81%)	0.16513	0.857911
777	GO:0042737	drug catabolic process	5 (1.4%)	142 (0.81%)	0.16513	0.857911
778	GO:1905330	regulation of morphogenesis of an epithelium	6 (1.68%)	181 (1.03%)	0.165935	0.857911
779	GO:0120031	plasma membrane bounded cell projection assembly	15 (4.2%)	556 (3.18%)	0.166423	0.857911
780	GO:0061035	regulation of cartilage development	3 (0.84%)	69 (0.39%)	0.166567	0.857911
781	GO:2000243	positive regulation of reproductive process	3 (0.84%)	69 (0.39%)	0.166567	0.857911
782	GO:0140115	export across plasma membrane	2 (0.56%)	36 (0.21%)	0.16677	0.857911
783	GO:1905332	positive regulation of morphogenesis of an epithelium	2 (0.56%)	36 (0.21%)	0.16677	0.857911
784	GO:0001738	morphogenesis of a polarized epithelium	5 (1.4%)	143 (0.82%)	0.16847	0.857911
785	GO:0072006	nephron development	5 (1.4%)	143 (0.82%)	0.16847	0.857911
786	GO:0002579	positive regulation of antigen processing and presentation	1 (0.28%)	9 (0.05%)	0.169354	0.857911
787	GO:0002725	negative regulation of T cell cytokine production	1 (0.28%)	9 (0.05%)	0.169354	0.857911
788	GO:0006621	protein retention in ER lumen	1 (0.28%)	9 (0.05%)	0.169354	0.857911
789	GO:0006751	glutathione catabolic process	1 (0.28%)	9 (0.05%)	0.169354	0.857911
790	GO:0015810	aspartate transmembrane transport	1 (0.28%)	9 (0.05%)	0.169354	0.857911
791	GO:0015824	proline transport	1 (0.28%)	9 (0.05%)	0.169354	0.857911
792	GO:0022417	protein maturation by protein folding	1 (0.28%)	9 (0.05%)	0.169354	0.857911
793	GO:0031441	negative regulation of mRNA 3'-end processing	1 (0.28%)	9 (0.05%)	0.169354	0.857911
794	GO:0034058	endosomal vesicle fusion	1 (0.28%)	9 (0.05%)	0.169354	0.857911
795	GO:0034651	cortisol biosynthetic process	1 (0.28%)	9 (0.05%)	0.169354	0.857911
796	GO:0038113	interleukin-9-mediated signaling pathway	1 (0.28%)	9 (0.05%)	0.169354	0.857911
797	GO:0043129	surfactant homeostasis	1 (0.28%)	9 (0.05%)	0.169354	0.857911
798	GO:0046951	ketone body biosynthetic process	1 (0.28%)	9 (0.05%)	0.169354	0.857911
799	GO:0048865	stem cell fate commitment	1 (0.28%)	9 (0.05%)	0.169354	0.857911
800	GO:0050812	regulation of acyl-CoA biosynthetic process	1 (0.28%)	9 (0.05%)	0.169354	0.857911
801	GO:0052697	xenobiotic glucuronidation	1 (0.28%)	9 (0.05%)	0.169354	0.857911
802	GO:0060054	positive regulation of epithelial cell proliferation involved in wound healing	1 (0.28%)	9 (0.05%)	0.169354	0.857911
803	GO:0071225	cellular response to muramyl dipeptide	1 (0.28%)	9 (0.05%)	0.169354	0.857911
804	GO:0071355	cellular response to interleukin-9	1 (0.28%)	9 (0.05%)	0.169354	0.857911
805	GO:0072177	mesonephric duct development	1 (0.28%)	9 (0.05%)	0.169354	0.857911
806	GO:0097267	omega-hydroxylase P450 pathway	1 (0.28%)	9 (0.05%)	0.169354	0.857911
807	GO:0099641	anterograde axonal protein transport	1 (0.28%)	9 (0.05%)	0.169354	0.857911
808	GO:1902415	regulation of mRNA binding	1 (0.28%)	9 (0.05%)	0.169354	0.857911
809	GO:1902645	tertiary alcohol biosynthetic process	1 (0.28%)	9 (0.05%)	0.169354	0.857911
810	GO:1903147	negative regulation of autophagy of mitochondrion	1 (0.28%)	9 (0.05%)	0.169354	0.857911
811	GO:1903589	positive regulation of blood vessel endothelial cell proliferation involved in sprouting angiogenesis	1 (0.28%)	9 (0.05%)	0.169354	0.857911
812	GO:1903799	negative regulation of production of miRNAs involved in gene silencing by miRNA	1 (0.28%)	9 (0.05%)	0.169354	0.857911
813	GO:1903800	positive regulation of production of miRNAs involved in gene silencing by miRNA	1 (0.28%)	9 (0.05%)	0.169354	0.857911
814	GO:1904177	regulation of adipose tissue development	1 (0.28%)	9 (0.05%)	0.169354	0.857911
815	GO:1904478	regulation of intestinal absorption	1 (0.28%)	9 (0.05%)	0.169354	0.857911
816	GO:1990709	presynaptic active zone organization	1 (0.28%)	9 (0.05%)	0.169354	0.857911
817	GO:2000018	regulation of male gonad development	1 (0.28%)	9 (0.05%)	0.169354	0.857911
818	GO:2000253	positive regulation of feeding behavior	1 (0.28%)	9 (0.05%)	0.169354	0.857911
819	GO:2000543	positive regulation of gastrulation	1 (0.28%)	9 (0.05%)	0.169354	0.857911
820	GO:2000807	regulation of synaptic vesicle clustering	1 (0.28%)	9 (0.05%)	0.169354	0.857911
821	GO:2001179	regulation of interleukin-10 secretion	1 (0.28%)	9 (0.05%)	0.169354	0.857911
822	GO:1901222	regulation of NIK/NF-kappaB signaling	4 (1.12%)	106 (0.61%)	0.171131	0.863907
823	GO:0001756	somitogenesis	3 (0.84%)	70 (0.4%)	0.171577	0.863907
824	GO:0003341	cilium movement	3 (0.84%)	70 (0.4%)	0.171577	0.863907
825	GO:0033077	T cell differentiation in thymus	3 (0.84%)	70 (0.4%)	0.171577	0.863907
826	GO:0070227	lymphocyte apoptotic process	3 (0.84%)	70 (0.4%)	0.171577	0.863907
827	GO:0034728	nucleosome organization	6 (1.68%)	183 (1.05%)	0.17183	0.864136
828	GO:0014037	Schwann cell differentiation	2 (0.56%)	37 (0.21%)	0.174057	0.871124
829	GO:0038084	vascular endothelial growth factor signaling pathway	2 (0.56%)	37 (0.21%)	0.174057	0.871124
830	GO:0071604	transforming growth factor beta production	2 (0.56%)	37 (0.21%)	0.174057	0.871124
831	GO:1901030	positive regulation of mitochondrial outer membrane permeabilization involved in apoptotic signaling pathway	2 (0.56%)	37 (0.21%)	0.174057	0.871124
832	GO:0008203	cholesterol metabolic process	5 (1.4%)	145 (0.83%)	0.175228	0.875929
833	GO:0050891	multicellular organismal water homeostasis	3 (0.84%)	71 (0.41%)	0.176629	0.880523
834	GO:0050918	positive chemotaxis	3 (0.84%)	71 (0.41%)	0.176629	0.880523
835	GO:0045665	negative regulation of neuron differentiation	7 (1.96%)	225 (1.29%)	0.177528	0.880523
836	GO:0009792	embryo development ending in birth or egg hatching	17 (4.76%)	652 (3.73%)	0.180781	0.880523
837	GO:0001953	negative regulation of cell-matrix adhesion	2 (0.56%)	38 (0.22%)	0.181394	0.880523
838	GO:0010662	regulation of striated muscle cell apoptotic process	2 (0.56%)	38 (0.22%)	0.181394	0.880523
839	GO:0040019	positive regulation of embryonic development	2 (0.56%)	38 (0.22%)	0.181394	0.880523
840	GO:0045494	photoreceptor cell maintenance	2 (0.56%)	38 (0.22%)	0.181394	0.880523
841	GO:0046825	regulation of protein export from nucleus	2 (0.56%)	38 (0.22%)	0.181394	0.880523
842	GO:0060071	Wnt signaling pathway, planar cell polarity pathway	4 (1.12%)	109 (0.62%)	0.183233	0.880523
843	GO:0051961	negative regulation of nervous system development	9 (2.52%)	310 (1.77%)	0.184282	0.880523
844	GO:0001768	establishment of T cell polarity	1 (0.28%)	10 (0.06%)	0.186309	0.880523
845	GO:0006569	tryptophan catabolic process	1 (0.28%)	10 (0.06%)	0.186309	0.880523
846	GO:0006570	tyrosine metabolic process	1 (0.28%)	10 (0.06%)	0.186309	0.880523
847	GO:0007135	meiosis II	1 (0.28%)	10 (0.06%)	0.186309	0.880523
848	GO:0009157	deoxyribonucleoside monophosphate biosynthetic process	1 (0.28%)	10 (0.06%)	0.186309	0.880523
849	GO:0021683	cerebellar granular layer morphogenesis	1 (0.28%)	10 (0.06%)	0.186309	0.880523
850	GO:0032328	alanine transport	1 (0.28%)	10 (0.06%)	0.186309	0.880523
851	GO:0032341	aldosterone metabolic process	1 (0.28%)	10 (0.06%)	0.186309	0.880523
852	GO:0032342	aldosterone biosynthetic process	1 (0.28%)	10 (0.06%)	0.186309	0.880523
853	GO:0032815	negative regulation of natural killer cell activation	1 (0.28%)	10 (0.06%)	0.186309	0.880523
854	GO:0033182	regulation of histone ubiquitination	1 (0.28%)	10 (0.06%)	0.186309	0.880523
855	GO:0033210	leptin-mediated signaling pathway	1 (0.28%)	10 (0.06%)	0.186309	0.880523
856	GO:0034650	cortisol metabolic process	1 (0.28%)	10 (0.06%)	0.186309	0.880523
857	GO:0035090	maintenance of apical/basal cell polarity	1 (0.28%)	10 (0.06%)	0.186309	0.880523
858	GO:0035865	cellular response to potassium ion	1 (0.28%)	10 (0.06%)	0.186309	0.880523
859	GO:0042436	indole-containing compound catabolic process	1 (0.28%)	10 (0.06%)	0.186309	0.880523
860	GO:0043084	penile erection	1 (0.28%)	10 (0.06%)	0.186309	0.880523
861	GO:0044351	macropinocytosis	1 (0.28%)	10 (0.06%)	0.186309	0.880523
862	GO:0045199	maintenance of epithelial cell apical/basal polarity	1 (0.28%)	10 (0.06%)	0.186309	0.880523
863	GO:0045899	positive regulation of RNA polymerase II transcriptional preinitiation complex assembly	1 (0.28%)	10 (0.06%)	0.186309	0.880523
864	GO:0046218	indolalkylamine catabolic process	1 (0.28%)	10 (0.06%)	0.186309	0.880523
865	GO:0046710	GDP metabolic process	1 (0.28%)	10 (0.06%)	0.186309	0.880523
866	GO:0048570	notochord morphogenesis	1 (0.28%)	10 (0.06%)	0.186309	0.880523
867	GO:0051409	response to nitrosative stress	1 (0.28%)	10 (0.06%)	0.186309	0.880523
868	GO:0060502	epithelial cell proliferation involved in lung morphogenesis	1 (0.28%)	10 (0.06%)	0.186309	0.880523
869	GO:0061635	regulation of protein complex stability	1 (0.28%)	10 (0.06%)	0.186309	0.880523
870	GO:0061983	meiosis II cell cycle process	1 (0.28%)	10 (0.06%)	0.186309	0.880523
871	GO:0070472	regulation of uterine smooth muscle contraction	1 (0.28%)	10 (0.06%)	0.186309	0.880523
872	GO:0071104	response to interleukin-9	1 (0.28%)	10 (0.06%)	0.186309	0.880523
873	GO:0075522	IRES-dependent viral translational initiation	1 (0.28%)	10 (0.06%)	0.186309	0.880523
874	GO:0090037	positive regulation of protein kinase C signaling	1 (0.28%)	10 (0.06%)	0.186309	0.880523
875	GO:0098792	xenophagy	1 (0.28%)	10 (0.06%)	0.186309	0.880523
876	GO:1900165	negative regulation of interleukin-6 secretion	1 (0.28%)	10 (0.06%)	0.186309	0.880523
877	GO:1902513	regulation of organelle transport along microtubule	1 (0.28%)	10 (0.06%)	0.186309	0.880523
878	GO:1905522	negative regulation of macrophage migration	1 (0.28%)	10 (0.06%)	0.186309	0.880523
879	GO:2000665	regulation of interleukin-13 secretion	1 (0.28%)	10 (0.06%)	0.186309	0.880523
880	GO:2001054	negative regulation of mesenchymal cell apoptotic process	1 (0.28%)	10 (0.06%)	0.186309	0.880523
881	GO:0030031	cell projection assembly	15 (4.2%)	569 (3.25%)	0.188274	0.885141
882	GO:0006040	amino sugar metabolic process	2 (0.56%)	39 (0.22%)	0.188776	0.885141
883	GO:0006458	de novo' protein folding	2 (0.56%)	39 (0.22%)	0.188776	0.885141
884	GO:0009072	aromatic amino acid family metabolic process	2 (0.56%)	39 (0.22%)	0.188776	0.885141
885	GO:0010659	cardiac muscle cell apoptotic process	2 (0.56%)	39 (0.22%)	0.188776	0.885141
886	GO:0048713	regulation of oligodendrocyte differentiation	2 (0.56%)	39 (0.22%)	0.188776	0.885141
887	GO:1902893	regulation of pri-miRNA transcription by RNA polymerase II	2 (0.56%)	39 (0.22%)	0.188776	0.885141
888	GO:0031056	regulation of histone modification	5 (1.4%)	149 (0.85%)	0.189045	0.88523
889	GO:0090175	regulation of establishment of planar polarity	4 (1.12%)	111 (0.63%)	0.191454	0.88523
890	GO:0044703	multi-organism reproductive process	25 (7%)	1017 (5.81%)	0.193015	0.88523
891	GO:0002040	sprouting angiogenesis	4 (1.12%)	112 (0.64%)	0.195607	0.88523
892	GO:0007605	sensory perception of sound	5 (1.4%)	151 (0.86%)	0.196097	0.88523
893	GO:0001825	blastocyst formation	2 (0.56%)	40 (0.23%)	0.196199	0.88523
894	GO:0007618	mating	2 (0.56%)	40 (0.23%)	0.196199	0.88523
895	GO:0021587	cerebellum morphogenesis	2 (0.56%)	40 (0.23%)	0.196199	0.88523
896	GO:0030857	negative regulation of epithelial cell differentiation	2 (0.56%)	40 (0.23%)	0.196199	0.88523
897	GO:0044058	regulation of digestive system process	2 (0.56%)	40 (0.23%)	0.196199	0.88523
898	GO:0050856	regulation of T cell receptor signaling pathway	2 (0.56%)	40 (0.23%)	0.196199	0.88523
899	GO:0051281	positive regulation of release of sequestered calcium ion into cytosol	2 (0.56%)	40 (0.23%)	0.196199	0.88523
900	GO:0098815	modulation of excitatory postsynaptic potential	2 (0.56%)	40 (0.23%)	0.196199	0.88523
901	GO:2000648	positive regulation of stem cell proliferation	2 (0.56%)	40 (0.23%)	0.196199	0.88523
902	GO:0050679	positive regulation of epithelial cell proliferation	6 (1.68%)	191 (1.09%)	0.19624	0.88523
903	GO:0002479	antigen processing and presentation of exogenous peptide antigen via MHC class I, TAP-dependent	3 (0.84%)	75 (0.43%)	0.197228	0.88523
904	GO:0035019	somatic stem cell population maintenance	3 (0.84%)	75 (0.43%)	0.197228	0.88523
905	GO:1902652	secondary alcohol metabolic process	5 (1.4%)	152 (0.87%)	0.199657	0.88523
906	GO:0042089	cytokine biosynthetic process	4 (1.12%)	113 (0.65%)	0.199788	0.88523
907	GO:0050852	T cell receptor signaling pathway	6 (1.68%)	193 (1.1%)	0.202538	0.88523
908	GO:0001767	establishment of lymphocyte polarity	1 (0.28%)	11 (0.06%)	0.202919	0.88523
909	GO:0002328	pro-B cell differentiation	1 (0.28%)	11 (0.06%)	0.202919	0.88523
910	GO:0002604	regulation of dendritic cell antigen processing and presentation	1 (0.28%)	11 (0.06%)	0.202919	0.88523
911	GO:0003334	keratinocyte development	1 (0.28%)	11 (0.06%)	0.202919	0.88523
912	GO:0006449	regulation of translational termination	1 (0.28%)	11 (0.06%)	0.202919	0.88523
913	GO:0006558	L-phenylalanine metabolic process	1 (0.28%)	11 (0.06%)	0.202919	0.88523
914	GO:0006559	L-phenylalanine catabolic process	1 (0.28%)	11 (0.06%)	0.202919	0.88523
915	GO:0008655	pyrimidine-containing compound salvage	1 (0.28%)	11 (0.06%)	0.202919	0.88523
916	GO:0018095	protein polyglutamylation	1 (0.28%)	11 (0.06%)	0.202919	0.88523
917	GO:0021702	cerebellar Purkinje cell differentiation	1 (0.28%)	11 (0.06%)	0.202919	0.88523
918	GO:0021936	regulation of cerebellar granule cell precursor proliferation	1 (0.28%)	11 (0.06%)	0.202919	0.88523
919	GO:0031284	positive regulation of guanylate cyclase activity	1 (0.28%)	11 (0.06%)	0.202919	0.88523
920	GO:0035542	regulation of SNARE complex assembly	1 (0.28%)	11 (0.06%)	0.202919	0.88523
921	GO:0043097	pyrimidine nucleoside salvage	1 (0.28%)	11 (0.06%)	0.202919	0.88523
922	GO:0043619	regulation of transcription from RNA polymerase II promoter in response to oxidative stress	1 (0.28%)	11 (0.06%)	0.202919	0.88523
923	GO:0045060	negative thymic T cell selection	1 (0.28%)	11 (0.06%)	0.202919	0.88523
924	GO:0046607	positive regulation of centrosome cycle	1 (0.28%)	11 (0.06%)	0.202919	0.88523
925	GO:0046950	cellular ketone body metabolic process	1 (0.28%)	11 (0.06%)	0.202919	0.88523
926	GO:0048340	paraxial mesoderm morphogenesis	1 (0.28%)	11 (0.06%)	0.202919	0.88523
927	GO:0048712	negative regulation of astrocyte differentiation	1 (0.28%)	11 (0.06%)	0.202919	0.88523
928	GO:0048875	chemical homeostasis within a tissue	1 (0.28%)	11 (0.06%)	0.202919	0.88523
929	GO:0055091	phospholipid homeostasis	1 (0.28%)	11 (0.06%)	0.202919	0.88523
930	GO:0060174	limb bud formation	1 (0.28%)	11 (0.06%)	0.202919	0.88523
931	GO:0060433	bronchus development	1 (0.28%)	11 (0.06%)	0.202919	0.88523
932	GO:0060736	prostate gland growth	1 (0.28%)	11 (0.06%)	0.202919	0.88523
933	GO:0060767	epithelial cell proliferation involved in prostate gland development	1 (0.28%)	11 (0.06%)	0.202919	0.88523
934	GO:0070106	interleukin-27-mediated signaling pathway	1 (0.28%)	11 (0.06%)	0.202919	0.88523
935	GO:0070471	uterine smooth muscle contraction	1 (0.28%)	11 (0.06%)	0.202919	0.88523
936	GO:0070757	interleukin-35-mediated signaling pathway	1 (0.28%)	11 (0.06%)	0.202919	0.88523
937	GO:0071803	positive regulation of podosome assembly	1 (0.28%)	11 (0.06%)	0.202919	0.88523
938	GO:0072608	interleukin-10 secretion	1 (0.28%)	11 (0.06%)	0.202919	0.88523
939	GO:0072611	interleukin-13 secretion	1 (0.28%)	11 (0.06%)	0.202919	0.88523
940	GO:0097499	protein localization to non-motile cilium	1 (0.28%)	11 (0.06%)	0.202919	0.88523
941	GO:0098917	retrograde trans-synaptic signaling	1 (0.28%)	11 (0.06%)	0.202919	0.88523
942	GO:0150011	regulation of neuron projection arborization	1 (0.28%)	11 (0.06%)	0.202919	0.88523
943	GO:1902093	positive regulation of flagellated sperm motility	1 (0.28%)	11 (0.06%)	0.202919	0.88523
944	GO:1902221	erythrose 4-phosphate/phosphoenolpyruvate family amino acid metabolic process	1 (0.28%)	11 (0.06%)	0.202919	0.88523
945	GO:1902222	erythrose 4-phosphate/phosphoenolpyruvate family amino acid catabolic process	1 (0.28%)	11 (0.06%)	0.202919	0.88523
946	GO:1902260	negative regulation of delayed rectifier potassium channel activity	1 (0.28%)	11 (0.06%)	0.202919	0.88523
947	GO:1902947	regulation of tau-protein kinase activity	1 (0.28%)	11 (0.06%)	0.202919	0.88523
948	GO:1905214	regulation of RNA binding	1 (0.28%)	11 (0.06%)	0.202919	0.88523
949	GO:1905941	positive regulation of gonad development	1 (0.28%)	11 (0.06%)	0.202919	0.88523
950	GO:1990440	positive regulation of transcription from RNA polymerase II promoter in response to endoplasmic reticulum stress	1 (0.28%)	11 (0.06%)	0.202919	0.88523
951	GO:2000551	regulation of T-helper 2 cell cytokine production	1 (0.28%)	11 (0.06%)	0.202919	0.88523
952	GO:0007520	myoblast fusion	2 (0.56%)	41 (0.23%)	0.203656	0.88523
953	GO:0030890	positive regulation of B cell proliferation	2 (0.56%)	41 (0.23%)	0.203656	0.88523
954	GO:0035136	forelimb morphogenesis	2 (0.56%)	41 (0.23%)	0.203656	0.88523
955	GO:0090317	negative regulation of intracellular protein transport	2 (0.56%)	41 (0.23%)	0.203656	0.88523
956	GO:2000772	regulation of cellular senescence	2 (0.56%)	41 (0.23%)	0.203656	0.88523
957	GO:0061448	connective tissue development	8 (2.24%)	276 (1.58%)	0.203694	0.88523
958	GO:0042107	cytokine metabolic process	4 (1.12%)	114 (0.65%)	0.203996	0.885616
959	GO:0016331	morphogenesis of embryonic epithelium	5 (1.4%)	154 (0.88%)	0.206843	0.896376
960	GO:0042310	vasoconstriction	3 (0.84%)	77 (0.44%)	0.207739	0.896376
961	GO:0006399	tRNA metabolic process	6 (1.68%)	195 (1.11%)	0.208909	0.896376
962	GO:0010658	striated muscle cell apoptotic process	2 (0.56%)	42 (0.24%)	0.211145	0.896376
963	GO:0031641	regulation of myelination	2 (0.56%)	42 (0.24%)	0.211145	0.896376
964	GO:0043403	skeletal muscle tissue regeneration	2 (0.56%)	42 (0.24%)	0.211145	0.896376
965	GO:0002768	immune response-regulating cell surface receptor signaling pathway	13 (3.64%)	494 (2.82%)	0.211284	0.896376
966	GO:0034341	response to interferon-gamma	6 (1.68%)	196 (1.12%)	0.212121	0.896376
967	GO:0072089	stem cell proliferation	4 (1.12%)	116 (0.66%)	0.212489	0.896376
968	GO:0030104	water homeostasis	3 (0.84%)	78 (0.45%)	0.213041	0.896376
969	GO:0097061	dendritic spine organization	3 (0.84%)	78 (0.45%)	0.213041	0.896376
970	GO:0007565	female pregnancy	6 (1.68%)	197 (1.13%)	0.215351	0.896376
971	GO:0051346	negative regulation of hydrolase activity	12 (3.36%)	453 (2.59%)	0.216786	0.896376
972	GO:0002757	immune response-activating signal transduction	16 (4.48%)	630 (3.6%)	0.218109	0.896376
973	GO:0001510	RNA methylation	3 (0.84%)	79 (0.45%)	0.218371	0.896376
974	GO:0001570	vasculogenesis	3 (0.84%)	79 (0.45%)	0.218371	0.896376
975	GO:0042590	antigen processing and presentation of exogenous peptide antigen via MHC class I	3 (0.84%)	79 (0.45%)	0.218371	0.896376
976	GO:0060271	cilium assembly	10 (2.8%)	367 (2.1%)	0.218465	0.896376
977	GO:0006734	NADH metabolic process	2 (0.56%)	43 (0.25%)	0.218661	0.896376
978	GO:0009395	phospholipid catabolic process	2 (0.56%)	43 (0.25%)	0.218661	0.896376
979	GO:0014003	oligodendrocyte development	2 (0.56%)	43 (0.25%)	0.218661	0.896376
980	GO:0042088	T-helper 1 type immune response	2 (0.56%)	43 (0.25%)	0.218661	0.896376
981	GO:0045197	establishment or maintenance of epithelial cell apical/basal polarity	2 (0.56%)	43 (0.25%)	0.218661	0.896376
982	GO:0048286	lung alveolus development	2 (0.56%)	43 (0.25%)	0.218661	0.896376
983	GO:0060612	adipose tissue development	2 (0.56%)	43 (0.25%)	0.218661	0.896376
984	GO:0002468	dendritic cell antigen processing and presentation	1 (0.28%)	12 (0.07%)	0.219191	0.896376
985	GO:0006568	tryptophan metabolic process	1 (0.28%)	12 (0.07%)	0.219191	0.896376
986	GO:0006983	ER overload response	1 (0.28%)	12 (0.07%)	0.219191	0.896376
987	GO:0007320	insemination	1 (0.28%)	12 (0.07%)	0.219191	0.896376
988	GO:0010889	regulation of sequestering of triglyceride	1 (0.28%)	12 (0.07%)	0.219191	0.896376
989	GO:0014029	neural crest formation	1 (0.28%)	12 (0.07%)	0.219191	0.896376
990	GO:0015816	glycine transport	1 (0.28%)	12 (0.07%)	0.219191	0.896376
991	GO:0015867	ATP transport	1 (0.28%)	12 (0.07%)	0.219191	0.896376
992	GO:0021694	cerebellar Purkinje cell layer formation	1 (0.28%)	12 (0.07%)	0.219191	0.896376
993	GO:0032230	positive regulation of synaptic transmission, GABAergic	1 (0.28%)	12 (0.07%)	0.219191	0.896376
994	GO:0033523	histone H2B ubiquitination	1 (0.28%)	12 (0.07%)	0.219191	0.896376
995	GO:0033605	positive regulation of catecholamine secretion	1 (0.28%)	12 (0.07%)	0.219191	0.896376
996	GO:0034309	primary alcohol biosynthetic process	1 (0.28%)	12 (0.07%)	0.219191	0.896376
997	GO:0035437	maintenance of protein localization in endoplasmic reticulum	1 (0.28%)	12 (0.07%)	0.219191	0.896376
998	GO:0042308	negative regulation of protein import into nucleus	1 (0.28%)	12 (0.07%)	0.219191	0.896376
999	GO:0042415	norepinephrine metabolic process	1 (0.28%)	12 (0.07%)	0.219191	0.896376
1000	GO:0042711	maternal behavior	1 (0.28%)	12 (0.07%)	0.219191	0.896376
1001	GO:0043383	negative T cell selection	1 (0.28%)	12 (0.07%)	0.219191	0.896376
1002	GO:0051095	regulation of helicase activity	1 (0.28%)	12 (0.07%)	0.219191	0.896376
1003	GO:0051974	negative regulation of telomerase activity	1 (0.28%)	12 (0.07%)	0.219191	0.896376
1004	GO:0060213	positive regulation of nuclear-transcribed mRNA poly(A) tail shortening	1 (0.28%)	12 (0.07%)	0.219191	0.896376
1005	GO:0060453	regulation of gastric acid secretion	1 (0.28%)	12 (0.07%)	0.219191	0.896376
1006	GO:0060746	parental behavior	1 (0.28%)	12 (0.07%)	0.219191	0.896376
1007	GO:0060911	cardiac cell fate commitment	1 (0.28%)	12 (0.07%)	0.219191	0.896376
1008	GO:0070601	centromeric sister chromatid cohesion	1 (0.28%)	12 (0.07%)	0.219191	0.896376
1009	GO:0090399	replicative senescence	1 (0.28%)	12 (0.07%)	0.219191	0.896376
1010	GO:0090520	sphingolipid mediated signaling pathway	1 (0.28%)	12 (0.07%)	0.219191	0.896376
1011	GO:0150079	negative regulation of neuroinflammatory response	1 (0.28%)	12 (0.07%)	0.219191	0.896376
1012	GO:1902224	ketone body metabolic process	1 (0.28%)	12 (0.07%)	0.219191	0.896376
1013	GO:1903817	negative regulation of voltage-gated potassium channel activity	1 (0.28%)	12 (0.07%)	0.219191	0.896376
1014	GO:1904590	negative regulation of protein import	1 (0.28%)	12 (0.07%)	0.219191	0.896376
1015	GO:1904862	inhibitory synapse assembly	1 (0.28%)	12 (0.07%)	0.219191	0.896376
1016	GO:2000647	negative regulation of stem cell proliferation	1 (0.28%)	12 (0.07%)	0.219191	0.896376
1017	GO:2001053	regulation of mesenchymal cell apoptotic process	1 (0.28%)	12 (0.07%)	0.219191	0.896376
1018	GO:0022411	cellular component disassembly	14 (3.92%)	544 (3.11%)	0.223128	0.905472
1019	GO:0001764	neuron migration	5 (1.4%)	159 (0.91%)	0.225166	0.905472
1020	GO:0006721	terpenoid metabolic process	4 (1.12%)	119 (0.68%)	0.225408	0.905472
1021	GO:0030808	regulation of nucleotide biosynthetic process	4 (1.12%)	119 (0.68%)	0.225408	0.905472
1022	GO:0007007	inner mitochondrial membrane organization	2 (0.56%)	44 (0.25%)	0.226199	0.905472
1023	GO:0021575	hindbrain morphogenesis	2 (0.56%)	44 (0.25%)	0.226199	0.905472
1024	GO:2000404	regulation of T cell migration	2 (0.56%)	44 (0.25%)	0.226199	0.905472
1025	GO:0043009	chordate embryonic development	16 (4.48%)	635 (3.63%)	0.227135	0.905472
1026	GO:0030101	natural killer cell activation	3 (0.84%)	81 (0.46%)	0.229114	0.905472
1027	GO:0021987	cerebral cortex development	4 (1.12%)	120 (0.69%)	0.22976	0.905472
1028	GO:0043618	regulation of transcription from RNA polymerase II promoter in response to stress	4 (1.12%)	120 (0.69%)	0.22976	0.905472
1029	GO:0032570	response to progesterone	2 (0.56%)	45 (0.26%)	0.233755	0.905472
1030	GO:0042572	retinol metabolic process	2 (0.56%)	45 (0.26%)	0.233755	0.905472
1031	GO:0051932	synaptic transmission, GABAergic	2 (0.56%)	45 (0.26%)	0.233755	0.905472
1032	GO:0061614	pri-miRNA transcription by RNA polymerase II	2 (0.56%)	45 (0.26%)	0.233755	0.905472
1033	GO:0046718	viral entry into host cell	4 (1.12%)	121 (0.69%)	0.234132	0.905472
1034	GO:1903312	negative regulation of mRNA metabolic process	3 (0.84%)	82 (0.47%)	0.234522	0.905472
1035	GO:2000106	regulation of leukocyte apoptotic process	3 (0.84%)	82 (0.47%)	0.234522	0.905472
1036	GO:0000722	telomere maintenance via recombination	1 (0.28%)	13 (0.07%)	0.235131	0.905472
1037	GO:0001967	suckling behavior	1 (0.28%)	13 (0.07%)	0.235131	0.905472
1038	GO:0002087	regulation of respiratory gaseous exchange by neurological system process	1 (0.28%)	13 (0.07%)	0.235131	0.905472
1039	GO:0002091	negative regulation of receptor internalization	1 (0.28%)	13 (0.07%)	0.235131	0.905472
1040	GO:0002829	negative regulation of type 2 immune response	1 (0.28%)	13 (0.07%)	0.235131	0.905472
1041	GO:0006705	mineralocorticoid biosynthetic process	1 (0.28%)	13 (0.07%)	0.235131	0.905472
1042	GO:0006828	manganese ion transport	1 (0.28%)	13 (0.07%)	0.235131	0.905472
1043	GO:0008212	mineralocorticoid metabolic process	1 (0.28%)	13 (0.07%)	0.235131	0.905472
1044	GO:0009162	deoxyribonucleoside monophosphate metabolic process	1 (0.28%)	13 (0.07%)	0.235131	0.905472
1045	GO:0009812	flavonoid metabolic process	1 (0.28%)	13 (0.07%)	0.235131	0.905472
1046	GO:0010452	histone H3-K36 methylation	1 (0.28%)	13 (0.07%)	0.235131	0.905472
1047	GO:0010839	negative regulation of keratinocyte proliferation	1 (0.28%)	13 (0.07%)	0.235131	0.905472
1048	GO:0021520	spinal cord motor neuron cell fate specification	1 (0.28%)	13 (0.07%)	0.235131	0.905472
1049	GO:0021978	telencephalon regionalization	1 (0.28%)	13 (0.07%)	0.235131	0.905472
1050	GO:0031274	positive regulation of pseudopodium assembly	1 (0.28%)	13 (0.07%)	0.235131	0.905472
1051	GO:0032096	negative regulation of response to food	1 (0.28%)	13 (0.07%)	0.235131	0.905472
1052	GO:0032099	negative regulation of appetite	1 (0.28%)	13 (0.07%)	0.235131	0.905472
1053	GO:0032372	negative regulation of sterol transport	1 (0.28%)	13 (0.07%)	0.235131	0.905472
1054	GO:0032375	negative regulation of cholesterol transport	1 (0.28%)	13 (0.07%)	0.235131	0.905472
1055	GO:0032530	regulation of microvillus organization	1 (0.28%)	13 (0.07%)	0.235131	0.905472
1056	GO:0032536	regulation of cell projection size	1 (0.28%)	13 (0.07%)	0.235131	0.905472
1057	GO:0032754	positive regulation of interleukin-5 production	1 (0.28%)	13 (0.07%)	0.235131	0.905472
1058	GO:0033148	positive regulation of intracellular estrogen receptor signaling pathway	1 (0.28%)	13 (0.07%)	0.235131	0.905472
1059	GO:0034214	protein hexamerization	1 (0.28%)	13 (0.07%)	0.235131	0.905472
1060	GO:0035745	T-helper 2 cell cytokine production	1 (0.28%)	13 (0.07%)	0.235131	0.905472
1061	GO:0038007	netrin-activated signaling pathway	1 (0.28%)	13 (0.07%)	0.235131	0.905472
1062	GO:0045059	positive thymic T cell selection	1 (0.28%)	13 (0.07%)	0.235131	0.905472
1063	GO:0045078	positive regulation of interferon-gamma biosynthetic process	1 (0.28%)	13 (0.07%)	0.235131	0.905472
1064	GO:0045086	positive regulation of interleukin-2 biosynthetic process	1 (0.28%)	13 (0.07%)	0.235131	0.905472
1065	GO:0045605	negative regulation of epidermal cell differentiation	1 (0.28%)	13 (0.07%)	0.235131	0.905472
1066	GO:0046520	sphingoid biosynthetic process	1 (0.28%)	13 (0.07%)	0.235131	0.905472
1067	GO:0048505	regulation of timing of cell differentiation	1 (0.28%)	13 (0.07%)	0.235131	0.905472
1068	GO:0048715	negative regulation of oligodendrocyte differentiation	1 (0.28%)	13 (0.07%)	0.235131	0.905472
1069	GO:0051988	regulation of attachment of spindle microtubules to kinetochore	1 (0.28%)	13 (0.07%)	0.235131	0.905472
1070	GO:0061000	negative regulation of dendritic spine development	1 (0.28%)	13 (0.07%)	0.235131	0.905472
1071	GO:0070243	regulation of thymocyte apoptotic process	1 (0.28%)	13 (0.07%)	0.235131	0.905472
1072	GO:0070986	left/right axis specification	1 (0.28%)	13 (0.07%)	0.235131	0.905472
1073	GO:0071287	cellular response to manganese ion	1 (0.28%)	13 (0.07%)	0.235131	0.905472
1074	GO:0072182	regulation of nephron tubule epithelial cell differentiation	1 (0.28%)	13 (0.07%)	0.235131	0.905472
1075	GO:0090179	planar cell polarity pathway involved in neural tube closure	1 (0.28%)	13 (0.07%)	0.235131	0.905472
1076	GO:0090308	regulation of methylation-dependent chromatin silencing	1 (0.28%)	13 (0.07%)	0.235131	0.905472
1077	GO:0097152	mesenchymal cell apoptotic process	1 (0.28%)	13 (0.07%)	0.235131	0.905472
1078	GO:0099640	axo-dendritic protein transport	1 (0.28%)	13 (0.07%)	0.235131	0.905472
1079	GO:1902894	negative regulation of pri-miRNA transcription by RNA polymerase II	1 (0.28%)	13 (0.07%)	0.235131	0.905472
1080	GO:1903587	regulation of blood vessel endothelial cell proliferation involved in sprouting angiogenesis	1 (0.28%)	13 (0.07%)	0.235131	0.905472
1081	GO:0032787	monocarboxylic acid metabolic process	16 (4.48%)	640 (3.66%)	0.23632	0.908617
1082	GO:0016125	sterol metabolic process	5 (1.4%)	162 (0.93%)	0.236385	0.908617
1083	GO:0046470	phosphatidylcholine metabolic process	3 (0.84%)	83 (0.47%)	0.239952	0.920095
1084	GO:0097756	negative regulation of blood vessel diameter	3 (0.84%)	83 (0.47%)	0.239952	0.920095
1085	GO:0031018	endocrine pancreas development	2 (0.56%)	46 (0.26%)	0.241326	0.920095
1086	GO:0032309	icosanoid secretion	2 (0.56%)	46 (0.26%)	0.241326	0.920095
1087	GO:0045776	negative regulation of blood pressure	2 (0.56%)	46 (0.26%)	0.241326	0.920095
1088	GO:0048512	circadian behavior	2 (0.56%)	46 (0.26%)	0.241326	0.920095
1089	GO:0050982	detection of mechanical stimulus	2 (0.56%)	46 (0.26%)	0.241326	0.920095
1090	GO:0021766	hippocampus development	3 (0.84%)	84 (0.48%)	0.245404	0.920095
1091	GO:0007043	cell-cell junction assembly	4 (1.12%)	124 (0.71%)	0.247365	0.920095
1092	GO:0001701	in utero embryonic development	10 (2.8%)	379 (2.17%)	0.247455	0.920095
1093	GO:0032874	positive regulation of stress-activated MAPK cascade	5 (1.4%)	165 (0.94%)	0.247756	0.920095
1094	GO:0051302	regulation of cell division	5 (1.4%)	165 (0.94%)	0.247756	0.920095
1095	GO:0007622	rhythmic behavior	2 (0.56%)	47 (0.27%)	0.248908	0.920095
1096	GO:0034260	negative regulation of GTPase activity	2 (0.56%)	47 (0.27%)	0.248908	0.920095
1097	GO:0051489	regulation of filopodium assembly	2 (0.56%)	47 (0.27%)	0.248908	0.920095
1098	GO:0060119	inner ear receptor cell development	2 (0.56%)	47 (0.27%)	0.248908	0.920095
1099	GO:0060976	coronary vasculature development	2 (0.56%)	47 (0.27%)	0.248908	0.920095
1100	GO:1901028	regulation of mitochondrial outer membrane permeabilization involved in apoptotic signaling pathway	2 (0.56%)	47 (0.27%)	0.248908	0.920095
1101	GO:1901659	glycosyl compound biosynthetic process	2 (0.56%)	47 (0.27%)	0.248908	0.920095
1102	GO:0035239	tube morphogenesis	20 (5.6%)	828 (4.73%)	0.248982	0.920095
1103	GO:0001771	immunological synapse formation	1 (0.28%)	14 (0.08%)	0.250747	0.920095
1104	GO:0001833	inner cell mass cell proliferation	1 (0.28%)	14 (0.08%)	0.250747	0.920095
1105	GO:0002467	germinal center formation	1 (0.28%)	14 (0.08%)	0.250747	0.920095
1106	GO:0003188	heart valve formation	1 (0.28%)	14 (0.08%)	0.250747	0.920095
1107	GO:0006012	galactose metabolic process	1 (0.28%)	14 (0.08%)	0.250747	0.920095
1108	GO:0006957	complement activation, alternative pathway	1 (0.28%)	14 (0.08%)	0.250747	0.920095
1109	GO:0007512	adult heart development	1 (0.28%)	14 (0.08%)	0.250747	0.920095
1110	GO:0021527	spinal cord association neuron differentiation	1 (0.28%)	14 (0.08%)	0.250747	0.920095
1111	GO:0021681	cerebellar granular layer development	1 (0.28%)	14 (0.08%)	0.250747	0.920095
1112	GO:0030299	intestinal cholesterol absorption	1 (0.28%)	14 (0.08%)	0.250747	0.920095
1113	GO:0031272	regulation of pseudopodium assembly	1 (0.28%)	14 (0.08%)	0.250747	0.920095
1114	GO:0031282	regulation of guanylate cyclase activity	1 (0.28%)	14 (0.08%)	0.250747	0.920095
1115	GO:0032310	prostaglandin secretion	1 (0.28%)	14 (0.08%)	0.250747	0.920095
1116	GO:0040034	regulation of development, heterochronic	1 (0.28%)	14 (0.08%)	0.250747	0.920095
1117	GO:0043217	myelin maintenance	1 (0.28%)	14 (0.08%)	0.250747	0.920095
1118	GO:0043650	dicarboxylic acid biosynthetic process	1 (0.28%)	14 (0.08%)	0.250747	0.920095
1119	GO:0045198	establishment of epithelial cell apical/basal polarity	1 (0.28%)	14 (0.08%)	0.250747	0.920095
1120	GO:0045779	negative regulation of bone resorption	1 (0.28%)	14 (0.08%)	0.250747	0.920095
1121	GO:0045836	positive regulation of meiotic nuclear division	1 (0.28%)	14 (0.08%)	0.250747	0.920095
1122	GO:0045898	regulation of RNA polymerase II transcriptional preinitiation complex assembly	1 (0.28%)	14 (0.08%)	0.250747	0.920095
1123	GO:0046037	GMP metabolic process	1 (0.28%)	14 (0.08%)	0.250747	0.920095
1124	GO:0048266	behavioral response to pain	1 (0.28%)	14 (0.08%)	0.250747	0.920095
1125	GO:0050910	detection of mechanical stimulus involved in sensory perception of sound	1 (0.28%)	14 (0.08%)	0.250747	0.920095
1126	GO:0060211	regulation of nuclear-transcribed mRNA poly(A) tail shortening	1 (0.28%)	14 (0.08%)	0.250747	0.920095
1127	GO:0070307	lens fiber cell development	1 (0.28%)	14 (0.08%)	0.250747	0.920095
1128	GO:0090110	cargo loading into COPII-coated vesicle	1 (0.28%)	14 (0.08%)	0.250747	0.920095
1129	GO:0090178	regulation of establishment of planar polarity involved in neural tube closure	1 (0.28%)	14 (0.08%)	0.250747	0.920095
1130	GO:0150078	positive regulation of neuroinflammatory response	1 (0.28%)	14 (0.08%)	0.250747	0.920095
1131	GO:1905048	regulation of metallopeptidase activity	1 (0.28%)	14 (0.08%)	0.250747	0.920095
1132	GO:2000402	negative regulation of lymphocyte migration	1 (0.28%)	14 (0.08%)	0.250747	0.920095
1133	GO:0006400	tRNA modification	3 (0.84%)	85 (0.49%)	0.250875	0.920095
1134	GO:0051781	positive regulation of cell division	3 (0.84%)	85 (0.49%)	0.250875	0.920095
1135	GO:0140053	mitochondrial gene expression	5 (1.4%)	166 (0.95%)	0.251578	0.921861
1136	GO:0009888	tissue development	46 (12.89%)	2039 (11.65%)	0.253955	0.928434
1137	GO:0007276	gamete generation	17 (4.76%)	695 (3.97%)	0.254706	0.928434
1138	GO:0038061	NIK/NF-kappaB signaling	5 (1.4%)	167 (0.95%)	0.255414	0.928434
1139	GO:0070304	positive regulation of stress-activated protein kinase signaling cascade	5 (1.4%)	167 (0.95%)	0.255414	0.928434
1140	GO:0002758	innate immune response-activating signal transduction	8 (2.24%)	295 (1.69%)	0.255948	0.928434
1141	GO:0001736	establishment of planar polarity	4 (1.12%)	126 (0.72%)	0.256276	0.928434
1142	GO:0002576	platelet degranulation	4 (1.12%)	126 (0.72%)	0.256276	0.928434
1143	GO:0007164	establishment of tissue polarity	4 (1.12%)	126 (0.72%)	0.256276	0.928434
1144	GO:0043620	regulation of DNA-templated transcription in response to stress	4 (1.12%)	126 (0.72%)	0.256276	0.928434
1145	GO:0106027	neuron projection organization	3 (0.84%)	86 (0.49%)	0.256364	0.928434
1146	GO:0007157	heterophilic cell-cell adhesion via plasma membrane cell adhesion molecules	2 (0.56%)	48 (0.27%)	0.256497	0.928434
1147	GO:0045058	T cell selection	2 (0.56%)	48 (0.27%)	0.256497	0.928434
1148	GO:0048255	mRNA stabilization	2 (0.56%)	48 (0.27%)	0.256497	0.928434
1149	GO:0090342	regulation of cell aging	2 (0.56%)	48 (0.27%)	0.256497	0.928434
1150	GO:0051301	cell division	15 (4.2%)	608 (3.47%)	0.261298	0.929034
1151	GO:0072001	renal system development	8 (2.24%)	297 (1.7%)	0.261683	0.929034
1152	GO:0002690	positive regulation of leukocyte chemotaxis	3 (0.84%)	87 (0.5%)	0.261869	0.929034
1153	GO:0043535	regulation of blood vessel endothelial cell migration	3 (0.84%)	87 (0.5%)	0.261869	0.929034
1154	GO:0044782	cilium organization	10 (2.8%)	385 (2.2%)	0.262438	0.929034
1155	GO:0035295	tube development	24 (6.72%)	1021 (5.83%)	0.264519	0.929034
1156	GO:0001838	embryonic epithelial tube formation	4 (1.12%)	128 (0.73%)	0.265252	0.929034
1157	GO:0045727	positive regulation of translation	4 (1.12%)	128 (0.73%)	0.265252	0.929034
1158	GO:0045995	regulation of embryonic development	4 (1.12%)	128 (0.73%)	0.265252	0.929034
1159	GO:0051216	cartilage development	6 (1.68%)	212 (1.21%)	0.265619	0.929034
1160	GO:0006388	tRNA splicing, via endonucleolytic cleavage and ligation	1 (0.28%)	15 (0.09%)	0.266045	0.929034
1161	GO:0006896	Golgi to vacuole transport	1 (0.28%)	15 (0.09%)	0.266045	0.929034
1162	GO:0010715	regulation of extracellular matrix disassembly	1 (0.28%)	15 (0.09%)	0.266045	0.929034
1163	GO:0018158	protein oxidation	1 (0.28%)	15 (0.09%)	0.266045	0.929034
1164	GO:0019081	viral translation	1 (0.28%)	15 (0.09%)	0.266045	0.929034
1165	GO:0030238	male sex determination	1 (0.28%)	15 (0.09%)	0.266045	0.929034
1166	GO:0030730	sequestering of triglyceride	1 (0.28%)	15 (0.09%)	0.266045	0.929034
1167	GO:0030812	negative regulation of nucleotide catabolic process	1 (0.28%)	15 (0.09%)	0.266045	0.929034
1168	GO:0031573	intra-S DNA damage checkpoint	1 (0.28%)	15 (0.09%)	0.266045	0.929034
1169	GO:0032105	negative regulation of response to extracellular stimulus	1 (0.28%)	15 (0.09%)	0.266045	0.929034
1170	GO:0032108	negative regulation of response to nutrient levels	1 (0.28%)	15 (0.09%)	0.266045	0.929034
1171	GO:0034349	glial cell apoptotic process	1 (0.28%)	15 (0.09%)	0.266045	0.929034
1172	GO:0035864	response to potassium ion	1 (0.28%)	15 (0.09%)	0.266045	0.929034
1173	GO:0042074	cell migration involved in gastrulation	1 (0.28%)	15 (0.09%)	0.266045	0.929034
1174	GO:0042762	regulation of sulfur metabolic process	1 (0.28%)	15 (0.09%)	0.266045	0.929034
1175	GO:0042908	xenobiotic transport	1 (0.28%)	15 (0.09%)	0.266045	0.929034
1176	GO:0043101	purine-containing compound salvage	1 (0.28%)	15 (0.09%)	0.266045	0.929034
1177	GO:0051198	negative regulation of coenzyme metabolic process	1 (0.28%)	15 (0.09%)	0.266045	0.929034
1178	GO:0051238	sequestering of metal ion	1 (0.28%)	15 (0.09%)	0.266045	0.929034
1179	GO:0060009	Sertoli cell development	1 (0.28%)	15 (0.09%)	0.266045	0.929034
1180	GO:0071801	regulation of podosome assembly	1 (0.28%)	15 (0.09%)	0.266045	0.929034
1181	GO:0072160	nephron tubule epithelial cell differentiation	1 (0.28%)	15 (0.09%)	0.266045	0.929034
1182	GO:0090051	negative regulation of cell migration involved in sprouting angiogenesis	1 (0.28%)	15 (0.09%)	0.266045	0.929034
1183	GO:0090151	establishment of protein localization to mitochondrial membrane	1 (0.28%)	15 (0.09%)	0.266045	0.929034
1184	GO:0090177	establishment of planar polarity involved in neural tube closure	1 (0.28%)	15 (0.09%)	0.266045	0.929034
1185	GO:0090343	positive regulation of cell aging	1 (0.28%)	15 (0.09%)	0.266045	0.929034
1186	GO:0098915	membrane repolarization during ventricular cardiac muscle cell action potential	1 (0.28%)	15 (0.09%)	0.266045	0.929034
1187	GO:1900119	positive regulation of execution phase of apoptosis	1 (0.28%)	15 (0.09%)	0.266045	0.929034
1188	GO:1902969	mitotic DNA replication	1 (0.28%)	15 (0.09%)	0.266045	0.929034
1189	GO:1903543	positive regulation of exosomal secretion	1 (0.28%)	15 (0.09%)	0.266045	0.929034
1190	GO:1904889	regulation of excitatory synapse assembly	1 (0.28%)	15 (0.09%)	0.266045	0.929034
1191	GO:2000479	regulation of cAMP-dependent protein kinase activity	1 (0.28%)	15 (0.09%)	0.266045	0.929034
1192	GO:0070126	mitochondrial translational termination	3 (0.84%)	88 (0.5%)	0.267389	0.932164
1193	GO:2000177	regulation of neural precursor cell proliferation	3 (0.84%)	88 (0.5%)	0.267389	0.932164
1194	GO:0034754	cellular hormone metabolic process	4 (1.12%)	129 (0.74%)	0.269761	0.939646
1195	GO:0050954	sensory perception of mechanical stimulus	5 (1.4%)	171 (0.98%)	0.270899	0.940372
1196	GO:0032784	regulation of DNA-templated transcription, elongation	2 (0.56%)	50 (0.29%)	0.271683	0.940372
1197	GO:0033059	cellular pigmentation	2 (0.56%)	50 (0.29%)	0.271683	0.940372
1198	GO:0046456	icosanoid biosynthetic process	2 (0.56%)	50 (0.29%)	0.271683	0.940372
1199	GO:0060042	retina morphogenesis in camera-type eye	2 (0.56%)	50 (0.29%)	0.271683	0.940372
1200	GO:0010001	glial cell differentiation	6 (1.68%)	214 (1.22%)	0.272544	0.940372
1201	GO:0034308	primary alcohol metabolic process	3 (0.84%)	89 (0.51%)	0.272923	0.940372
1202	GO:0060021	roof of mouth development	3 (0.84%)	89 (0.51%)	0.272923	0.940372
1203	GO:0019953	sexual reproduction	20 (5.6%)	845 (4.83%)	0.278094	0.940372
1204	GO:0045934	negative regulation of nucleobase-containing compound metabolic process	34 (9.52%)	1496 (8.55%)	0.278628	0.940372
1205	GO:0120032	regulation of plasma membrane bounded cell projection assembly	5 (1.4%)	173 (0.99%)	0.278717	0.940372
1206	GO:0071715	icosanoid transport	2 (0.56%)	51 (0.29%)	0.279274	0.940372
1207	GO:1901571	fatty acid derivative transport	2 (0.56%)	51 (0.29%)	0.279274	0.940372
1208	GO:0061024	membrane organization	21 (5.88%)	892 (5.1%)	0.279737	0.940372
1209	GO:0030900	forebrain development	10 (2.8%)	392 (2.24%)	0.280281	0.940372
1210	GO:0000394	RNA splicing, via endonucleolytic cleavage and ligation	1 (0.28%)	16 (0.09%)	0.281031	0.940372
1211	GO:0001829	trophectodermal cell differentiation	1 (0.28%)	16 (0.09%)	0.281031	0.940372
1212	GO:0001946	lymphangiogenesis	1 (0.28%)	16 (0.09%)	0.281031	0.940372
1213	GO:0006086	acetyl-CoA biosynthetic process from pyruvate	1 (0.28%)	16 (0.09%)	0.281031	0.940372
1214	GO:0010225	response to UV-C	1 (0.28%)	16 (0.09%)	0.281031	0.940372
1215	GO:0010820	positive regulation of T cell chemotaxis	1 (0.28%)	16 (0.09%)	0.281031	0.940372
1216	GO:0014061	regulation of norepinephrine secretion	1 (0.28%)	16 (0.09%)	0.281031	0.940372
1217	GO:0015812	gamma-aminobutyric acid transport	1 (0.28%)	16 (0.09%)	0.281031	0.940372
1218	GO:0016114	terpenoid biosynthetic process	1 (0.28%)	16 (0.09%)	0.281031	0.940372
1219	GO:0016584	nucleosome positioning	1 (0.28%)	16 (0.09%)	0.281031	0.940372
1220	GO:0019372	lipoxygenase pathway	1 (0.28%)	16 (0.09%)	0.281031	0.940372
1221	GO:0021692	cerebellar Purkinje cell layer morphogenesis	1 (0.28%)	16 (0.09%)	0.281031	0.940372
1222	GO:0021924	cell proliferation in external granule layer	1 (0.28%)	16 (0.09%)	0.281031	0.940372
1223	GO:0021930	cerebellar granule cell precursor proliferation	1 (0.28%)	16 (0.09%)	0.281031	0.940372
1224	GO:0033169	histone H3-K9 demethylation	1 (0.28%)	16 (0.09%)	0.281031	0.940372
1225	GO:0035313	wound healing, spreading of epidermal cells	1 (0.28%)	16 (0.09%)	0.281031	0.940372
1226	GO:0035461	vitamin transmembrane transport	1 (0.28%)	16 (0.09%)	0.281031	0.940372
1227	GO:0043031	negative regulation of macrophage activation	1 (0.28%)	16 (0.09%)	0.281031	0.940372
1228	GO:0043174	nucleoside salvage	1 (0.28%)	16 (0.09%)	0.281031	0.940372
1229	GO:0044065	regulation of respiratory system process	1 (0.28%)	16 (0.09%)	0.281031	0.940372
1230	GO:0045072	regulation of interferon-gamma biosynthetic process	1 (0.28%)	16 (0.09%)	0.281031	0.940372
1231	GO:0046184	aldehyde biosynthetic process	1 (0.28%)	16 (0.09%)	0.281031	0.940372
1232	GO:0046851	negative regulation of bone remodeling	1 (0.28%)	16 (0.09%)	0.281031	0.940372
1233	GO:0050665	hydrogen peroxide biosynthetic process	1 (0.28%)	16 (0.09%)	0.281031	0.940372
1234	GO:0051044	positive regulation of membrane protein ectodomain proteolysis	1 (0.28%)	16 (0.09%)	0.281031	0.940372
1235	GO:0061548	ganglion development	1 (0.28%)	16 (0.09%)	0.281031	0.940372
1236	GO:0071435	potassium ion export	1 (0.28%)	16 (0.09%)	0.281031	0.940372
1237	GO:0072176	nephric duct development	1 (0.28%)	16 (0.09%)	0.281031	0.940372
1238	GO:0097623	potassium ion export across plasma membrane	1 (0.28%)	16 (0.09%)	0.281031	0.940372
1239	GO:0098840	protein transport along microtubule	1 (0.28%)	16 (0.09%)	0.281031	0.940372
1240	GO:0098856	intestinal lipid absorption	1 (0.28%)	16 (0.09%)	0.281031	0.940372
1241	GO:0099118	microtubule-based protein transport	1 (0.28%)	16 (0.09%)	0.281031	0.940372
1242	GO:1903541	regulation of exosomal secretion	1 (0.28%)	16 (0.09%)	0.281031	0.940372
1243	GO:0002253	activation of immune response	17 (4.76%)	709 (4.05%)	0.281049	0.940372
1244	GO:0002764	immune response-regulating signaling pathway	16 (4.48%)	664 (3.79%)	0.282404	0.944145
1245	GO:0006497	protein lipidation	3 (0.84%)	91 (0.52%)	0.284026	0.948805
1246	GO:0043624	cellular protein complex disassembly	6 (1.68%)	218 (1.25%)	0.286523	0.948972
1247	GO:0060491	regulation of cell projection assembly	5 (1.4%)	175 (1%)	0.28658	0.948972
1248	GO:0009987	cellular process	328 (91.88%)	15900 (90.86%)	0.28675	0.948972
1249	GO:0006378	mRNA polyadenylation	2 (0.56%)	52 (0.3%)	0.286858	0.948972
1250	GO:0006968	cellular defense response	2 (0.56%)	52 (0.3%)	0.286858	0.948972
1251	GO:0007566	embryo implantation	2 (0.56%)	52 (0.3%)	0.286858	0.948972
1252	GO:0021695	cerebellar cortex development	2 (0.56%)	52 (0.3%)	0.286858	0.948972
1253	GO:0032653	regulation of interleukin-10 production	2 (0.56%)	52 (0.3%)	0.286858	0.948972
1254	GO:0043030	regulation of macrophage activation	2 (0.56%)	52 (0.3%)	0.286858	0.948972
1255	GO:0060425	lung morphogenesis	2 (0.56%)	52 (0.3%)	0.286858	0.948972
1256	GO:2000179	positive regulation of neural precursor cell proliferation	2 (0.56%)	52 (0.3%)	0.286858	0.948972
1257	GO:0001837	epithelial to mesenchymal transition	4 (1.12%)	134 (0.77%)	0.292497	0.948972
1258	GO:0030260	entry into host cell	4 (1.12%)	134 (0.77%)	0.292497	0.948972
1259	GO:0042552	myelination	4 (1.12%)	134 (0.77%)	0.292497	0.948972
1260	GO:0044409	entry into host	4 (1.12%)	134 (0.77%)	0.292497	0.948972
1261	GO:0051806	entry into cell of other organism involved in symbiotic interaction	4 (1.12%)	134 (0.77%)	0.292497	0.948972
1262	GO:0051828	entry into other organism involved in symbiotic interaction	4 (1.12%)	134 (0.77%)	0.292497	0.948972
1263	GO:0007601	visual perception	6 (1.68%)	220 (1.26%)	0.29357	0.948972
1264	GO:0043489	RNA stabilization	2 (0.56%)	53 (0.3%)	0.294435	0.948972
1265	GO:0072132	mesenchyme morphogenesis	2 (0.56%)	53 (0.3%)	0.294435	0.948972
1266	GO:1900024	regulation of substrate adhesion-dependent cell spreading	2 (0.56%)	53 (0.3%)	0.294435	0.948972
1267	GO:0008064	regulation of actin polymerization or depolymerization	5 (1.4%)	177 (1.01%)	0.294484	0.948972
1268	GO:0001938	positive regulation of endothelial cell proliferation	3 (0.84%)	93 (0.53%)	0.295166	0.948972
1269	GO:0001675	acrosome assembly	1 (0.28%)	17 (0.1%)	0.295712	0.948972
1270	GO:0006586	indolalkylamine metabolic process	1 (0.28%)	17 (0.1%)	0.295712	0.948972
1271	GO:0006978	DNA damage response, signal transduction by p53 class mediator resulting in transcription of p21 class mediator	1 (0.28%)	17 (0.1%)	0.295712	0.948972
1272	GO:0007216	G protein-coupled glutamate receptor signaling pathway	1 (0.28%)	17 (0.1%)	0.295712	0.948972
1273	GO:0007567	parturition	1 (0.28%)	17 (0.1%)	0.295712	0.948972
1274	GO:0010819	regulation of T cell chemotaxis	1 (0.28%)	17 (0.1%)	0.295712	0.948972
1275	GO:0015732	prostaglandin transport	1 (0.28%)	17 (0.1%)	0.295712	0.948972
1276	GO:0021534	cell proliferation in hindbrain	1 (0.28%)	17 (0.1%)	0.295712	0.948972
1277	GO:0021542	dentate gyrus development	1 (0.28%)	17 (0.1%)	0.295712	0.948972
1278	GO:0030011	maintenance of cell polarity	1 (0.28%)	17 (0.1%)	0.295712	0.948972
1279	GO:0031643	positive regulation of myelination	1 (0.28%)	17 (0.1%)	0.295712	0.948972
1280	GO:0032693	negative regulation of interleukin-10 production	1 (0.28%)	17 (0.1%)	0.295712	0.948972
1281	GO:0034501	protein localization to kinetochore	1 (0.28%)	17 (0.1%)	0.295712	0.948972
1282	GO:0042095	interferon-gamma biosynthetic process	1 (0.28%)	17 (0.1%)	0.295712	0.948972
1283	GO:0042249	establishment of planar polarity of embryonic epithelium	1 (0.28%)	17 (0.1%)	0.295712	0.948972
1284	GO:0044849	estrous cycle	1 (0.28%)	17 (0.1%)	0.295712	0.948972
1285	GO:0045324	late endosome to vacuole transport	1 (0.28%)	17 (0.1%)	0.295712	0.948972
1286	GO:0046519	sphingoid metabolic process	1 (0.28%)	17 (0.1%)	0.295712	0.948972
1287	GO:0048243	norepinephrine secretion	1 (0.28%)	17 (0.1%)	0.295712	0.948972
1288	GO:0051503	adenine nucleotide transport	1 (0.28%)	17 (0.1%)	0.295712	0.948972
1289	GO:0060080	inhibitory postsynaptic potential	1 (0.28%)	17 (0.1%)	0.295712	0.948972
1290	GO:0071850	mitotic cell cycle arrest	1 (0.28%)	17 (0.1%)	0.295712	0.948972
1291	GO:0090036	regulation of protein kinase C signaling	1 (0.28%)	17 (0.1%)	0.295712	0.948972
1292	GO:0097091	synaptic vesicle clustering	1 (0.28%)	17 (0.1%)	0.295712	0.948972
1293	GO:1901524	regulation of mitophagy	1 (0.28%)	17 (0.1%)	0.295712	0.948972
1294	GO:1903978	regulation of microglial cell activation	1 (0.28%)	17 (0.1%)	0.295712	0.948972
1295	GO:2000136	regulation of cell proliferation involved in heart morphogenesis	1 (0.28%)	17 (0.1%)	0.295712	0.948972
1296	GO:2000269	regulation of fibroblast apoptotic process	1 (0.28%)	17 (0.1%)	0.295712	0.948972
1297	GO:0050851	antigen receptor-mediated signaling pathway	8 (2.24%)	309 (1.77%)	0.296847	0.95188
1298	GO:0021543	pallium development	5 (1.4%)	178 (1.02%)	0.29845	0.954076
1299	GO:0030832	regulation of actin filament length	5 (1.4%)	178 (1.02%)	0.29845	0.954076
1300	GO:0051224	negative regulation of protein transport	5 (1.4%)	178 (1.02%)	0.29845	0.954076
1301	GO:2001252	positive regulation of chromosome organization	5 (1.4%)	178 (1.02%)	0.29845	0.954076
1302	GO:0044089	positive regulation of cellular component biogenesis	13 (3.64%)	535 (3.06%)	0.298872	0.954396
1303	GO:0008284	positive regulation of cell proliferation	21 (5.88%)	904 (5.17%)	0.300492	0.954396
1304	GO:0051196	regulation of coenzyme metabolic process	3 (0.84%)	94 (0.54%)	0.300746	0.954396
1305	GO:0060337	type I interferon signaling pathway	3 (0.84%)	94 (0.54%)	0.300746	0.954396
1306	GO:0071357	cellular response to type I interferon	3 (0.84%)	94 (0.54%)	0.300746	0.954396
1307	GO:1901570	fatty acid derivative biosynthetic process	3 (0.84%)	94 (0.54%)	0.300746	0.954396
1308	GO:0007272	ensheathment of neurons	4 (1.12%)	136 (0.78%)	0.301664	0.954396
1309	GO:0008366	axon ensheathment	4 (1.12%)	136 (0.78%)	0.301664	0.954396
1310	GO:0046887	positive regulation of hormone secretion	4 (1.12%)	136 (0.78%)	0.301664	0.954396
1311	GO:0072175	epithelial tube formation	4 (1.12%)	136 (0.78%)	0.301664	0.954396
1312	GO:0010524	positive regulation of calcium ion transport into cytosol	2 (0.56%)	54 (0.31%)	0.302	0.954396
1313	GO:0043631	RNA polyadenylation	2 (0.56%)	54 (0.31%)	0.302	0.954396
1314	GO:0051339	regulation of lyase activity	2 (0.56%)	54 (0.31%)	0.302	0.954396
1315	GO:0050953	sensory perception of light stimulus	6 (1.68%)	223 (1.27%)	0.304206	0.954396
1316	GO:0009653	anatomical structure morphogenesis	58 (16.25%)	2656 (15.18%)	0.306285	0.954396
1317	GO:0048709	oligodendrocyte differentiation	3 (0.84%)	95 (0.54%)	0.306332	0.954396
1318	GO:0021515	cell differentiation in spinal cord	2 (0.56%)	55 (0.31%)	0.30955	0.954396
1319	GO:0032613	interleukin-10 production	2 (0.56%)	55 (0.31%)	0.30955	0.954396
1320	GO:0032663	regulation of interleukin-2 production	2 (0.56%)	55 (0.31%)	0.30955	0.954396
1321	GO:0035924	cellular response to vascular endothelial growth factor stimulus	2 (0.56%)	55 (0.31%)	0.30955	0.954396
1322	GO:0060563	neuroepithelial cell differentiation	2 (0.56%)	55 (0.31%)	0.30955	0.954396
1323	GO:0061005	cell differentiation involved in kidney development	2 (0.56%)	55 (0.31%)	0.30955	0.954396
1324	GO:1902373	negative regulation of mRNA catabolic process	2 (0.56%)	55 (0.31%)	0.30955	0.954396
1325	GO:0002643	regulation of tolerance induction	1 (0.28%)	18 (0.1%)	0.310095	0.954396
1326	GO:0002710	negative regulation of T cell mediated immunity	1 (0.28%)	18 (0.1%)	0.310095	0.954396
1327	GO:0006704	glucocorticoid biosynthetic process	1 (0.28%)	18 (0.1%)	0.310095	0.954396
1328	GO:0008340	determination of adult lifespan	1 (0.28%)	18 (0.1%)	0.310095	0.954396
1329	GO:0015868	purine ribonucleotide transport	1 (0.28%)	18 (0.1%)	0.310095	0.954396
1330	GO:0031065	positive regulation of histone deacetylation	1 (0.28%)	18 (0.1%)	0.310095	0.954396
1331	GO:0042228	interleukin-8 biosynthetic process	1 (0.28%)	18 (0.1%)	0.310095	0.954396
1332	GO:0042772	DNA damage response, signal transduction resulting in transcription	1 (0.28%)	18 (0.1%)	0.310095	0.954396
1333	GO:0044241	lipid digestion	1 (0.28%)	18 (0.1%)	0.310095	0.954396
1334	GO:0044320	cellular response to leptin stimulus	1 (0.28%)	18 (0.1%)	0.310095	0.954396
1335	GO:0045683	negative regulation of epidermis development	1 (0.28%)	18 (0.1%)	0.310095	0.954396
1336	GO:0046597	negative regulation of viral entry into host cell	1 (0.28%)	18 (0.1%)	0.310095	0.954396
1337	GO:0048745	smooth muscle tissue development	1 (0.28%)	18 (0.1%)	0.310095	0.954396
1338	GO:0051895	negative regulation of focal adhesion assembly	1 (0.28%)	18 (0.1%)	0.310095	0.954396
1339	GO:0061323	cell proliferation involved in heart morphogenesis	1 (0.28%)	18 (0.1%)	0.310095	0.954396
1340	GO:0070242	thymocyte apoptotic process	1 (0.28%)	18 (0.1%)	0.310095	0.954396
1341	GO:0090026	positive regulation of monocyte chemotaxis	1 (0.28%)	18 (0.1%)	0.310095	0.954396
1342	GO:1900153	positive regulation of nuclear-transcribed mRNA catabolic process, deadenylation-dependent decay	1 (0.28%)	18 (0.1%)	0.310095	0.954396
1343	GO:1900363	regulation of mRNA polyadenylation	1 (0.28%)	18 (0.1%)	0.310095	0.954396
1344	GO:1901317	regulation of flagellated sperm motility	1 (0.28%)	18 (0.1%)	0.310095	0.954396
1345	GO:1903798	regulation of production of miRNAs involved in gene silencing by miRNA	1 (0.28%)	18 (0.1%)	0.310095	0.954396
1346	GO:1905276	regulation of epithelial tube formation	1 (0.28%)	18 (0.1%)	0.310095	0.954396
1347	GO:2000773	negative regulation of cellular senescence	1 (0.28%)	18 (0.1%)	0.310095	0.954396
1348	GO:0042100	B cell proliferation	3 (0.84%)	96 (0.55%)	0.311922	0.954396
1349	GO:0042158	lipoprotein biosynthetic process	3 (0.84%)	96 (0.55%)	0.311922	0.954396
1350	GO:0044773	mitotic DNA damage checkpoint	3 (0.84%)	96 (0.55%)	0.311922	0.954396
1351	GO:1904950	negative regulation of establishment of protein localization	5 (1.4%)	182 (1.04%)	0.314396	0.954396
1352	GO:0002218	activation of innate immune response	8 (2.24%)	315 (1.8%)	0.314839	0.954396
1353	GO:0051260	protein homooligomerization	8 (2.24%)	315 (1.8%)	0.314839	0.954396
1354	GO:0001894	tissue homeostasis	6 (1.68%)	226 (1.29%)	0.31491	0.954396
1355	GO:0032886	regulation of microtubule-based process	6 (1.68%)	226 (1.29%)	0.31491	0.954396
1356	GO:0006720	isoprenoid metabolic process	4 (1.12%)	139 (0.79%)	0.315473	0.954396
1357	GO:0009135	purine nucleoside diphosphate metabolic process	4 (1.12%)	139 (0.79%)	0.315473	0.954396
1358	GO:0009179	purine ribonucleoside diphosphate metabolic process	4 (1.12%)	139 (0.79%)	0.315473	0.954396
1359	GO:0038127	ERBB signaling pathway	4 (1.12%)	139 (0.79%)	0.315473	0.954396
1360	GO:0007165	signal transduction	129 (36.13%)	6092 (34.81%)	0.316536	0.954396
1361	GO:0006977	DNA damage response, signal transduction by p53 class mediator resulting in cell cycle arrest	2 (0.56%)	56 (0.32%)	0.317084	0.954396
1362	GO:0009435	NAD biosynthetic process	2 (0.56%)	56 (0.32%)	0.317084	0.954396
1363	GO:0021879	forebrain neuron differentiation	2 (0.56%)	56 (0.32%)	0.317084	0.954396
1364	GO:0090183	regulation of kidney development	2 (0.56%)	56 (0.32%)	0.317084	0.954396
1365	GO:2000378	negative regulation of reactive oxygen species metabolic process	2 (0.56%)	56 (0.32%)	0.317084	0.954396
1366	GO:0001657	ureteric bud development	3 (0.84%)	97 (0.55%)	0.317515	0.954396
1367	GO:0010771	negative regulation of cell morphogenesis involved in differentiation	3 (0.84%)	97 (0.55%)	0.317515	0.954396
1368	GO:0006959	humoral immune response	9 (2.52%)	361 (2.06%)	0.317714	0.954396
1369	GO:0046328	regulation of JNK cascade	5 (1.4%)	183 (1.05%)	0.318401	0.954396
1370	GO:0044706	multi-multicellular organism process	6 (1.68%)	228 (1.3%)	0.32208	0.954396
1371	GO:0006906	vesicle fusion	3 (0.84%)	98 (0.56%)	0.32311	0.954396
1372	GO:0022600	digestive system process	3 (0.84%)	98 (0.56%)	0.32311	0.954396
1373	GO:0034340	response to type I interferon	3 (0.84%)	98 (0.56%)	0.32311	0.954396
1374	GO:0060996	dendritic spine development	3 (0.84%)	98 (0.56%)	0.32311	0.954396
1375	GO:0072163	mesonephric epithelium development	3 (0.84%)	98 (0.56%)	0.32311	0.954396
1376	GO:0072164	mesonephric tubule development	3 (0.84%)	98 (0.56%)	0.32311	0.954396
1377	GO:0001696	gastric acid secretion	1 (0.28%)	19 (0.11%)	0.324184	0.954396
1378	GO:0006089	lactate metabolic process	1 (0.28%)	19 (0.11%)	0.324184	0.954396
1379	GO:0006448	regulation of translational elongation	1 (0.28%)	19 (0.11%)	0.324184	0.954396
1380	GO:0007213	G protein-coupled acetylcholine receptor signaling pathway	1 (0.28%)	19 (0.11%)	0.324184	0.954396
1381	GO:0007625	grooming behavior	1 (0.28%)	19 (0.11%)	0.324184	0.954396
1382	GO:0015865	purine nucleotide transport	1 (0.28%)	19 (0.11%)	0.324184	0.954396
1383	GO:0018027	peptidyl-lysine dimethylation	1 (0.28%)	19 (0.11%)	0.324184	0.954396
1384	GO:0030502	negative regulation of bone mineralization	1 (0.28%)	19 (0.11%)	0.324184	0.954396
1385	GO:0030859	polarized epithelial cell differentiation	1 (0.28%)	19 (0.11%)	0.324184	0.954396
1386	GO:0031936	negative regulation of chromatin silencing	1 (0.28%)	19 (0.11%)	0.324184	0.954396
1387	GO:0032095	regulation of response to food	1 (0.28%)	19 (0.11%)	0.324184	0.954396
1388	GO:0033145	positive regulation of intracellular steroid hormone receptor signaling pathway	1 (0.28%)	19 (0.11%)	0.324184	0.954396
1389	GO:0035493	SNARE complex assembly	1 (0.28%)	19 (0.11%)	0.324184	0.954396
1390	GO:0036149	phosphatidylinositol acyl-chain remodeling	1 (0.28%)	19 (0.11%)	0.324184	0.954396
1391	GO:0036303	lymph vessel morphogenesis	1 (0.28%)	19 (0.11%)	0.324184	0.954396
1392	GO:0045076	regulation of interleukin-2 biosynthetic process	1 (0.28%)	19 (0.11%)	0.324184	0.954396
1393	GO:0048339	paraxial mesoderm development	1 (0.28%)	19 (0.11%)	0.324184	0.954396
1394	GO:0060261	positive regulation of transcription initiation from RNA polymerase II promoter	1 (0.28%)	19 (0.11%)	0.324184	0.954396
1395	GO:0060438	trachea development	1 (0.28%)	19 (0.11%)	0.324184	0.954396
1396	GO:0060716	labyrinthine layer blood vessel development	1 (0.28%)	19 (0.11%)	0.324184	0.954396
1397	GO:0070920	regulation of production of small RNA involved in gene silencing by RNA	1 (0.28%)	19 (0.11%)	0.324184	0.954396
1398	GO:0071800	podosome assembly	1 (0.28%)	19 (0.11%)	0.324184	0.954396
1399	GO:0072074	kidney mesenchyme development	1 (0.28%)	19 (0.11%)	0.324184	0.954396
1400	GO:0072077	renal vesicle morphogenesis	1 (0.28%)	19 (0.11%)	0.324184	0.954396
1401	GO:0090190	positive regulation of branching involved in ureteric bud morphogenesis	1 (0.28%)	19 (0.11%)	0.324184	0.954396
1402	GO:0097062	dendritic spine maintenance	1 (0.28%)	19 (0.11%)	0.324184	0.954396
1403	GO:0097320	plasma membrane tubulation	1 (0.28%)	19 (0.11%)	0.324184	0.954396
1404	GO:1902644	tertiary alcohol metabolic process	1 (0.28%)	19 (0.11%)	0.324184	0.954396
1405	GO:1905939	regulation of gonad development	1 (0.28%)	19 (0.11%)	0.324184	0.954396
1406	GO:1990182	exosomal secretion	1 (0.28%)	19 (0.11%)	0.324184	0.954396
1407	GO:2000696	regulation of epithelial cell differentiation involved in kidney development	1 (0.28%)	19 (0.11%)	0.324184	0.954396
1408	GO:0019320	hexose catabolic process	2 (0.56%)	57 (0.33%)	0.324599	0.954396
1409	GO:0031102	neuron projection regeneration	2 (0.56%)	57 (0.33%)	0.324599	0.954396
1410	GO:0031295	T cell costimulation	2 (0.56%)	57 (0.33%)	0.324599	0.954396
1411	GO:0051058	negative regulation of small GTPase mediated signal transduction	2 (0.56%)	57 (0.33%)	0.324599	0.954396
1412	GO:0072431	signal transduction involved in mitotic G1 DNA damage checkpoint	2 (0.56%)	57 (0.33%)	0.324599	0.954396
1413	GO:0097345	mitochondrial outer membrane permeabilization	2 (0.56%)	57 (0.33%)	0.324599	0.954396
1414	GO:1902400	intracellular signal transduction involved in G1 DNA damage checkpoint	2 (0.56%)	57 (0.33%)	0.324599	0.954396
1415	GO:0009185	ribonucleoside diphosphate metabolic process	4 (1.12%)	141 (0.81%)	0.32471	0.954396
1416	GO:0002009	morphogenesis of an epithelium	13 (3.64%)	547 (3.13%)	0.32635	0.958537
1417	GO:1903008	organelle disassembly	3 (0.84%)	99 (0.57%)	0.328704	0.961361
1418	GO:0016571	histone methylation	4 (1.12%)	142 (0.81%)	0.329336	0.961361
1419	GO:0071103	DNA conformation change	8 (2.24%)	320 (1.83%)	0.329995	0.961361
1420	GO:0031294	lymphocyte costimulation	2 (0.56%)	58 (0.33%)	0.332093	0.961361
1421	GO:0060997	dendritic spine morphogenesis	2 (0.56%)	58 (0.33%)	0.332093	0.961361
1422	GO:0072413	signal transduction involved in mitotic cell cycle checkpoint	2 (0.56%)	58 (0.33%)	0.332093	0.961361
1423	GO:1902402	signal transduction involved in mitotic DNA damage checkpoint	2 (0.56%)	58 (0.33%)	0.332093	0.961361
1424	GO:1902403	signal transduction involved in mitotic DNA integrity checkpoint	2 (0.56%)	58 (0.33%)	0.332093	0.961361
1425	GO:1903749	positive regulation of establishment of protein localization to mitochondrion	2 (0.56%)	58 (0.33%)	0.332093	0.961361
1426	GO:0046651	lymphocyte proliferation	7 (1.96%)	276 (1.58%)	0.333499	0.961361
1427	GO:0002683	negative regulation of immune system process	11 (3.08%)	458 (2.62%)	0.333502	0.961361
1428	GO:0090263	positive regulation of canonical Wnt signaling pathway	4 (1.12%)	143 (0.82%)	0.333965	0.961361
1429	GO:0002474	antigen processing and presentation of peptide antigen via MHC class I	3 (0.84%)	100 (0.57%)	0.334298	0.961361
1430	GO:0060079	excitatory postsynaptic potential	3 (0.84%)	100 (0.57%)	0.334298	0.961361
1431	GO:0002682	regulation of immune system process	36 (10.08%)	1632 (9.33%)	0.335284	0.961361
1432	GO:0008202	steroid metabolic process	8 (2.24%)	322 (1.84%)	0.336093	0.961361
1433	GO:0002043	blood vessel endothelial cell proliferation involved in sprouting angiogenesis	1 (0.28%)	20 (0.11%)	0.337986	0.961361
1434	GO:0002097	tRNA wobble base modification	1 (0.28%)	20 (0.11%)	0.337986	0.961361
1435	GO:0002320	lymphoid progenitor cell differentiation	1 (0.28%)	20 (0.11%)	0.337986	0.961361
1436	GO:0002577	regulation of antigen processing and presentation	1 (0.28%)	20 (0.11%)	0.337986	0.961361
1437	GO:0006044	N-acetylglucosamine metabolic process	1 (0.28%)	20 (0.11%)	0.337986	0.961361
1438	GO:0010042	response to manganese ion	1 (0.28%)	20 (0.11%)	0.337986	0.961361
1439	GO:0010592	positive regulation of lamellipodium assembly	1 (0.28%)	20 (0.11%)	0.337986	0.961361
1440	GO:0017000	antibiotic biosynthetic process	1 (0.28%)	20 (0.11%)	0.337986	0.961361
1441	GO:0030277	maintenance of gastrointestinal epithelium	1 (0.28%)	20 (0.11%)	0.337986	0.961361
1442	GO:0030728	ovulation	1 (0.28%)	20 (0.11%)	0.337986	0.961361
1443	GO:0032011	ARF protein signal transduction	1 (0.28%)	20 (0.11%)	0.337986	0.961361
1444	GO:0032012	regulation of ARF protein signal transduction	1 (0.28%)	20 (0.11%)	0.337986	0.961361
1445	GO:0032288	myelin assembly	1 (0.28%)	20 (0.11%)	0.337986	0.961361
1446	GO:0032495	response to muramyl dipeptide	1 (0.28%)	20 (0.11%)	0.337986	0.961361
1447	GO:0032816	positive regulation of natural killer cell activation	1 (0.28%)	20 (0.11%)	0.337986	0.961361
1448	GO:0043153	entrainment of circadian clock by photoperiod	1 (0.28%)	20 (0.11%)	0.337986	0.961361
1449	GO:0043931	ossification involved in bone maturation	1 (0.28%)	20 (0.11%)	0.337986	0.961361
1450	GO:0044346	fibroblast apoptotic process	1 (0.28%)	20 (0.11%)	0.337986	0.961361
1451	GO:0046641	positive regulation of alpha-beta T cell proliferation	1 (0.28%)	20 (0.11%)	0.337986	0.961361
1452	GO:0046823	negative regulation of nucleocytoplasmic transport	1 (0.28%)	20 (0.11%)	0.337986	0.961361
1453	GO:0060219	camera-type eye photoreceptor cell differentiation	1 (0.28%)	20 (0.11%)	0.337986	0.961361
1454	GO:0060602	branch elongation of an epithelium	1 (0.28%)	20 (0.11%)	0.337986	0.961361
1455	GO:0070102	interleukin-6-mediated signaling pathway	1 (0.28%)	20 (0.11%)	0.337986	0.961361
1456	GO:0072087	renal vesicle development	1 (0.28%)	20 (0.11%)	0.337986	0.961361
1457	GO:0097734	extracellular exosome biogenesis	1 (0.28%)	20 (0.11%)	0.337986	0.961361
1458	GO:1900151	regulation of nuclear-transcribed mRNA catabolic process, deadenylation-dependent decay	1 (0.28%)	20 (0.11%)	0.337986	0.961361
1459	GO:1901017	negative regulation of potassium ion transmembrane transporter activity	1 (0.28%)	20 (0.11%)	0.337986	0.961361
1460	GO:1902259	regulation of delayed rectifier potassium channel activity	1 (0.28%)	20 (0.11%)	0.337986	0.961361
1461	GO:1904469	positive regulation of tumor necrosis factor secretion	1 (0.28%)	20 (0.11%)	0.337986	0.961361
1462	GO:0006140	regulation of nucleotide metabolic process	4 (1.12%)	144 (0.82%)	0.338597	0.961361
1463	GO:0007224	smoothened signaling pathway	4 (1.12%)	144 (0.82%)	0.338597	0.961361
1464	GO:0001836	release of cytochrome c from mitochondria	2 (0.56%)	59 (0.34%)	0.339562	0.961361
1465	GO:0019229	regulation of vasoconstriction	2 (0.56%)	59 (0.34%)	0.339562	0.961361
1466	GO:0030520	intracellular estrogen receptor signaling pathway	2 (0.56%)	59 (0.34%)	0.339562	0.961361
1467	GO:0043388	positive regulation of DNA binding	2 (0.56%)	59 (0.34%)	0.339562	0.961361
1468	GO:0061178	regulation of insulin secretion involved in cellular response to glucose stimulus	2 (0.56%)	59 (0.34%)	0.339562	0.961361
1469	GO:1902110	positive regulation of mitochondrial membrane permeability involved in apoptotic process	2 (0.56%)	59 (0.34%)	0.339562	0.961361
1470	GO:0032943	mononuclear cell proliferation	7 (1.96%)	278 (1.59%)	0.340097	0.96222
1471	GO:0042098	T cell proliferation	5 (1.4%)	189 (1.08%)	0.342544	0.965633
1472	GO:0046467	membrane lipid biosynthetic process	4 (1.12%)	145 (0.83%)	0.343232	0.965633
1473	GO:0006631	fatty acid metabolic process	9 (2.52%)	370 (2.11%)	0.343334	0.965633
1474	GO:0045089	positive regulation of innate immune response	9 (2.52%)	370 (2.11%)	0.343334	0.965633
1475	GO:0050663	cytokine secretion	6 (1.68%)	234 (1.34%)	0.343719	0.965633
1476	GO:0001823	mesonephros development	3 (0.84%)	102 (0.58%)	0.345479	0.965633
1477	GO:0050830	defense response to Gram-positive bacterium	3 (0.84%)	102 (0.58%)	0.345479	0.965633
1478	GO:2000134	negative regulation of G1/S transition of mitotic cell cycle	3 (0.84%)	102 (0.58%)	0.345479	0.965633
1479	GO:0007219	Notch signaling pathway	5 (1.4%)	190 (1.09%)	0.346582	0.965633
1480	GO:1902275	regulation of chromatin organization	5 (1.4%)	190 (1.09%)	0.346582	0.965633
1481	GO:0001658	branching involved in ureteric bud morphogenesis	2 (0.56%)	60 (0.34%)	0.347006	0.965633
1482	GO:0030858	positive regulation of epithelial cell differentiation	2 (0.56%)	60 (0.34%)	0.347006	0.965633
1483	GO:0061951	establishment of protein localization to plasma membrane	2 (0.56%)	60 (0.34%)	0.347006	0.965633
1484	GO:0048609	multicellular organismal reproductive process	19 (5.32%)	837 (4.78%)	0.348892	0.965633
1485	GO:0001523	retinoid metabolic process	3 (0.84%)	103 (0.59%)	0.351064	0.965633
1486	GO:0042035	regulation of cytokine biosynthetic process	3 (0.84%)	103 (0.59%)	0.351064	0.965633
1487	GO:0006071	glycerol metabolic process	1 (0.28%)	21 (0.12%)	0.351508	0.965633
1488	GO:0006144	purine nucleobase metabolic process	1 (0.28%)	21 (0.12%)	0.351508	0.965633
1489	GO:0006907	pinocytosis	1 (0.28%)	21 (0.12%)	0.351508	0.965633
1490	GO:0010884	positive regulation of lipid storage	1 (0.28%)	21 (0.12%)	0.351508	0.965633
1491	GO:0031290	retinal ganglion cell axon guidance	1 (0.28%)	21 (0.12%)	0.351508	0.965633
1492	GO:0032332	positive regulation of chondrocyte differentiation	1 (0.28%)	21 (0.12%)	0.351508	0.965633
1493	GO:0033141	positive regulation of peptidyl-serine phosphorylation of STAT protein	1 (0.28%)	21 (0.12%)	0.351508	0.965633
1494	GO:0033194	response to hydroperoxide	1 (0.28%)	21 (0.12%)	0.351508	0.965633
1495	GO:0033962	cytoplasmic mRNA processing body assembly	1 (0.28%)	21 (0.12%)	0.351508	0.965633
1496	GO:0034104	negative regulation of tissue remodeling	1 (0.28%)	21 (0.12%)	0.351508	0.965633
1497	GO:0034389	lipid droplet organization	1 (0.28%)	21 (0.12%)	0.351508	0.965633
1498	GO:0035743	CD4-positive, alpha-beta T cell cytokine production	1 (0.28%)	21 (0.12%)	0.351508	0.965633
1499	GO:0036150	phosphatidylserine acyl-chain remodeling	1 (0.28%)	21 (0.12%)	0.351508	0.965633
1500	GO:0039702	viral budding via host ESCRT complex	1 (0.28%)	21 (0.12%)	0.351508	0.965633
1501	GO:0042402	cellular biogenic amine catabolic process	1 (0.28%)	21 (0.12%)	0.351508	0.965633
1502	GO:0051412	response to corticosterone	1 (0.28%)	21 (0.12%)	0.351508	0.965633
1503	GO:0060008	Sertoli cell differentiation	1 (0.28%)	21 (0.12%)	0.351508	0.965633
1504	GO:0060972	left/right pattern formation	1 (0.28%)	21 (0.12%)	0.351508	0.965633
1505	GO:0071459	protein localization to chromosome, centromeric region	1 (0.28%)	21 (0.12%)	0.351508	0.965633
1506	GO:0140131	positive regulation of lymphocyte chemotaxis	1 (0.28%)	21 (0.12%)	0.351508	0.965633
1507	GO:1901685	glutathione derivative metabolic process	1 (0.28%)	21 (0.12%)	0.351508	0.965633
1508	GO:1901687	glutathione derivative biosynthetic process	1 (0.28%)	21 (0.12%)	0.351508	0.965633
1509	GO:1902473	regulation of protein localization to synapse	1 (0.28%)	21 (0.12%)	0.351508	0.965633
1510	GO:1903392	negative regulation of adherens junction organization	1 (0.28%)	21 (0.12%)	0.351508	0.965633
1511	GO:2000737	negative regulation of stem cell differentiation	1 (0.28%)	21 (0.12%)	0.351508	0.965633
1512	GO:2000738	positive regulation of stem cell differentiation	1 (0.28%)	21 (0.12%)	0.351508	0.965633
1513	GO:0048813	dendrite morphogenesis	4 (1.12%)	147 (0.84%)	0.352506	0.965633
1514	GO:0001822	kidney development	7 (1.96%)	282 (1.61%)	0.353343	0.965633
1515	GO:0007507	heart development	13 (3.64%)	559 (3.19%)	0.354387	0.965633
1516	GO:0009880	embryonic pattern specification	2 (0.56%)	61 (0.35%)	0.354422	0.965633
1517	GO:0035082	axoneme assembly	2 (0.56%)	61 (0.35%)	0.354422	0.965633
1518	GO:1902686	mitochondrial outer membrane permeabilization involved in programmed cell death	2 (0.56%)	61 (0.35%)	0.354422	0.965633
1519	GO:0019362	pyridine nucleotide metabolic process	5 (1.4%)	192 (1.1%)	0.354667	0.965633
1520	GO:0046496	nicotinamide nucleotide metabolic process	5 (1.4%)	192 (1.1%)	0.354667	0.965633
1521	GO:0006637	acyl-CoA metabolic process	3 (0.84%)	104 (0.59%)	0.356643	0.965633
1522	GO:0035383	thioester metabolic process	3 (0.84%)	104 (0.59%)	0.356643	0.965633
1523	GO:0090174	organelle membrane fusion	3 (0.84%)	104 (0.59%)	0.356643	0.965633
1524	GO:0090068	positive regulation of cell cycle process	7 (1.96%)	283 (1.62%)	0.356663	0.965633
1525	GO:0060562	epithelial tube morphogenesis	8 (2.24%)	329 (1.88%)	0.357566	0.965633
1526	GO:0009123	nucleoside monophosphate metabolic process	9 (2.52%)	375 (2.14%)	0.35771	0.965633
1527	GO:0031099	regeneration	5 (1.4%)	193 (1.1%)	0.358713	0.965633
1528	GO:0032984	protein-containing complex disassembly	8 (2.24%)	330 (1.89%)	0.360647	0.965633
1529	GO:0019359	nicotinamide nucleotide biosynthetic process	4 (1.12%)	149 (0.85%)	0.36178	0.965633
1530	GO:0019363	pyridine nucleotide biosynthetic process	4 (1.12%)	149 (0.85%)	0.36178	0.965633
1531	GO:0030888	regulation of B cell proliferation	2 (0.56%)	62 (0.35%)	0.361808	0.965633
1532	GO:0046847	filopodium assembly	2 (0.56%)	62 (0.35%)	0.361808	0.965633
1533	GO:0060113	inner ear receptor cell differentiation	2 (0.56%)	62 (0.35%)	0.361808	0.965633
1534	GO:0006939	smooth muscle contraction	3 (0.84%)	105 (0.6%)	0.362216	0.965633
1535	GO:0030148	sphingolipid biosynthetic process	3 (0.84%)	105 (0.6%)	0.362216	0.965633
1536	GO:0032963	collagen metabolic process	3 (0.84%)	105 (0.6%)	0.362216	0.965633
1537	GO:0044774	mitotic DNA integrity checkpoint	3 (0.84%)	105 (0.6%)	0.362216	0.965633
1538	GO:0071887	leukocyte apoptotic process	3 (0.84%)	105 (0.6%)	0.362216	0.965633
1539	GO:1902807	negative regulation of cell cycle G1/S phase transition	3 (0.84%)	105 (0.6%)	0.362216	0.965633
1540	GO:0000423	mitophagy	1 (0.28%)	22 (0.13%)	0.364754	0.965633
1541	GO:0002052	positive regulation of neuroblast proliferation	1 (0.28%)	22 (0.13%)	0.364754	0.965633
1542	GO:0006085	acetyl-CoA biosynthetic process	1 (0.28%)	22 (0.13%)	0.364754	0.965633
1543	GO:0006312	mitotic recombination	1 (0.28%)	22 (0.13%)	0.364754	0.965633
1544	GO:0009310	amine catabolic process	1 (0.28%)	22 (0.13%)	0.364754	0.965633
1545	GO:0010842	retina layer formation	1 (0.28%)	22 (0.13%)	0.364754	0.965633
1546	GO:0015740	C4-dicarboxylate transport	1 (0.28%)	22 (0.13%)	0.364754	0.965633
1547	GO:0015874	norepinephrine transport	1 (0.28%)	22 (0.13%)	0.364754	0.965633
1548	GO:0021516	dorsal spinal cord development	1 (0.28%)	22 (0.13%)	0.364754	0.965633
1549	GO:0031579	membrane raft organization	1 (0.28%)	22 (0.13%)	0.364754	0.965633
1550	GO:0031629	synaptic vesicle fusion to presynaptic active zone membrane	1 (0.28%)	22 (0.13%)	0.364754	0.965633
1551	GO:0032331	negative regulation of chondrocyte differentiation	1 (0.28%)	22 (0.13%)	0.364754	0.965633
1552	GO:0032656	regulation of interleukin-13 production	1 (0.28%)	22 (0.13%)	0.364754	0.965633
1553	GO:0042094	interleukin-2 biosynthetic process	1 (0.28%)	22 (0.13%)	0.364754	0.965633
1554	GO:0043162	ubiquitin-dependent protein catabolic process via the multivesicular body sorting pathway	1 (0.28%)	22 (0.13%)	0.364754	0.965633
1555	GO:0044321	response to leptin	1 (0.28%)	22 (0.13%)	0.364754	0.965633
1556	GO:0045954	positive regulation of natural killer cell mediated cytotoxicity	1 (0.28%)	22 (0.13%)	0.364754	0.965633
1557	GO:0046599	regulation of centriole replication	1 (0.28%)	22 (0.13%)	0.364754	0.965633
1558	GO:0051000	positive regulation of nitric-oxide synthase activity	1 (0.28%)	22 (0.13%)	0.364754	0.965633
1559	GO:0051195	negative regulation of cofactor metabolic process	1 (0.28%)	22 (0.13%)	0.364754	0.965633
1560	GO:0060307	regulation of ventricular cardiac muscle cell membrane repolarization	1 (0.28%)	22 (0.13%)	0.364754	0.965633
1561	GO:0060487	lung epithelial cell differentiation	1 (0.28%)	22 (0.13%)	0.364754	0.965633
1562	GO:0061003	positive regulation of dendritic spine morphogenesis	1 (0.28%)	22 (0.13%)	0.364754	0.965633
1563	GO:0061213	positive regulation of mesonephros development	1 (0.28%)	22 (0.13%)	0.364754	0.965633
1564	GO:0090312	positive regulation of protein deacetylation	1 (0.28%)	22 (0.13%)	0.364754	0.965633
1565	GO:0097150	neuronal stem cell population maintenance	1 (0.28%)	22 (0.13%)	0.364754	0.965633
1566	GO:0140058	neuron projection arborization	1 (0.28%)	22 (0.13%)	0.364754	0.965633
1567	GO:0140112	extracellular vesicle biogenesis	1 (0.28%)	22 (0.13%)	0.364754	0.965633
1568	GO:1901522	positive regulation of transcription from RNA polymerase II promoter involved in cellular response to chemical stimulus	1 (0.28%)	22 (0.13%)	0.364754	0.965633
1569	GO:1903077	negative regulation of protein localization to plasma membrane	1 (0.28%)	22 (0.13%)	0.364754	0.965633
1570	GO:2000178	negative regulation of neural precursor cell proliferation	1 (0.28%)	22 (0.13%)	0.364754	0.965633
1571	GO:2000637	positive regulation of gene silencing by miRNA	1 (0.28%)	22 (0.13%)	0.364754	0.965633
1572	GO:0007286	spermatid development	4 (1.12%)	150 (0.86%)	0.366416	0.966234
1573	GO:0035148	tube formation	4 (1.12%)	150 (0.86%)	0.366416	0.966234
1574	GO:0035567	non-canonical Wnt signaling pathway	4 (1.12%)	150 (0.86%)	0.366416	0.966234
1575	GO:1903707	negative regulation of hemopoiesis	4 (1.12%)	150 (0.86%)	0.366416	0.966234
1576	GO:0006612	protein targeting to membrane	5 (1.4%)	195 (1.11%)	0.36681	0.966234
1577	GO:0050678	regulation of epithelial cell proliferation	8 (2.24%)	332 (1.9%)	0.366817	0.966234
1578	GO:0032502	developmental process	132 (36.97%)	6299 (36%)	0.367752	0.966234
1579	GO:0010923	negative regulation of phosphatase activity	3 (0.84%)	106 (0.61%)	0.367782	0.966234
1580	GO:0071156	regulation of cell cycle arrest	3 (0.84%)	106 (0.61%)	0.367782	0.966234
1581	GO:0006521	regulation of cellular amino acid metabolic process	2 (0.56%)	63 (0.36%)	0.369162	0.966234
1582	GO:0031571	mitotic G1 DNA damage checkpoint	2 (0.56%)	63 (0.36%)	0.369162	0.966234
1583	GO:0035794	positive regulation of mitochondrial membrane permeability	2 (0.56%)	63 (0.36%)	0.369162	0.966234
1584	GO:0044819	mitotic G1/S transition checkpoint	2 (0.56%)	63 (0.36%)	0.369162	0.966234
1585	GO:0045815	positive regulation of gene expression, epigenetic	2 (0.56%)	63 (0.36%)	0.369162	0.966234
1586	GO:0050854	regulation of antigen receptor-mediated signaling pathway	2 (0.56%)	63 (0.36%)	0.369162	0.966234
1587	GO:0072665	protein localization to vacuole	2 (0.56%)	63 (0.36%)	0.369162	0.966234
1588	GO:1902369	negative regulation of RNA catabolic process	2 (0.56%)	63 (0.36%)	0.369162	0.966234
1589	GO:2000401	regulation of lymphocyte migration	2 (0.56%)	63 (0.36%)	0.369162	0.966234
1590	GO:0045892	negative regulation of transcription, DNA-templated	27 (7.56%)	1229 (7.02%)	0.372715	0.967351
1591	GO:0042063	gliogenesis	7 (1.96%)	288 (1.65%)	0.373302	0.967351
1592	GO:0021549	cerebellum development	3 (0.84%)	107 (0.61%)	0.373339	0.967351
1593	GO:0032504	multicellular organism reproduction	19 (5.32%)	850 (4.86%)	0.374073	0.967351
1594	GO:0072525	pyridine-containing compound biosynthetic process	4 (1.12%)	152 (0.87%)	0.375683	0.967351
1595	GO:0001655	urogenital system development	8 (2.24%)	335 (1.91%)	0.37609	0.967351
1596	GO:0034329	cell junction assembly	6 (1.68%)	243 (1.39%)	0.376415	0.967351
1597	GO:0021885	forebrain cell migration	2 (0.56%)	64 (0.37%)	0.376483	0.967351
1598	GO:0032623	interleukin-2 production	2 (0.56%)	64 (0.37%)	0.376483	0.967351
1599	GO:0044783	G1 DNA damage checkpoint	2 (0.56%)	64 (0.37%)	0.376483	0.967351
1600	GO:1902108	regulation of mitochondrial membrane permeability involved in apoptotic process	2 (0.56%)	64 (0.37%)	0.376483	0.967351
1601	GO:0002029	desensitization of G protein-coupled receptor signaling pathway	1 (0.28%)	23 (0.13%)	0.37773	0.967351
1602	GO:0002719	negative regulation of cytokine production involved in immune response	1 (0.28%)	23 (0.13%)	0.37773	0.967351
1603	GO:0006359	regulation of transcription by RNA polymerase III	1 (0.28%)	23 (0.13%)	0.37773	0.967351
1604	GO:0022401	negative adaptation of signaling pathway	1 (0.28%)	23 (0.13%)	0.37773	0.967351
1605	GO:0031281	positive regulation of cyclase activity	1 (0.28%)	23 (0.13%)	0.37773	0.967351
1606	GO:0032098	regulation of appetite	1 (0.28%)	23 (0.13%)	0.37773	0.967351
1607	GO:0032703	negative regulation of interleukin-2 production	1 (0.28%)	23 (0.13%)	0.37773	0.967351
1608	GO:0033139	regulation of peptidyl-serine phosphorylation of STAT protein	1 (0.28%)	23 (0.13%)	0.37773	0.967351
1609	GO:0042776	mitochondrial ATP synthesis coupled proton transport	1 (0.28%)	23 (0.13%)	0.37773	0.967351
1610	GO:0043302	positive regulation of leukocyte degranulation	1 (0.28%)	23 (0.13%)	0.37773	0.967351
1611	GO:0043576	regulation of respiratory gaseous exchange	1 (0.28%)	23 (0.13%)	0.37773	0.967351
1612	GO:0043951	negative regulation of cAMP-mediated signaling	1 (0.28%)	23 (0.13%)	0.37773	0.967351
1613	GO:0048714	positive regulation of oligodendrocyte differentiation	1 (0.28%)	23 (0.13%)	0.37773	0.967351
1614	GO:0060065	uterus development	1 (0.28%)	23 (0.13%)	0.37773	0.967351
1615	GO:0060148	positive regulation of posttranscriptional gene silencing	1 (0.28%)	23 (0.13%)	0.37773	0.967351
1616	GO:0060479	lung cell differentiation	1 (0.28%)	23 (0.13%)	0.37773	0.967351
1617	GO:0070935	3'-UTR-mediated mRNA stabilization	1 (0.28%)	23 (0.13%)	0.37773	0.967351
1618	GO:0070977	bone maturation	1 (0.28%)	23 (0.13%)	0.37773	0.967351
1619	GO:0071157	negative regulation of cell cycle arrest	1 (0.28%)	23 (0.13%)	0.37773	0.967351
1620	GO:0072215	regulation of metanephros development	1 (0.28%)	23 (0.13%)	0.37773	0.967351
1621	GO:0086013	membrane repolarization during cardiac muscle cell action potential	1 (0.28%)	23 (0.13%)	0.37773	0.967351
1622	GO:0090189	regulation of branching involved in ureteric bud morphogenesis	1 (0.28%)	23 (0.13%)	0.37773	0.967351
1623	GO:0099500	vesicle fusion to plasma membrane	1 (0.28%)	23 (0.13%)	0.37773	0.967351
1624	GO:1904385	cellular response to angiotensin	1 (0.28%)	23 (0.13%)	0.37773	0.967351
1625	GO:0099565	chemical synaptic transmission, postsynaptic	3 (0.84%)	108 (0.62%)	0.378887	0.967424
1626	GO:1903409	reactive oxygen species biosynthetic process	3 (0.84%)	108 (0.62%)	0.378887	0.967424
1627	GO:0072524	pyridine-containing compound metabolic process	5 (1.4%)	198 (1.13%)	0.378958	0.967424
1628	GO:0050776	regulation of immune response	24 (6.72%)	1091 (6.23%)	0.380848	0.967424
1629	GO:0032387	negative regulation of intracellular transport	2 (0.56%)	65 (0.37%)	0.383768	0.967424
1630	GO:0045453	bone resorption	2 (0.56%)	65 (0.37%)	0.383768	0.967424
1631	GO:0045670	regulation of osteoclast differentiation	2 (0.56%)	65 (0.37%)	0.383768	0.967424
1632	GO:0046824	positive regulation of nucleocytoplasmic transport	2 (0.56%)	65 (0.37%)	0.383768	0.967424
1633	GO:1905710	positive regulation of membrane permeability	2 (0.56%)	65 (0.37%)	0.383768	0.967424
1634	GO:0010927	cellular component assembly involved in morphogenesis	3 (0.84%)	109 (0.62%)	0.384424	0.967424
1635	GO:0016101	diterpenoid metabolic process	3 (0.84%)	109 (0.62%)	0.384424	0.967424
1636	GO:0021510	spinal cord development	3 (0.84%)	109 (0.62%)	0.384424	0.967424
1637	GO:0032526	response to retinoic acid	3 (0.84%)	109 (0.62%)	0.384424	0.967424
1638	GO:0046822	regulation of nucleocytoplasmic transport	3 (0.84%)	109 (0.62%)	0.384424	0.967424
1639	GO:0010594	regulation of endothelial cell migration	4 (1.12%)	154 (0.88%)	0.384938	0.967424
1640	GO:0051668	localization within membrane	4 (1.12%)	154 (0.88%)	0.384938	0.967424
1641	GO:0022414	reproductive process	31 (8.68%)	1428 (8.16%)	0.385447	0.967424
1642	GO:0070482	response to oxygen levels	9 (2.52%)	385 (2.2%)	0.386662	0.967424
1643	GO:0032956	regulation of actin cytoskeleton organization	8 (2.24%)	339 (1.94%)	0.388477	0.967424
1644	GO:0042221	response to chemical	99 (27.73%)	4717 (26.96%)	0.389188	0.967424
1645	GO:0006090	pyruvate metabolic process	4 (1.12%)	155 (0.89%)	0.38956	0.967424
1646	GO:0034250	positive regulation of cellular amide metabolic process	4 (1.12%)	155 (0.89%)	0.38956	0.967424
1647	GO:0006163	purine nucleotide metabolic process	13 (3.64%)	574 (3.28%)	0.389981	0.967424
1648	GO:0005996	monosaccharide metabolic process	7 (1.96%)	293 (1.67%)	0.389984	0.967424
1649	GO:0000003	reproduction	31 (8.68%)	1431 (8.18%)	0.390066	0.967424
1650	GO:0007530	sex determination	1 (0.28%)	24 (0.14%)	0.390441	0.967424
1651	GO:0009404	toxin metabolic process	1 (0.28%)	24 (0.14%)	0.390441	0.967424
1652	GO:0009648	photoperiodism	1 (0.28%)	24 (0.14%)	0.390441	0.967424
1653	GO:0014850	response to muscle activity	1 (0.28%)	24 (0.14%)	0.390441	0.967424
1654	GO:0019400	alditol metabolic process	1 (0.28%)	24 (0.14%)	0.390441	0.967424
1655	GO:0021801	cerebral cortex radial glia guided migration	1 (0.28%)	24 (0.14%)	0.390441	0.967424
1656	GO:0021871	forebrain regionalization	1 (0.28%)	24 (0.14%)	0.390441	0.967424
1657	GO:0022030	telencephalon glial cell migration	1 (0.28%)	24 (0.14%)	0.390441	0.967424
1658	GO:0023058	adaptation of signaling pathway	1 (0.28%)	24 (0.14%)	0.390441	0.967424
1659	GO:0030325	adrenal gland development	1 (0.28%)	24 (0.14%)	0.390441	0.967424
1660	GO:0031167	rRNA methylation	1 (0.28%)	24 (0.14%)	0.390441	0.967424
1661	GO:0042430	indole-containing compound metabolic process	1 (0.28%)	24 (0.14%)	0.390441	0.967424
1662	GO:0043032	positive regulation of macrophage activation	1 (0.28%)	24 (0.14%)	0.390441	0.967424
1663	GO:0045606	positive regulation of epidermal cell differentiation	1 (0.28%)	24 (0.14%)	0.390441	0.967424
1664	GO:0045662	negative regulation of myoblast differentiation	1 (0.28%)	24 (0.14%)	0.390441	0.967424
1665	GO:0045686	negative regulation of glial cell differentiation	1 (0.28%)	24 (0.14%)	0.390441	0.967424
1666	GO:0048261	negative regulation of receptor-mediated endocytosis	1 (0.28%)	24 (0.14%)	0.390441	0.967424
1667	GO:0051043	regulation of membrane protein ectodomain proteolysis	1 (0.28%)	24 (0.14%)	0.390441	0.967424
1668	GO:0051349	positive regulation of lyase activity	1 (0.28%)	24 (0.14%)	0.390441	0.967424
1669	GO:0051446	positive regulation of meiotic cell cycle	1 (0.28%)	24 (0.14%)	0.390441	0.967424
1670	GO:0071677	positive regulation of mononuclear cell migration	1 (0.28%)	24 (0.14%)	0.390441	0.967424
1671	GO:0090103	cochlea morphogenesis	1 (0.28%)	24 (0.14%)	0.390441	0.967424
1672	GO:0090344	negative regulation of cell aging	1 (0.28%)	24 (0.14%)	0.390441	0.967424
1673	GO:1901380	negative regulation of potassium ion transmembrane transport	1 (0.28%)	24 (0.14%)	0.390441	0.967424
1674	GO:1901889	negative regulation of cell junction assembly	1 (0.28%)	24 (0.14%)	0.390441	0.967424
1675	GO:1903671	negative regulation of sprouting angiogenesis	1 (0.28%)	24 (0.14%)	0.390441	0.967424
1676	GO:1904376	negative regulation of protein localization to cell periphery	1 (0.28%)	24 (0.14%)	0.390441	0.967424
1677	GO:2000679	positive regulation of transcription regulatory region DNA binding	1 (0.28%)	24 (0.14%)	0.390441	0.967424
1678	GO:0014823	response to activity	2 (0.56%)	66 (0.38%)	0.391017	0.967424
1679	GO:0035773	insulin secretion involved in cellular response to glucose stimulus	2 (0.56%)	66 (0.38%)	0.391017	0.967424
1680	GO:0070192	chromosome organization involved in meiotic cell cycle	2 (0.56%)	66 (0.38%)	0.391017	0.967424
1681	GO:0150076	neuroinflammatory response	2 (0.56%)	66 (0.38%)	0.391017	0.967424
1682	GO:0009167	purine ribonucleoside monophosphate metabolic process	8 (2.24%)	340 (1.94%)	0.391577	0.968234
1683	GO:0045216	cell-cell junction organization	4 (1.12%)	156 (0.89%)	0.394177	0.973074
1684	GO:0048515	spermatid differentiation	4 (1.12%)	156 (0.89%)	0.394177	0.973074
1685	GO:0016358	dendrite development	6 (1.68%)	248 (1.42%)	0.394625	0.973074
1686	GO:0009126	purine nucleoside monophosphate metabolic process	8 (2.24%)	341 (1.95%)	0.394678	0.973074
1687	GO:0006753	nucleoside phosphate metabolic process	16 (4.48%)	718 (4.1%)	0.394704	0.973074
1688	GO:0002688	regulation of leukocyte chemotaxis	3 (0.84%)	111 (0.63%)	0.395464	0.973216
1689	GO:0021761	limbic system development	3 (0.84%)	111 (0.63%)	0.395464	0.973216
1690	GO:0043534	blood vessel endothelial cell migration	3 (0.84%)	111 (0.63%)	0.395464	0.973216
1691	GO:0010660	regulation of muscle cell apoptotic process	2 (0.56%)	67 (0.38%)	0.398227	0.974251
1692	GO:0035418	protein localization to synapse	2 (0.56%)	67 (0.38%)	0.398227	0.974251
1693	GO:0042490	mechanoreceptor differentiation	2 (0.56%)	67 (0.38%)	0.398227	0.974251
1694	GO:0046365	monosaccharide catabolic process	2 (0.56%)	67 (0.38%)	0.398227	0.974251
1695	GO:0072678	T cell migration	2 (0.56%)	67 (0.38%)	0.398227	0.974251
1696	GO:0090398	cellular senescence	2 (0.56%)	67 (0.38%)	0.398227	0.974251
1697	GO:1903670	regulation of sprouting angiogenesis	2 (0.56%)	67 (0.38%)	0.398227	0.974251
1698	GO:0050707	regulation of cytokine secretion	5 (1.4%)	203 (1.16%)	0.399189	0.974251
1699	GO:0006354	DNA-templated transcription, elongation	3 (0.84%)	112 (0.64%)	0.400965	0.974251
1700	GO:0001945	lymph vessel development	1 (0.28%)	25 (0.14%)	0.402894	0.974251
1701	GO:0002227	innate immune response in mucosa	1 (0.28%)	25 (0.14%)	0.402894	0.974251
1702	GO:0006706	steroid catabolic process	1 (0.28%)	25 (0.14%)	0.402894	0.974251
1703	GO:0006862	nucleotide transport	1 (0.28%)	25 (0.14%)	0.402894	0.974251
1704	GO:0008211	glucocorticoid metabolic process	1 (0.28%)	25 (0.14%)	0.402894	0.974251
1705	GO:0009299	mRNA transcription	1 (0.28%)	25 (0.14%)	0.402894	0.974251
1706	GO:0032104	regulation of response to extracellular stimulus	1 (0.28%)	25 (0.14%)	0.402894	0.974251
1707	GO:0032107	regulation of response to nutrient levels	1 (0.28%)	25 (0.14%)	0.402894	0.974251
1708	GO:0032616	interleukin-13 production	1 (0.28%)	25 (0.14%)	0.402894	0.974251
1709	GO:0035459	cargo loading into vesicle	1 (0.28%)	25 (0.14%)	0.402894	0.974251
1710	GO:0045672	positive regulation of osteoclast differentiation	1 (0.28%)	25 (0.14%)	0.402894	0.974251
1711	GO:0046755	viral budding	1 (0.28%)	25 (0.14%)	0.402894	0.974251
1712	GO:0048103	somatic stem cell division	1 (0.28%)	25 (0.14%)	0.402894	0.974251
1713	GO:0051968	positive regulation of synaptic transmission, glutamatergic	1 (0.28%)	25 (0.14%)	0.402894	0.974251
1714	GO:0060259	regulation of feeding behavior	1 (0.28%)	25 (0.14%)	0.402894	0.974251
1715	GO:0090025	regulation of monocyte chemotaxis	1 (0.28%)	25 (0.14%)	0.402894	0.974251
1716	GO:1901071	glucosamine-containing compound metabolic process	1 (0.28%)	25 (0.14%)	0.402894	0.974251
1717	GO:1903579	negative regulation of ATP metabolic process	1 (0.28%)	25 (0.14%)	0.402894	0.974251
1718	GO:1904861	excitatory synapse assembly	1 (0.28%)	25 (0.14%)	0.402894	0.974251
1719	GO:0002064	epithelial cell development	5 (1.4%)	204 (1.17%)	0.403228	0.974251
1720	GO:0008154	actin polymerization or depolymerization	5 (1.4%)	204 (1.17%)	0.403228	0.974251
1721	GO:0070555	response to interleukin-1	5 (1.4%)	204 (1.17%)	0.403228	0.974251
1722	GO:1902903	regulation of supramolecular fiber organization	8 (2.24%)	344 (1.97%)	0.403983	0.974251
1723	GO:0072359	circulatory system development	23 (6.44%)	1057 (6.04%)	0.405096	0.974251
1724	GO:0042531	positive regulation of tyrosine phosphorylation of STAT protein	2 (0.56%)	68 (0.39%)	0.405398	0.974251
1725	GO:0045685	regulation of glial cell differentiation	2 (0.56%)	68 (0.39%)	0.405398	0.974251
1726	GO:0048663	neuron fate commitment	2 (0.56%)	68 (0.39%)	0.405398	0.974251
1727	GO:0021782	glial cell development	3 (0.84%)	113 (0.65%)	0.406451	0.974251
1728	GO:0035305	negative regulation of dephosphorylation	3 (0.84%)	113 (0.65%)	0.406451	0.974251
1729	GO:1903828	negative regulation of cellular protein localization	3 (0.84%)	113 (0.65%)	0.406451	0.974251
1730	GO:0009132	nucleoside diphosphate metabolic process	4 (1.12%)	159 (0.91%)	0.407994	0.974251
1731	GO:0070661	leukocyte proliferation	7 (1.96%)	299 (1.71%)	0.410015	0.974251
1732	GO:0071824	protein-DNA complex subunit organization	7 (1.96%)	299 (1.71%)	0.410015	0.974251
1733	GO:0009890	negative regulation of biosynthetic process	34 (9.52%)	1589 (9.08%)	0.411081	0.974251
1734	GO:0021872	forebrain generation of neurons	2 (0.56%)	69 (0.39%)	0.412527	0.974251
1735	GO:0042698	ovulation cycle	2 (0.56%)	69 (0.39%)	0.412527	0.974251
1736	GO:0043507	positive regulation of JUN kinase activity	2 (0.56%)	69 (0.39%)	0.412527	0.974251
1737	GO:0071300	cellular response to retinoic acid	2 (0.56%)	69 (0.39%)	0.412527	0.974251
1738	GO:0030833	regulation of actin filament polymerization	4 (1.12%)	160 (0.91%)	0.412587	0.974251
1739	GO:0003007	heart morphogenesis	6 (1.68%)	253 (1.45%)	0.412818	0.974251
1740	GO:0006486	protein glycosylation	6 (1.68%)	253 (1.45%)	0.412818	0.974251
1741	GO:0010466	negative regulation of peptidase activity	6 (1.68%)	253 (1.45%)	0.412818	0.974251
1742	GO:0043413	macromolecule glycosylation	6 (1.68%)	253 (1.45%)	0.412818	0.974251
1743	GO:2000027	regulation of animal organ morphogenesis	6 (1.68%)	253 (1.45%)	0.412818	0.974251
1744	GO:0002053	positive regulation of mesenchymal cell proliferation	1 (0.28%)	26 (0.15%)	0.415093	0.974251
1745	GO:0006346	methylation-dependent chromatin silencing	1 (0.28%)	26 (0.15%)	0.415093	0.974251
1746	GO:0006700	C21-steroid hormone biosynthetic process	1 (0.28%)	26 (0.15%)	0.415093	0.974251
1747	GO:0007026	negative regulation of microtubule depolymerization	1 (0.28%)	26 (0.15%)	0.415093	0.974251
1748	GO:0009649	entrainment of circadian clock	1 (0.28%)	26 (0.15%)	0.415093	0.974251
1749	GO:0015012	heparan sulfate proteoglycan biosynthetic process	1 (0.28%)	26 (0.15%)	0.415093	0.974251
1750	GO:0022011	myelination in peripheral nervous system	1 (0.28%)	26 (0.15%)	0.415093	0.974251
1751	GO:0031954	positive regulation of protein autophosphorylation	1 (0.28%)	26 (0.15%)	0.415093	0.974251
1752	GO:0032292	peripheral nervous system axon ensheathment	1 (0.28%)	26 (0.15%)	0.415093	0.974251
1753	GO:0032509	endosome transport via multivesicular body sorting pathway	1 (0.28%)	26 (0.15%)	0.415093	0.974251
1754	GO:0034629	cellular protein-containing complex localization	1 (0.28%)	26 (0.15%)	0.415093	0.974251
1755	GO:0035902	response to immobilization stress	1 (0.28%)	26 (0.15%)	0.415093	0.974251
1756	GO:0048710	regulation of astrocyte differentiation	1 (0.28%)	26 (0.15%)	0.415093	0.974251
1757	GO:0060314	regulation of ryanodine-sensitive calcium-release channel activity	1 (0.28%)	26 (0.15%)	0.415093	0.974251
1758	GO:0060740	prostate gland epithelium morphogenesis	1 (0.28%)	26 (0.15%)	0.415093	0.974251
1759	GO:0061217	regulation of mesonephros development	1 (0.28%)	26 (0.15%)	0.415093	0.974251
1760	GO:0070129	regulation of mitochondrial translation	1 (0.28%)	26 (0.15%)	0.415093	0.974251
1761	GO:0071624	positive regulation of granulocyte chemotaxis	1 (0.28%)	26 (0.15%)	0.415093	0.974251
1762	GO:0072202	cell differentiation involved in metanephros development	1 (0.28%)	26 (0.15%)	0.415093	0.974251
1763	GO:0080111	DNA demethylation	1 (0.28%)	26 (0.15%)	0.415093	0.974251
1764	GO:0085029	extracellular matrix assembly	1 (0.28%)	26 (0.15%)	0.415093	0.974251
1765	GO:0086011	membrane repolarization during action potential	1 (0.28%)	26 (0.15%)	0.415093	0.974251
1766	GO:0097066	response to thyroid hormone	1 (0.28%)	26 (0.15%)	0.415093	0.974251
1767	GO:0099623	regulation of cardiac muscle cell membrane repolarization	1 (0.28%)	26 (0.15%)	0.415093	0.974251
1768	GO:0099625	ventricular cardiac muscle cell membrane repolarization	1 (0.28%)	26 (0.15%)	0.415093	0.974251
1769	GO:0120033	negative regulation of plasma membrane bounded cell projection assembly	1 (0.28%)	26 (0.15%)	0.415093	0.974251
1770	GO:1901623	regulation of lymphocyte chemotaxis	1 (0.28%)	26 (0.15%)	0.415093	0.974251
1771	GO:1990776	response to angiotensin	1 (0.28%)	26 (0.15%)	0.415093	0.974251
1772	GO:2000144	positive regulation of DNA-templated transcription, initiation	1 (0.28%)	26 (0.15%)	0.415093	0.974251
1773	GO:0072657	protein localization to membrane	14 (3.92%)	633 (3.62%)	0.417161	0.978026
1774	GO:0006754	ATP biosynthetic process	4 (1.12%)	161 (0.92%)	0.417172	0.978026
1775	GO:0051247	positive regulation of protein metabolic process	36 (10.08%)	1691 (9.66%)	0.419253	0.982351
1776	GO:0110053	regulation of actin filament organization	6 (1.68%)	255 (1.46%)	0.420083	0.982566
1777	GO:0009150	purine ribonucleotide metabolic process	12 (3.36%)	539 (3.08%)	0.420219	0.982566
1778	GO:0007389	pattern specification process	10 (2.8%)	444 (2.54%)	0.420381	0.982566
1779	GO:0010558	negative regulation of macromolecule biosynthetic process	32 (8.96%)	1499 (8.57%)	0.420734	0.982566
1780	GO:0051962	positive regulation of nervous system development	12 (3.36%)	540 (3.09%)	0.422718	0.982566
1781	GO:0007173	epidermal growth factor receptor signaling pathway	3 (0.84%)	116 (0.66%)	0.422819	0.982566
1782	GO:0022037	metencephalon development	3 (0.84%)	116 (0.66%)	0.422819	0.982566
1783	GO:0043244	regulation of protein complex disassembly	3 (0.84%)	116 (0.66%)	0.422819	0.982566
1784	GO:2000736	regulation of stem cell differentiation	3 (0.84%)	116 (0.66%)	0.422819	0.982566
1785	GO:0009124	nucleoside monophosphate biosynthetic process	5 (1.4%)	209 (1.19%)	0.423373	0.982566
1786	GO:0048762	mesenchymal cell differentiation	5 (1.4%)	209 (1.19%)	0.423373	0.982566
1787	GO:0019221	cytokine-mediated signaling pathway	17 (4.76%)	780 (4.46%)	0.425039	0.982566
1788	GO:0002684	positive regulation of immune system process	25 (7%)	1165 (6.66%)	0.426171	0.982566
1789	GO:0001707	mesoderm formation	2 (0.56%)	71 (0.41%)	0.426657	0.982566
1790	GO:1904427	positive regulation of calcium ion transmembrane transport	2 (0.56%)	71 (0.41%)	0.426657	0.982566
1791	GO:0001702	gastrulation with mouth forming second	1 (0.28%)	27 (0.15%)	0.427044	0.982566
1792	GO:0002360	T cell lineage commitment	1 (0.28%)	27 (0.15%)	0.427044	0.982566
1793	GO:0002507	tolerance induction	1 (0.28%)	27 (0.15%)	0.427044	0.982566
1794	GO:0002717	positive regulation of natural killer cell mediated immunity	1 (0.28%)	27 (0.15%)	0.427044	0.982566
1795	GO:0006735	NADH regeneration	1 (0.28%)	27 (0.15%)	0.427044	0.982566
1796	GO:0015985	energy coupled proton transport, down electrochemical gradient	1 (0.28%)	27 (0.15%)	0.427044	0.982566
1797	GO:0015986	ATP synthesis coupled proton transport	1 (0.28%)	27 (0.15%)	0.427044	0.982566
1798	GO:0042501	serine phosphorylation of STAT protein	1 (0.28%)	27 (0.15%)	0.427044	0.982566
1799	GO:0045577	regulation of B cell differentiation	1 (0.28%)	27 (0.15%)	0.427044	0.982566
1800	GO:0045671	negative regulation of osteoclast differentiation	1 (0.28%)	27 (0.15%)	0.427044	0.982566
1801	GO:0048520	positive regulation of behavior	1 (0.28%)	27 (0.15%)	0.427044	0.982566
1802	GO:0048799	animal organ maturation	1 (0.28%)	27 (0.15%)	0.427044	0.982566
1803	GO:0060260	regulation of transcription initiation from RNA polymerase II promoter	1 (0.28%)	27 (0.15%)	0.427044	0.982566
1804	GO:0061621	canonical glycolysis	1 (0.28%)	27 (0.15%)	0.427044	0.982566
1805	GO:0061718	glucose catabolic process to pyruvate	1 (0.28%)	27 (0.15%)	0.427044	0.982566
1806	GO:0071514	genetic imprinting	1 (0.28%)	27 (0.15%)	0.427044	0.982566
1807	GO:0065004	protein-DNA complex assembly	6 (1.68%)	257 (1.47%)	0.427336	0.982566
1808	GO:0006096	glycolytic process	3 (0.84%)	117 (0.67%)	0.428241	0.982566
1809	GO:0051193	regulation of cofactor metabolic process	3 (0.84%)	117 (0.67%)	0.428241	0.982566
1810	GO:1901566	organonitrogen compound biosynthetic process	40 (11.2%)	1891 (10.81%)	0.428692	0.982566
1811	GO:0003002	regionalization	8 (2.24%)	352 (2.01%)	0.428782	0.982566
1812	GO:0046034	ATP metabolic process	7 (1.96%)	305 (1.74%)	0.430012	0.982566
1813	GO:0006733	oxidoreduction coenzyme metabolic process	5 (1.4%)	211 (1.21%)	0.431399	0.982566
1814	GO:1902749	regulation of cell cycle G2/M phase transition	5 (1.4%)	211 (1.21%)	0.431399	0.982566
1815	GO:0006757	ATP generation from ADP	3 (0.84%)	118 (0.67%)	0.433645	0.982566
1816	GO:1900371	regulation of purine nucleotide biosynthetic process	3 (0.84%)	118 (0.67%)	0.433645	0.982566
1817	GO:0001895	retina homeostasis	2 (0.56%)	72 (0.41%)	0.433655	0.982566
1818	GO:0010657	muscle cell apoptotic process	2 (0.56%)	72 (0.41%)	0.433655	0.982566
1819	GO:0072401	signal transduction involved in DNA integrity checkpoint	2 (0.56%)	72 (0.41%)	0.433655	0.982566
1820	GO:0072422	signal transduction involved in DNA damage checkpoint	2 (0.56%)	72 (0.41%)	0.433655	0.982566
1821	GO:1902117	positive regulation of organelle assembly	2 (0.56%)	72 (0.41%)	0.433655	0.982566
1822	GO:1903747	regulation of establishment of protein localization to mitochondrion	2 (0.56%)	72 (0.41%)	0.433655	0.982566
1823	GO:0031401	positive regulation of protein modification process	26 (7.28%)	1218 (6.96%)	0.434374	0.982566
1824	GO:0009161	ribonucleoside monophosphate metabolic process	8 (2.24%)	354 (2.02%)	0.434971	0.982566
1825	GO:0030307	positive regulation of cell growth	4 (1.12%)	165 (0.94%)	0.435426	0.982566
1826	GO:0043414	macromolecule methylation	7 (1.96%)	307 (1.75%)	0.436661	0.982566
1827	GO:0000083	regulation of transcription involved in G1/S transition of mitotic cell cycle	1 (0.28%)	28 (0.16%)	0.438751	0.982566
1828	GO:0001773	myeloid dendritic cell activation	1 (0.28%)	28 (0.16%)	0.438751	0.982566
1829	GO:0001958	endochondral ossification	1 (0.28%)	28 (0.16%)	0.438751	0.982566
1830	GO:0003180	aortic valve morphogenesis	1 (0.28%)	28 (0.16%)	0.438751	0.982566
1831	GO:0006829	zinc ion transport	1 (0.28%)	28 (0.16%)	0.438751	0.982566
1832	GO:0009651	response to salt stress	1 (0.28%)	28 (0.16%)	0.438751	0.982566
1833	GO:0010669	epithelial structure maintenance	1 (0.28%)	28 (0.16%)	0.438751	0.982566
1834	GO:0010800	positive regulation of peptidyl-threonine phosphorylation	1 (0.28%)	28 (0.16%)	0.438751	0.982566
1835	GO:0010818	T cell chemotaxis	1 (0.28%)	28 (0.16%)	0.438751	0.982566
1836	GO:0021680	cerebellar Purkinje cell layer development	1 (0.28%)	28 (0.16%)	0.438751	0.982566
1837	GO:0032369	negative regulation of lipid transport	1 (0.28%)	28 (0.16%)	0.438751	0.982566
1838	GO:0032673	regulation of interleukin-4 production	1 (0.28%)	28 (0.16%)	0.438751	0.982566
1839	GO:0032770	positive regulation of monooxygenase activity	1 (0.28%)	28 (0.16%)	0.438751	0.982566
1840	GO:0035116	embryonic hindlimb morphogenesis	1 (0.28%)	28 (0.16%)	0.438751	0.982566
1841	GO:0036075	replacement ossification	1 (0.28%)	28 (0.16%)	0.438751	0.982566
1842	GO:0042219	cellular modified amino acid catabolic process	1 (0.28%)	28 (0.16%)	0.438751	0.982566
1843	GO:0043171	peptide catabolic process	1 (0.28%)	28 (0.16%)	0.438751	0.982566
1844	GO:0044550	secondary metabolite biosynthetic process	1 (0.28%)	28 (0.16%)	0.438751	0.982566
1845	GO:0050686	negative regulation of mRNA processing	1 (0.28%)	28 (0.16%)	0.438751	0.982566
1846	GO:0051984	positive regulation of chromosome segregation	1 (0.28%)	28 (0.16%)	0.438751	0.982566
1847	GO:0060512	prostate gland morphogenesis	1 (0.28%)	28 (0.16%)	0.438751	0.982566
1848	GO:0061615	glycolytic process through fructose-6-phosphate	1 (0.28%)	28 (0.16%)	0.438751	0.982566
1849	GO:0061620	glycolytic process through glucose-6-phosphate	1 (0.28%)	28 (0.16%)	0.438751	0.982566
1850	GO:0070168	negative regulation of biomineral tissue development	1 (0.28%)	28 (0.16%)	0.438751	0.982566
1851	GO:0071280	cellular response to copper ion	1 (0.28%)	28 (0.16%)	0.438751	0.982566
1852	GO:1900543	negative regulation of purine nucleotide metabolic process	1 (0.28%)	28 (0.16%)	0.438751	0.982566
1853	GO:1902745	positive regulation of lamellipodium organization	1 (0.28%)	28 (0.16%)	0.438751	0.982566
1854	GO:1903532	positive regulation of secretion by cell	9 (2.52%)	403 (2.3%)	0.439004	0.982566
1855	GO:0034968	histone lysine methylation	3 (0.84%)	119 (0.68%)	0.439031	0.982566
1856	GO:0043066	negative regulation of apoptotic process	19 (5.32%)	883 (5.05%)	0.439062	0.982566
1857	GO:0006457	protein folding	5 (1.4%)	213 (1.22%)	0.439401	0.982566
1858	GO:0007254	JNK cascade	5 (1.4%)	213 (1.22%)	0.439401	0.982566
1859	GO:0070201	regulation of establishment of protein localization	16 (4.48%)	739 (4.22%)	0.439931	0.982566
1860	GO:0051259	protein complex oligomerization	11 (3.08%)	499 (2.85%)	0.440005	0.982566
1861	GO:0048332	mesoderm morphogenesis	2 (0.56%)	73 (0.42%)	0.440607	0.982566
1862	GO:0060350	endochondral bone morphogenesis	2 (0.56%)	73 (0.42%)	0.440607	0.982566
1863	GO:0060411	cardiac septum morphogenesis	2 (0.56%)	73 (0.42%)	0.440607	0.982566
1864	GO:0072395	signal transduction involved in cell cycle checkpoint	2 (0.56%)	73 (0.42%)	0.440607	0.982566
1865	GO:1903524	positive regulation of blood circulation	2 (0.56%)	73 (0.42%)	0.440607	0.982566
1866	GO:0051223	regulation of protein transport	15 (4.2%)	692 (3.95%)	0.44235	0.985923
1867	GO:0007613	memory	3 (0.84%)	120 (0.69%)	0.444396	0.986025
1868	GO:0007093	mitotic cell cycle checkpoint	4 (1.12%)	167 (0.95%)	0.444494	0.986025
1869	GO:0048771	tissue remodeling	4 (1.12%)	167 (0.95%)	0.444494	0.986025
1870	GO:0031327	negative regulation of cellular biosynthetic process	33 (9.24%)	1563 (8.93%)	0.444636	0.986025
1871	GO:0000288	nuclear-transcribed mRNA catabolic process, deadenylation-dependent decay	2 (0.56%)	74 (0.42%)	0.447512	0.986025
1872	GO:0000422	autophagy of mitochondrion	2 (0.56%)	74 (0.42%)	0.447512	0.986025
1873	GO:0034103	regulation of tissue remodeling	2 (0.56%)	74 (0.42%)	0.447512	0.986025
1874	GO:0046902	regulation of mitochondrial membrane permeability	2 (0.56%)	74 (0.42%)	0.447512	0.986025
1875	GO:0061726	mitochondrion disassembly	2 (0.56%)	74 (0.42%)	0.447512	0.986025
1876	GO:0042866	pyruvate biosynthetic process	3 (0.84%)	121 (0.69%)	0.449742	0.986025
1877	GO:0045055	regulated exocytosis	17 (4.76%)	792 (4.53%)	0.450146	0.986025
1878	GO:0000027	ribosomal large subunit assembly	1 (0.28%)	29 (0.17%)	0.450219	0.986025
1879	GO:0003016	respiratory system process	1 (0.28%)	29 (0.17%)	0.450219	0.986025
1880	GO:0003413	chondrocyte differentiation involved in endochondral bone morphogenesis	1 (0.28%)	29 (0.17%)	0.450219	0.986025
1881	GO:0006929	substrate-dependent cell migration	1 (0.28%)	29 (0.17%)	0.450219	0.986025
1882	GO:0014044	Schwann cell development	1 (0.28%)	29 (0.17%)	0.450219	0.986025
1883	GO:0015949	nucleobase-containing small molecule interconversion	1 (0.28%)	29 (0.17%)	0.450219	0.986025
1884	GO:0018146	keratan sulfate biosynthetic process	1 (0.28%)	29 (0.17%)	0.450219	0.986025
1885	GO:0031063	regulation of histone deacetylation	1 (0.28%)	29 (0.17%)	0.450219	0.986025
1886	GO:0031365	N-terminal protein amino acid modification	1 (0.28%)	29 (0.17%)	0.450219	0.986025
1887	GO:0031440	regulation of mRNA 3'-end processing	1 (0.28%)	29 (0.17%)	0.450219	0.986025
1888	GO:0045980	negative regulation of nucleotide metabolic process	1 (0.28%)	29 (0.17%)	0.450219	0.986025
1889	GO:0046134	pyrimidine nucleoside biosynthetic process	1 (0.28%)	29 (0.17%)	0.450219	0.986025
1890	GO:0046596	regulation of viral entry into host cell	1 (0.28%)	29 (0.17%)	0.450219	0.986025
1891	GO:0048147	negative regulation of fibroblast proliferation	1 (0.28%)	29 (0.17%)	0.450219	0.986025
1892	GO:0048730	epidermis morphogenesis	1 (0.28%)	29 (0.17%)	0.450219	0.986025
1893	GO:0051085	chaperone cofactor-dependent protein refolding	1 (0.28%)	29 (0.17%)	0.450219	0.986025
1894	GO:0060441	epithelial tube branching involved in lung morphogenesis	1 (0.28%)	29 (0.17%)	0.450219	0.986025
1895	GO:0095500	acetylcholine receptor signaling pathway	1 (0.28%)	29 (0.17%)	0.450219	0.986025
1896	GO:1900027	regulation of ruffle assembly	1 (0.28%)	29 (0.17%)	0.450219	0.986025
1897	GO:1903427	negative regulation of reactive oxygen species biosynthetic process	1 (0.28%)	29 (0.17%)	0.450219	0.986025
1898	GO:1903831	signal transduction involved in cellular response to ammonium ion	1 (0.28%)	29 (0.17%)	0.450219	0.986025
1899	GO:1904467	regulation of tumor necrosis factor secretion	1 (0.28%)	29 (0.17%)	0.450219	0.986025
1900	GO:0010632	regulation of epithelial cell migration	5 (1.4%)	216 (1.23%)	0.451356	0.987994
1901	GO:0036293	response to decreased oxygen levels	8 (2.24%)	360 (2.06%)	0.453487	0.990293
1902	GO:0000281	mitotic cytokinesis	2 (0.56%)	75 (0.43%)	0.454369	0.990293
1903	GO:0042246	tissue regeneration	2 (0.56%)	75 (0.43%)	0.454369	0.990293
1904	GO:0060998	regulation of dendritic spine development	2 (0.56%)	75 (0.43%)	0.454369	0.990293
1905	GO:1901264	carbohydrate derivative transport	2 (0.56%)	75 (0.43%)	0.454369	0.990293
1906	GO:0070085	glycosylation	6 (1.68%)	265 (1.51%)	0.456192	0.990293
1907	GO:0009259	ribonucleotide metabolic process	12 (3.36%)	554 (3.17%)	0.457673	0.990293
1908	GO:0034097	response to cytokine	25 (7%)	1184 (6.77%)	0.459062	0.990293
1909	GO:0051270	regulation of cellular component movement	21 (5.88%)	991 (5.66%)	0.460922	0.990293
1910	GO:0061844	antimicrobial humoral immune response mediated by antimicrobial peptide	2 (0.56%)	76 (0.43%)	0.461178	0.990293
1911	GO:0002828	regulation of type 2 immune response	1 (0.28%)	30 (0.17%)	0.461454	0.990293
1912	GO:0008299	isoprenoid biosynthetic process	1 (0.28%)	30 (0.17%)	0.461454	0.990293
1913	GO:0010390	histone monoubiquitination	1 (0.28%)	30 (0.17%)	0.461454	0.990293
1914	GO:0010591	regulation of lamellipodium assembly	1 (0.28%)	30 (0.17%)	0.461454	0.990293
1915	GO:0018200	peptidyl-glutamic acid modification	1 (0.28%)	30 (0.17%)	0.461454	0.990293
1916	GO:0019098	reproductive behavior	1 (0.28%)	30 (0.17%)	0.461454	0.990293
1917	GO:0031114	regulation of microtubule depolymerization	1 (0.28%)	30 (0.17%)	0.461454	0.990293
1918	GO:0036258	multivesicular body assembly	1 (0.28%)	30 (0.17%)	0.461454	0.990293
1919	GO:0042311	vasodilation	1 (0.28%)	30 (0.17%)	0.461454	0.990293
1920	GO:0044319	wound healing, spreading of cells	1 (0.28%)	30 (0.17%)	0.461454	0.990293
1921	GO:0048265	response to pain	1 (0.28%)	30 (0.17%)	0.461454	0.990293
1922	GO:0048873	homeostasis of number of cells within a tissue	1 (0.28%)	30 (0.17%)	0.461454	0.990293
1923	GO:0050690	regulation of defense response to virus by virus	1 (0.28%)	30 (0.17%)	0.461454	0.990293
1924	GO:0051350	negative regulation of lyase activity	1 (0.28%)	30 (0.17%)	0.461454	0.990293
1925	GO:0051491	positive regulation of filopodium assembly	1 (0.28%)	30 (0.17%)	0.461454	0.990293
1926	GO:0060292	long-term synaptic depression	1 (0.28%)	30 (0.17%)	0.461454	0.990293
1927	GO:0060674	placenta blood vessel development	1 (0.28%)	30 (0.17%)	0.461454	0.990293
1928	GO:0070076	histone lysine demethylation	1 (0.28%)	30 (0.17%)	0.461454	0.990293
1929	GO:0070306	lens fiber cell differentiation	1 (0.28%)	30 (0.17%)	0.461454	0.990293
1930	GO:0070528	protein kinase C signaling	1 (0.28%)	30 (0.17%)	0.461454	0.990293
1931	GO:0071480	cellular response to gamma radiation	1 (0.28%)	30 (0.17%)	0.461454	0.990293
1932	GO:0090200	positive regulation of release of cytochrome c from mitochondria	1 (0.28%)	30 (0.17%)	0.461454	0.990293
1933	GO:0090505	epiboly involved in wound healing	1 (0.28%)	30 (0.17%)	0.461454	0.990293
1934	GO:0099068	postsynapse assembly	1 (0.28%)	30 (0.17%)	0.461454	0.990293
1935	GO:1900181	negative regulation of protein localization to nucleus	1 (0.28%)	30 (0.17%)	0.461454	0.990293
1936	GO:1902253	regulation of intrinsic apoptotic signaling pathway by p53 class mediator	1 (0.28%)	30 (0.17%)	0.461454	0.990293
1937	GO:1902895	positive regulation of pri-miRNA transcription by RNA polymerase II	1 (0.28%)	30 (0.17%)	0.461454	0.990293
1938	GO:2000171	negative regulation of dendrite development	1 (0.28%)	30 (0.17%)	0.461454	0.990293
1939	GO:0045732	positive regulation of protein catabolic process	5 (1.4%)	219 (1.25%)	0.463243	0.993107
1940	GO:0050807	regulation of synapse organization	5 (1.4%)	219 (1.25%)	0.463243	0.993107
1941	GO:0072522	purine-containing compound biosynthetic process	7 (1.96%)	316 (1.81%)	0.466423	0.996431
1942	GO:0000910	cytokinesis	4 (1.12%)	172 (0.98%)	0.466963	0.996431
1943	GO:0002478	antigen processing and presentation of exogenous peptide antigen	4 (1.12%)	172 (0.98%)	0.466963	0.996431
1944	GO:0009206	purine ribonucleoside triphosphate biosynthetic process	4 (1.12%)	172 (0.98%)	0.466963	0.996431
1945	GO:0009952	anterior/posterior pattern specification	5 (1.4%)	220 (1.26%)	0.467189	0.996431
1946	GO:0060348	bone development	5 (1.4%)	220 (1.26%)	0.467189	0.996431
1947	GO:0048708	astrocyte differentiation	2 (0.56%)	77 (0.44%)	0.467936	0.996431
1948	GO:0050805	negative regulation of synaptic transmission	2 (0.56%)	77 (0.44%)	0.467936	0.996431
1949	GO:0072332	intrinsic apoptotic signaling pathway by p53 class mediator	2 (0.56%)	77 (0.44%)	0.467936	0.996431
1950	GO:0001818	negative regulation of cytokine production	6 (1.68%)	269 (1.54%)	0.470497	0.996431
1951	GO:0043069	negative regulation of programmed cell death	19 (5.32%)	899 (5.14%)	0.470717	0.996431
1952	GO:0001936	regulation of endothelial cell proliferation	3 (0.84%)	125 (0.71%)	0.47091	0.996431
1953	GO:0007098	centrosome cycle	3 (0.84%)	125 (0.71%)	0.47091	0.996431
1954	GO:0019730	antimicrobial humoral response	3 (0.84%)	125 (0.71%)	0.47091	0.996431
1955	GO:0009145	purine nucleoside triphosphate biosynthetic process	4 (1.12%)	173 (0.99%)	0.471418	0.996431
1956	GO:0002724	regulation of T cell cytokine production	1 (0.28%)	31 (0.18%)	0.47246	0.996431
1957	GO:0006362	transcription elongation from RNA polymerase I promoter	1 (0.28%)	31 (0.18%)	0.47246	0.996431
1958	GO:0006658	phosphatidylserine metabolic process	1 (0.28%)	31 (0.18%)	0.47246	0.996431
1959	GO:0010165	response to X-ray	1 (0.28%)	31 (0.18%)	0.47246	0.996431
1960	GO:0010762	regulation of fibroblast migration	1 (0.28%)	31 (0.18%)	0.47246	0.996431
1961	GO:0016577	histone demethylation	1 (0.28%)	31 (0.18%)	0.47246	0.996431
1962	GO:0021799	cerebral cortex radially oriented cell migration	1 (0.28%)	31 (0.18%)	0.47246	0.996431
1963	GO:0030431	sleep	1 (0.28%)	31 (0.18%)	0.47246	0.996431
1964	GO:0032743	positive regulation of interleukin-2 production	1 (0.28%)	31 (0.18%)	0.47246	0.996431
1965	GO:0036257	multivesicular body organization	1 (0.28%)	31 (0.18%)	0.47246	0.996431
1966	GO:0043537	negative regulation of blood vessel endothelial cell migration	1 (0.28%)	31 (0.18%)	0.47246	0.996431
1967	GO:0050974	detection of mechanical stimulus involved in sensory perception	1 (0.28%)	31 (0.18%)	0.47246	0.996431
1968	GO:0065005	protein-lipid complex assembly	1 (0.28%)	31 (0.18%)	0.47246	0.996431
1969	GO:0090504	epiboly	1 (0.28%)	31 (0.18%)	0.47246	0.996431
1970	GO:1905144	response to acetylcholine	1 (0.28%)	31 (0.18%)	0.47246	0.996431
1971	GO:1905145	cellular response to acetylcholine	1 (0.28%)	31 (0.18%)	0.47246	0.996431
1972	GO:2000406	positive regulation of T cell migration	1 (0.28%)	31 (0.18%)	0.47246	0.996431
1973	GO:0044839	cell cycle G2/M phase transition	6 (1.68%)	270 (1.54%)	0.474058	0.998
1974	GO:0072659	protein localization to plasma membrane	6 (1.68%)	270 (1.54%)	0.474058	0.998
1975	GO:0023052	signaling	135 (37.82%)	6566 (37.52%)	0.474216	0.998
1976	GO:0007422	peripheral nervous system development	2 (0.56%)	78 (0.45%)	0.474644	0.998
1977	GO:0031016	pancreas development	2 (0.56%)	78 (0.45%)	0.474644	0.998
1978	GO:1901992	positive regulation of mitotic cell cycle phase transition	2 (0.56%)	78 (0.45%)	0.474644	0.998
1979	GO:0050708	regulation of protein secretion	10 (2.8%)	464 (2.65%)	0.475179	0.998177
1980	GO:0055086	nucleobase-containing small molecule metabolic process	17 (4.76%)	804 (4.59%)	0.475208	0.998177
1981	GO:0002244	hematopoietic progenitor cell differentiation	4 (1.12%)	175 (1%)	0.480288	1
1982	GO:0032535	regulation of cellular component size	8 (2.24%)	369 (2.11%)	0.481057	1
1983	GO:0050714	positive regulation of protein secretion	6 (1.68%)	272 (1.55%)	0.481159	1
1984	GO:0032637	interleukin-8 production	2 (0.56%)	79 (0.45%)	0.4813	1
1985	GO:0042509	regulation of tyrosine phosphorylation of STAT protein	2 (0.56%)	79 (0.45%)	0.4813	1
1986	GO:0046031	ADP metabolic process	3 (0.84%)	127 (0.73%)	0.481356	1
1987	GO:0046717	acid secretion	3 (0.84%)	127 (0.73%)	0.481356	1
1988	GO:0009117	nucleotide metabolic process	15 (4.2%)	710 (4.06%)	0.482351	1
1989	GO:0003176	aortic valve development	1 (0.28%)	32 (0.18%)	0.483241	1
1990	GO:0006363	termination of RNA polymerase I transcription	1 (0.28%)	32 (0.18%)	0.483241	1
1991	GO:0030201	heparan sulfate proteoglycan metabolic process	1 (0.28%)	32 (0.18%)	0.483241	1
1992	GO:0030947	regulation of vascular endothelial growth factor receptor signaling pathway	1 (0.28%)	32 (0.18%)	0.483241	1
1993	GO:0035510	DNA dealkylation	1 (0.28%)	32 (0.18%)	0.483241	1
1994	GO:0040020	regulation of meiotic nuclear division	1 (0.28%)	32 (0.18%)	0.483241	1
1995	GO:0042573	retinoic acid metabolic process	1 (0.28%)	32 (0.18%)	0.483241	1
1996	GO:0042755	eating behavior	1 (0.28%)	32 (0.18%)	0.483241	1
1997	GO:0043267	negative regulation of potassium ion transport	1 (0.28%)	32 (0.18%)	0.483241	1
1998	GO:0045987	positive regulation of smooth muscle contraction	1 (0.28%)	32 (0.18%)	0.483241	1
[truncated: 2,161 more rows]

## Sheet: MP-OC.KEGG
Supplementary Table S6.8 gene Pathway Enrichment（KEGG）of MP
#	Pathway	Candidate genes with pathway annotation (144)	All genes with pathway annotation (7189)	Pvalue	Qvalue	Pathway ID
1	Olfactory transduction	23 (15.97%)	413 (5.74%)	7e-06	0.001374	ko04740
2	Drug metabolism - cytochrome P450	7 (4.86%)	69 (0.96%)	0.000427	0.042479	ko00982
3	Metabolism of xenobiotics by cytochrome P450	7 (4.86%)	73 (1.02%)	0.000604	0.042479	ko00980
4	Taste transduction	6 (4.17%)	82 (1.14%)	0.005846	0.26675	ko04742
5	Steroid hormone biosynthesis	5 (3.47%)	59 (0.82%)	0.006321	0.26675	ko00140
6	Retinol metabolism	5 (3.47%)	66 (0.92%)	0.010097	0.35507	ko00830
7	Antigen processing and presentation	5 (3.47%)	69 (0.96%)	0.012108	0.364963	ko04612
8	Ascorbate and aldarate metabolism	3 (2.08%)	27 (0.38%)	0.016196	0.381366	ko00053
9	Linoleic acid metabolism	3 (2.08%)	29 (0.4%)	0.019654	0.381366	ko00591
10	Drug metabolism - other enzymes	5 (3.47%)	78 (1.08%)	0.01973	0.381366	ko00983
11	Staphylococcus aureus infection	4 (2.78%)	52 (0.72%)	0.019882	0.381366	ko05150
12	Chemical carcinogenesis	5 (3.47%)	82 (1.14%)	0.023944	0.421023	ko05204
13	Pentose and glucuronate interconversions	3 (2.08%)	34 (0.47%)	0.029946	0.486045	ko00040
14	Basal cell carcinoma	4 (2.78%)	63 (0.88%)	0.037011	0.51281	ko05217
15	Graft-versus-host disease	3 (2.08%)	37 (0.51%)	0.037243	0.51281	ko05332
16	Arachidonic acid metabolism	4 (2.78%)	64 (0.89%)	0.038886	0.51281	ko00590
17	Systemic lupus erythematosus	6 (4.17%)	130 (1.81%)	0.045957	0.570403	ko05322
18	Porphyrin and chlorophyll metabolism	3 (2.08%)	42 (0.58%)	0.051225	0.600466	ko00860
19	Signaling pathways regulating pluripotency of stem cells	6 (4.17%)	139 (1.93%)	0.059965	0.647676	ko04550
20	Tuberculosis	7 (4.86%)	175 (2.43%)	0.061391	0.647676	ko05152
21	Ether lipid metabolism	3 (2.08%)	47 (0.65%)	0.067381	0.677021	ko00565
22	Phagosome	6 (4.17%)	148 (2.06%)	0.07627	0.716087	ko04145
23	Autoimmune thyroid disease	3 (2.08%)	50 (0.7%)	0.078057	0.716087	ko05320
24	alpha-Linolenic acid metabolism	2 (1.39%)	25 (0.35%)	0.088602	0.778961	ko00592
25	Caffeine metabolism	1 (0.69%)	5 (0.07%)	0.096246	0.809731	ko00232
26	Osteoclast differentiation	5 (3.47%)	125 (1.74%)	0.105518	0.809731	ko04380
27	Fc gamma R-mediated phagocytosis	4 (2.78%)	90 (1.25%)	0.105955	0.809731	ko04666
28	Asthma	2 (1.39%)	28 (0.39%)	0.107453	0.809731	ko05310
29	Hepatocellular carcinoma	6 (4.17%)	166 (2.31%)	0.11567	0.841603	ko05225
30	Human papillomavirus infection	10 (6.94%)	339 (4.72%)	0.1416	0.956992	ko05165
31	Allograft rejection	2 (1.39%)	35 (0.49%)	0.15483	0.956992	ko05330
32	Leishmaniasis	3 (2.08%)	70 (0.97%)	0.164801	0.956992	ko05140
33	Bile secretion	3 (2.08%)	71 (0.99%)	0.169711	0.956992	ko04976
34	Breast cancer	5 (3.47%)	147 (2.04%)	0.171874	0.956992	ko05224
35	Synthesis and degradation of ketone bodies	1 (0.69%)	10 (0.14%)	0.183287	0.956992	ko00072
36	Hippo signaling pathway	5 (3.47%)	154 (2.14%)	0.195783	0.956992	ko04390
37	Tryptophan metabolism	2 (1.39%)	41 (0.57%)	0.197988	0.956992	ko00380
38	Type I diabetes mellitus	2 (1.39%)	41 (0.57%)	0.197988	0.956992	ko04940
39	Fat digestion and absorption	2 (1.39%)	41 (0.57%)	0.197988	0.956992	ko04975
40	Ubiquinone and other terpenoid-quinone biosynthesis	1 (0.69%)	11 (0.15%)	0.199669	0.956992	ko00130
41	Cardiac muscle contraction	3 (2.08%)	78 (1.08%)	0.205172	0.956992	ko04260
42	Epstein-Barr virus infection	6 (4.17%)	198 (2.75%)	0.205637	0.956992	ko05169
43	Cushing syndrome	5 (3.47%)	157 (2.18%)	0.206373	0.956992	ko04934
44	ABC transporters	2 (1.39%)	44 (0.61%)	0.220087	0.956992	ko02010
45	Rap1 signaling pathway	6 (4.17%)	206 (2.87%)	0.231343	0.956992	ko04015
46	Intestinal immune network for IgA production	2 (1.39%)	46 (0.64%)	0.234934	0.956992	ko04672
47	Natural killer cell mediated cytotoxicity	4 (2.78%)	126 (1.75%)	0.245528	0.956992	ko04650
48	Glycosaminoglycan biosynthesis - keratan sulfate	1 (0.69%)	14 (0.19%)	0.246883	0.956992	ko00533
49	Notch signaling pathway	2 (1.39%)	48 (0.67%)	0.249838	0.956992	ko04330
50	IL-17 signaling pathway	3 (2.08%)	93 (1.29%)	0.285592	0.956992	ko04657
51	Hematopoietic cell lineage	3 (2.08%)	94 (1.31%)	0.291077	0.956992	ko04640
52	Phenylalanine metabolism	1 (0.69%)	17 (0.24%)	0.291329	0.956992	ko00360
53	Glutathione metabolism	2 (1.39%)	56 (0.78%)	0.309499	0.956992	ko00480
54	Viral myocarditis	2 (1.39%)	56 (0.78%)	0.309499	0.956992	ko05416
55	Melanogenesis	3 (2.08%)	101 (1.4%)	0.329629	0.956992	ko04916
56	Wnt signaling pathway	4 (2.78%)	146 (2.03%)	0.335441	0.956992	ko04310
57	Gastric cancer	4 (2.78%)	148 (2.06%)	0.344594	0.956992	ko05226
58	Cytosolic DNA-sensing pathway	2 (1.39%)	62 (0.86%)	0.35368	0.956992	ko04623
59	Terpenoid backbone biosynthesis	1 (0.69%)	22 (0.31%)	0.359691	0.956992	ko00900
60	Oxytocin signaling pathway	4 (2.78%)	152 (2.11%)	0.362917	0.956992	ko04921
61	Viral carcinogenesis	5 (3.47%)	200 (2.78%)	0.372313	0.956992	ko05203
62	Cortisol synthesis and secretion	2 (1.39%)	65 (0.9%)	0.375417	0.956992	ko04927
63	Central carbon metabolism in cancer	2 (1.39%)	65 (0.9%)	0.375417	0.956992	ko05230
64	MAPK signaling pathway	7 (4.86%)	295 (4.1%)	0.37853	0.956992	ko04010
65	Glycosaminoglycan biosynthesis - heparan sulfate / heparin	1 (0.69%)	24 (0.33%)	0.385165	0.956992	ko00534
66	HTLV-I infection	6 (4.17%)	253 (3.52%)	0.396174	0.956992	ko05166
67	Maturity onset diabetes of the young	1 (0.69%)	26 (0.36%)	0.409632	0.956992	ko04950
68	B cell receptor signaling pathway	2 (1.39%)	70 (0.97%)	0.41096	0.956992	ko04662
69	Platinum drug resistance	2 (1.39%)	72 (1%)	0.424903	0.956992	ko01524
70	p53 signaling pathway	2 (1.39%)	72 (1%)	0.424903	0.956992	ko04115
71	NOD-like receptor signaling pathway	4 (2.78%)	167 (2.32%)	0.431216	0.956992	ko04621
72	Butanoate metabolism	1 (0.69%)	28 (0.39%)	0.433131	0.956992	ko00650
73	Hippo signaling pathway - multiple species	1 (0.69%)	29 (0.4%)	0.44453	0.956992	ko04392
74	Phototransduction	1 (0.69%)	29 (0.4%)	0.44453	0.956992	ko04744
75	Cell cycle	3 (2.08%)	124 (1.72%)	0.45433	0.956992	ko04110
76	Nicotinate and nicotinamide metabolism	1 (0.69%)	30 (0.42%)	0.455702	0.956992	ko00760
77	Antifolate resistance	1 (0.69%)	31 (0.43%)	0.46665	0.956992	ko01523
78	RNA degradation	2 (1.39%)	79 (1.1%)	0.472308	0.956992	ko03018
79	RNA polymerase	1 (0.69%)	32 (0.45%)	0.47738	0.956992	ko03020
80	Pathways in cancer	11 (7.64%)	523 (7.28%)	0.479027	0.956992	ko05200
81	Alcoholism	4 (2.78%)	180 (2.5%)	0.488846	0.956992	ko05034
82	Measles	3 (2.08%)	131 (1.82%)	0.490558	0.956992	ko05162
83	Ras signaling pathway	5 (3.47%)	231 (3.21%)	0.49489	0.956992	ko04014
84	SNARE interactions in vesicular transport	1 (0.69%)	34 (0.47%)	0.4982	0.956992	ko04130
85	Oxidative phosphorylation	3 (2.08%)	133 (1.85%)	0.500697	0.956992	ko00190
86	Herpes simplex infection	4 (2.78%)	183 (2.55%)	0.501826	0.956992	ko05168
87	Kaposi sarcoma-associated herpesvirus infection	4 (2.78%)	186 (2.59%)	0.514664	0.956992	ko05167
88	Rheumatoid arthritis	2 (1.39%)	86 (1.2%)	0.517315	0.956992	ko05323
89	Tyrosine metabolism	1 (0.69%)	36 (0.5%)	0.518196	0.956992	ko00350
90	Primary immunodeficiency	1 (0.69%)	36 (0.5%)	0.518196	0.956992	ko05340
91	Aldosterone-regulated sodium reabsorption	1 (0.69%)	37 (0.51%)	0.527896	0.956992	ko04960
92	Thyroid cancer	1 (0.69%)	37 (0.51%)	0.527896	0.956992	ko05216
93	Endocytosis	5 (3.47%)	244 (3.39%)	0.543872	0.956992	ko04144
94	Cell adhesion molecules (CAMs)	3 (2.08%)	142 (1.98%)	0.545017	0.956992	ko04514
95	Parkinson disease	3 (2.08%)	142 (1.98%)	0.545017	0.956992	ko05012
96	Pyruvate metabolism	1 (0.69%)	39 (0.54%)	0.546717	0.956992	ko00620
97	Huntington disease	4 (2.78%)	195 (2.71%)	0.552242	0.956992	ko05016
98	Glycine, serine and threonine metabolism	1 (0.69%)	40 (0.56%)	0.555846	0.956992	ko00260
99	Ferroptosis	1 (0.69%)	40 (0.56%)	0.555846	0.956992	ko04216
100	cAMP signaling pathway	4 (2.78%)	198 (2.75%)	0.564431	0.956992	ko04024
101	Proteoglycans in cancer	4 (2.78%)	198 (2.75%)	0.564431	0.956992	ko05205
102	Bladder cancer	1 (0.69%)	41 (0.57%)	0.564792	0.956992	ko05219
103	Endocrine resistance	2 (1.39%)	96 (1.34%)	0.577083	0.956992	ko01522
104	Aldosterone synthesis and secretion	2 (1.39%)	96 (1.34%)	0.577083	0.956992	ko04925
105	Pancreatic secretion	2 (1.39%)	96 (1.34%)	0.577083	0.956992	ko04972
106	mTOR signaling pathway	3 (2.08%)	150 (2.09%)	0.58246	0.956992	ko04150
107	MicroRNAs in cancer	3 (2.08%)	150 (2.09%)	0.58246	0.956992	ko05206
108	Glycerophospholipid metabolism	2 (1.39%)	97 (1.35%)	0.582757	0.956992	ko00564
109	AGE-RAGE signaling pathway in diabetic complications	2 (1.39%)	99 (1.38%)	0.593937	0.956992	ko04933
110	Proteasome	1 (0.69%)	45 (0.63%)	0.598823	0.956992	ko03050
111	T cell receptor signaling pathway	2 (1.39%)	100 (1.39%)	0.599444	0.956992	ko04660
112	Pyrimidine metabolism	2 (1.39%)	102 (1.42%)	0.61029	0.956992	ko00240
113	Toll-like receptor signaling pathway	2 (1.39%)	102 (1.42%)	0.61029	0.956992	ko04620
114	Sphingolipid metabolism	1 (0.69%)	47 (0.65%)	0.614834	0.956992	ko00600
115	Hedgehog signaling pathway	1 (0.69%)	47 (0.65%)	0.614834	0.956992	ko04340
116	Cellular senescence	3 (2.08%)	158 (2.2%)	0.617919	0.956992	ko04218
117	Valine, leucine and isoleucine degradation	1 (0.69%)	48 (0.67%)	0.6226	0.956992	ko00280
118	Ovarian Steroidogenesis	1 (0.69%)	49 (0.68%)	0.630211	0.956992	ko04913
119	Cholesterol metabolism	1 (0.69%)	50 (0.7%)	0.637669	0.956992	ko04979
120	Vibrio cholerae infection	1 (0.69%)	50 (0.7%)	0.637669	0.956992	ko05110
121	Amyotrophic lateral sclerosis (ALS)	1 (0.69%)	51 (0.71%)	0.644977	0.956992	ko05014
122	RNA transport	3 (2.08%)	166 (2.31%)	0.65131	0.956992	ko03013
123	Serotonergic synapse	2 (1.39%)	113 (1.57%)	0.665976	0.956992	ko04726
124	Glutamatergic synapse	2 (1.39%)	114 (1.59%)	0.67071	0.956992	ko04724
125	Alzheimer disease	3 (2.08%)	171 (2.38%)	0.67111	0.956992	ko05010
126	Thermogenesis	4 (2.78%)	229 (3.19%)	0.678992	0.956992	ko04714
127	Axon guidance	3 (2.08%)	174 (2.42%)	0.682594	0.956992	ko04360
128	Sphingolipid signaling pathway	2 (1.39%)	118 (1.64%)	0.689107	0.956992	ko04071
129	Endometrial cancer	1 (0.69%)	58 (0.81%)	0.692196	0.956992	ko05213
130	Lysine degradation	1 (0.69%)	59 (0.82%)	0.698412	0.956992	ko00310
131	VEGF signaling pathway	1 (0.69%)	59 (0.82%)	0.698412	0.956992	ko04370
132	Vascular smooth muscle contraction	2 (1.39%)	121 (1.68%)	0.702348	0.956992	ko04270
133	Glycerolipid metabolism	1 (0.69%)	61 (0.85%)	0.710472	0.956992	ko00561
134	Long-term depression	1 (0.69%)	61 (0.85%)	0.710472	0.956992	ko04730
135	Lysosome	2 (1.39%)	123 (1.71%)	0.710915	0.956992	ko04142
136	Platelet activation	2 (1.39%)	123 (1.71%)	0.710915	0.956992	ko04611
137	PI3K-Akt signaling pathway	6 (4.17%)	352 (4.9%)	0.714808	0.956992	ko04151
138	Inflammatiory bowel disease (IBD)	1 (0.69%)	63 (0.88%)	0.722053	0.956992	ko05321
139	Transcriptional misregulation in cancers	3 (2.08%)	185 (2.57%)	0.722165	0.956992	ko05202
140	Mitophagy - animal	1 (0.69%)	65 (0.9%)	0.733173	0.956992	ko04137
141	Shigellosis	1 (0.69%)	65 (0.9%)	0.733173	0.956992	ko05131
142	Acute myeloid leukemia	1 (0.69%)	66 (0.92%)	0.738567	0.956992	ko05221
143	Non-small cell lung cancer	1 (0.69%)	66 (0.92%)	0.738567	0.956992	ko05223
144	Relaxin signaling pathway	2 (1.39%)	130 (1.81%)	0.7393	0.956992	ko04926
145	Hepatitis C	2 (1.39%)	131 (1.82%)	0.743156	0.956992	ko05160
146	Fc epsilon RI signaling pathway	1 (0.69%)	67 (0.93%)	0.743852	0.956992	ko04664
147	Glycolysis / Gluconeogenesis	1 (0.69%)	68 (0.95%)	0.749031	0.956992	ko00010
148	Epithelial cell signaling in Helicobacter pylori infection	1 (0.69%)	68 (0.95%)	0.749031	0.956992	ko05120
149	Renal cell carcinoma	1 (0.69%)	68 (0.95%)	0.749031	0.956992	ko05211
150	RIG-I-like receptor signaling pathway	1 (0.69%)	70 (0.97%)	0.759079	0.956992	ko04622
151	Apoptosis	2 (1.39%)	136 (1.89%)	0.761719	0.956992	ko04210
152	Focal adhesion	3 (2.08%)	198 (2.75%)	0.763903	0.956992	ko04510
153	Glioma	1 (0.69%)	71 (0.99%)	0.763952	0.956992	ko05214
154	Fluid shear stress and atherosclerosis	2 (1.39%)	137 (1.91%)	0.76529	0.956992	ko05418
155	Melanoma	1 (0.69%)	72 (1%)	0.768728	0.956992	ko05218
156	Arrhythmogenic right ventricular cardiomyopathy (ARVC)	1 (0.69%)	72 (1%)	0.768728	0.956992	ko05412
157	Biosynthesis of amino acids	1 (0.69%)	74 (1.03%)	0.777992	0.956992	ko01230
158	PPAR signaling pathway	1 (0.69%)	74 (1.03%)	0.777992	0.956992	ko03320
159	Thyroid hormone synthesis	1 (0.69%)	74 (1.03%)	0.777992	0.956992	ko04918
160	Pancreatic cancer	1 (0.69%)	75 (1.04%)	0.782486	0.956992	ko05212
161	Pertussis	1 (0.69%)	76 (1.06%)	0.786889	0.956992	ko05133
162	Chronic myeloid leukemia	1 (0.69%)	76 (1.06%)	0.786889	0.956992	ko05220
163	Adrenergic signaling in cardiomyocytes	2 (1.39%)	144 (2%)	0.789017	0.956992	ko04261
164	Hepatitis B	2 (1.39%)	144 (2%)	0.789017	0.956992	ko05161
165	Phospholipase D signaling pathway	2 (1.39%)	145 (2.02%)	0.79223	0.956992	ko04072
166	Complement and coagulation cascades	1 (0.69%)	79 (1.1%)	0.799573	0.956992	ko04610
167	Non-alcoholic fatty liver disease (NAFLD)	2 (1.39%)	149 (2.07%)	0.804658	0.956992	ko04932
168	ECM-receptor interaction	1 (0.69%)	82 (1.14%)	0.811508	0.956992	ko04512
169	Neuroactive ligand-receptor interaction	4 (2.78%)	278 (3.87%)	0.814298	0.956992	ko04080
170	Hypertrophic cardiomyopathy (HCM)	1 (0.69%)	83 (1.15%)	0.815327	0.956992	ko05410
171	Colorectal cancer	1 (0.69%)	86 (1.2%)	0.826329	0.956992	ko05210
172	Human cytomegalovirus infection	3 (2.08%)	223 (3.1%)	0.829906	0.956992	ko05163
173	GABAergic synapse	1 (0.69%)	88 (1.22%)	0.8333	0.956992	ko04727
174	Dilated cardiomyopathy (DCM)	1 (0.69%)	89 (1.24%)	0.836681	0.956992	ko05414
175	Th1 and Th2 cell differentiation	1 (0.69%)	90 (1.25%)	0.839993	0.956992	ko04658
176	Protein digestion and absorption	1 (0.69%)	90 (1.25%)	0.839993	0.956992	ko04974
177	Necroptosis	2 (1.39%)	162 (2.25%)	0.840627	0.956992	ko04217
178	Jak-STAT signaling pathway	2 (1.39%)	162 (2.25%)	0.840627	0.956992	ko04630
179	Cytokine-cytokine receptor interaction	4 (2.78%)	292 (4.06%)	0.843164	0.956992	ko04060
180	mRNA surveillance pathway	1 (0.69%)	91 (1.27%)	0.843239	0.956992	ko03015
181	Longevity regulating pathway - mammal	1 (0.69%)	91 (1.27%)	0.843239	0.956992	ko04211
182	Salivary secretion	1 (0.69%)	91 (1.27%)	0.843239	0.956992	ko04970
183	Small cell lung cancer	1 (0.69%)	92 (1.28%)	0.846419	0.956992	ko05222
184	Protein processing in endoplasmic reticulum	2 (1.39%)	165 (2.3%)	0.848034	0.956992	ko04141
185	NF-kappa B signaling pathway	1 (0.69%)	93 (1.29%)	0.849535	0.956992	ko04064
186	GnRH signaling pathway	1 (0.69%)	93 (1.29%)	0.849535	0.956992	ko04912
187	Influenza A	2 (1.39%)	169 (2.35%)	0.857426	0.956992	ko05164
188	Prostate cancer	1 (0.69%)	97 (1.35%)	0.861384	0.956992	ko05215
189	Tight junction	2 (1.39%)	171 (2.38%)	0.861922	0.956992	ko04530
190	Inflammatory mediator regulation of TRP channels	1 (0.69%)	99 (1.38%)	0.866957	0.956992	ko04750
191	Choline metabolism in cancer	1 (0.69%)	99 (1.38%)	0.866957	0.956992	ko05231
192	Purine metabolism	2 (1.39%)	176 (2.45%)	0.872604	0.956992	ko00230
193	Glucagon signaling pathway	1 (0.69%)	103 (1.43%)	0.877443	0.956992	ko04922
194	Th17 cell differentiation	1 (0.69%)	105 (1.46%)	0.882374	0.956992	ko04659
195	Calcium signaling pathway	2 (1.39%)	182 (2.53%)	0.884424	0.956992	ko04020
196	TNF signaling pathway	1 (0.69%)	110 (1.53%)	0.893856	0.957269	ko04668
197	Toxoplasmosis	1 (0.69%)	110 (1.53%)	0.893856	0.957269	ko05145
198	Carbon metabolism	1 (0.69%)	115 (1.6%)	0.904224	0.957269	ko01200
199	Thyroid hormone signaling pathway	1 (0.69%)	116 (1.61%)	0.906174	0.957269	ko04919
200	Neurotrophin signaling pathway	1 (0.69%)	119 (1.66%)	0.911789	0.957269	ko04722
201	AMPK signaling pathway	1 (0.69%)	121 (1.68%)	0.915346	0.957269	ko04152
202	Autophagy - animal	1 (0.69%)	129 (1.79%)	0.928205	0.957269	ko04140
203	Spliceosome	1 (0.69%)	133 (1.85%)	0.933887	0.957269	ko03040
204	Ribosome	1 (0.69%)	134 (1.86%)	0.935236	0.957269	ko03010
205	Apelin signaling pathway	1 (0.69%)	136 (1.89%)	0.937853	0.957269	ko04371
206	Estrogen signaling pathway	1 (0.69%)	136 (1.89%)	0.937853	0.957269	ko04915
207	Ubiquitin mediated proteolysis	1 (0.69%)	137 (1.91%)	0.939122	0.957269	ko04120
208	Retrograde endocannabinoid signaling	1 (0.69%)	148 (2.06%)	0.95149	0.962477	ko04723
209	Metabolic pathways	19 (13.19%)	1296 (18.03%)	0.953354	0.962477	ko01100
210	Chemokine signaling pathway	1 (0.69%)	183 (2.55%)	0.976505	0.981155	ko04062
211	Regulation of actin cytoskeleton	1 (0.69%)	212 (2.95%)	0.987151	0.987151	ko04810

## Sheet: P-OC.GO.C
Supplementary Table S6.9 gene GO Enrichment (Cellular Component) of P
#	GO ID	Description	gene (353)	All (18497)	pvalue	p.adjust
1	GO:0045095	keratin filament	17 (4.82%)	97 (0.52%)	0	0
2	GO:0005882	intermediate filament	17 (4.82%)	217 (1.17%)	1e-06	0.000275
3	GO:0045111	intermediate filament cytoskeleton	18 (5.1%)	254 (1.37%)	2e-06	0.000375
4	GO:0099513	polymeric cytoskeletal fiber	34 (9.63%)	757 (4.09%)	4e-06	0.000502
5	GO:0099512	supramolecular fiber	36 (10.2%)	977 (5.28%)	0.000125	0.012015
6	GO:0099081	supramolecular polymer	36 (10.2%)	985 (5.33%)	0.000147	0.012015
7	GO:0099080	supramolecular complex	36 (10.2%)	986 (5.33%)	0.00015	0.012015
8	GO:0036457	keratohyalin granule	2 (0.57%)	4 (0.02%)	0.002124	0.148974
9	GO:0071437	invadopodium	3 (0.85%)	16 (0.09%)	0.003209	0.200006
10	GO:0044430	cytoskeletal part	47 (13.31%)	1707 (9.23%)	0.006759	0.379158
11	GO:0005856	cytoskeleton	58 (16.43%)	2220 (12%)	0.00794	0.404933
12	GO:0042611	MHC protein complex	3 (0.85%)	24 (0.13%)	0.010362	0.447494
13	GO:0071556	integral component of lumenal side of endoplasmic reticulum membrane	3 (0.85%)	25 (0.14%)	0.011612	0.447494
14	GO:0098553	lumenal side of endoplasmic reticulum membrane	3 (0.85%)	25 (0.14%)	0.011612	0.447494
15	GO:0032059	bleb	2 (0.57%)	9 (0.05%)	0.011965	0.447494
16	GO:0043265	ectoplasm	1 (0.28%)	1 (0.01%)	0.019084	0.59479
17	GO:0070860	RNA polymerase I core factor complex	1 (0.28%)	1 (0.01%)	0.019084	0.59479
18	GO:0106003	amyloid-beta complex	1 (0.28%)	1 (0.01%)	0.019084	0.59479
19	GO:0009898	cytoplasmic side of plasma membrane	7 (1.98%)	154 (0.83%)	0.028549	0.674742
20	GO:0044431	Golgi apparatus part	27 (7.65%)	963 (5.21%)	0.029828	0.674742
21	GO:0005929	cilium	19 (5.38%)	627 (3.39%)	0.032585	0.674742
22	GO:0005874	microtubule	14 (3.97%)	422 (2.28%)	0.032653	0.674742
23	GO:0030669	clathrin-coated endocytic vesicle membrane	3 (0.85%)	37 (0.2%)	0.033194	0.674742
24	GO:0005802	trans-Golgi network	9 (2.55%)	233 (1.26%)	0.035348	0.674742
25	GO:0042613	MHC class II protein complex	2 (0.57%)	16 (0.09%)	0.036534	0.674742
26	GO:0005668	RNA polymerase transcription factor SL1 complex	1 (0.28%)	2 (0.01%)	0.037805	0.674742
27	GO:0017090	meprin A complex	1 (0.28%)	2 (0.01%)	0.037805	0.674742
28	GO:0032302	MutSbeta complex	1 (0.28%)	2 (0.01%)	0.037805	0.674742
29	GO:0061851	leading edge of lamellipodium	1 (0.28%)	2 (0.01%)	0.037805	0.674742
30	GO:0097598	sperm cytoplasmic droplet	1 (0.28%)	2 (0.01%)	0.037805	0.674742
31	GO:0005796	Golgi lumen	5 (1.42%)	98 (0.53%)	0.039659	0.674742
32	GO:0000788	nuclear nucleosome	3 (0.85%)	40 (0.22%)	0.040496	0.674742
33	GO:0044447	axoneme part	3 (0.85%)	40 (0.22%)	0.040496	0.674742
34	GO:0005858	axonemal dynein complex	2 (0.57%)	17 (0.09%)	0.040893	0.674742
35	GO:0099023	tethering complex	4 (1.13%)	70 (0.38%)	0.044759	0.68843
36	GO:0000145	exocyst	2 (0.57%)	20 (0.11%)	0.055043	0.68843
37	GO:0044232	organelle membrane contact site	2 (0.57%)	20 (0.11%)	0.055043	0.68843
38	GO:0005945	6-phosphofructokinase complex	1 (0.28%)	3 (0.02%)	0.05617	0.68843
39	GO:0016533	protein kinase 5 complex	1 (0.28%)	3 (0.02%)	0.05617	0.68843
40	GO:0016939	kinesin II complex	1 (0.28%)	3 (0.02%)	0.05617	0.68843
41	GO:0042272	nuclear RNA export factor complex	1 (0.28%)	3 (0.02%)	0.05617	0.68843
42	GO:0043564	Ku70:Ku80 complex	1 (0.28%)	3 (0.02%)	0.05617	0.68843
43	GO:0060200	clathrin-sculpted acetylcholine transport vesicle	1 (0.28%)	3 (0.02%)	0.05617	0.68843
44	GO:0060201	clathrin-sculpted acetylcholine transport vesicle membrane	1 (0.28%)	3 (0.02%)	0.05617	0.68843
45	GO:0098855	HCN channel complex	1 (0.28%)	3 (0.02%)	0.05617	0.68843
46	GO:0098552	side of membrane	17 (4.82%)	585 (3.16%)	0.057333	0.68843
47	GO:0098562	cytoplasmic side of membrane	7 (1.98%)	180 (0.97%)	0.057676	0.68843
48	GO:0030665	clathrin-coated vesicle membrane	5 (1.42%)	110 (0.59%)	0.059676	0.69363
49	GO:0055038	recycling endosome membrane	4 (1.13%)	80 (0.43%)	0.066796	0.69363
50	GO:0030136	clathrin-coated vesicle	7 (1.98%)	188 (1.02%)	0.069363	0.69363
51	GO:0097228	sperm principal piece	2 (0.57%)	23 (0.12%)	0.07063	0.69363
52	GO:0005794	Golgi apparatus	38 (10.76%)	1561 (8.44%)	0.071676	0.69363
53	GO:0005875	microtubule associated complex	6 (1.7%)	153 (0.83%)	0.07332	0.69363
54	GO:0030286	dynein complex	3 (0.85%)	51 (0.28%)	0.073416	0.69363
55	GO:0000120	RNA polymerase I transcription factor complex	1 (0.28%)	4 (0.02%)	0.074185	0.69363
56	GO:0000818	nuclear MIS12/MIND complex	1 (0.28%)	4 (0.02%)	0.074185	0.69363
57	GO:0032449	CBM complex	1 (0.28%)	4 (0.02%)	0.074185	0.69363
58	GO:0036156	inner dynein arm	1 (0.28%)	4 (0.02%)	0.074185	0.69363
59	GO:0061689	tricellular tight junction	1 (0.28%)	4 (0.02%)	0.074185	0.69363
60	GO:0070724	BMP receptor complex	1 (0.28%)	4 (0.02%)	0.074185	0.69363
61	GO:0005930	axoneme	5 (1.42%)	119 (0.64%)	0.077849	0.715956
62	GO:0097014	ciliary plasm	5 (1.42%)	120 (0.65%)	0.080033	0.724172
63	GO:0030666	endocytic vesicle membrane	6 (1.7%)	159 (0.86%)	0.08459	0.753258
64	GO:0045334	clathrin-coated endocytic vesicle	3 (0.85%)	56 (0.3%)	0.091309	0.757091
65	GO:0000243	commitment complex	1 (0.28%)	5 (0.03%)	0.091857	0.757091
66	GO:0000444	MIS12/MIND type complex	1 (0.28%)	5 (0.03%)	0.091857	0.757091
67	GO:0001401	mitochondrial sorting and assembly machinery complex	1 (0.28%)	5 (0.03%)	0.091857	0.757091
68	GO:0098871	postsynaptic actin cytoskeleton	1 (0.28%)	5 (0.03%)	0.091857	0.757091
69	GO:0034364	high-density lipoprotein particle	2 (0.57%)	27 (0.15%)	0.093296	0.757091
70	GO:0012507	ER to Golgi transport vesicle membrane	3 (0.85%)	58 (0.31%)	0.098926	0.757091
71	GO:0035861	site of double-strand break	3 (0.85%)	59 (0.32%)	0.102828	0.757091
72	GO:0036126	sperm flagellum	4 (1.13%)	95 (0.51%)	0.108438	0.757091
73	GO:0001739	sex chromatin	1 (0.28%)	6 (0.03%)	0.109193	0.757091
74	GO:1990075	periciliary membrane compartment	1 (0.28%)	6 (0.03%)	0.109193	0.757091
75	GO:0044441	ciliary part	13 (3.68%)	465 (2.51%)	0.110378	0.757091
76	GO:0005775	vacuolar lumen	6 (1.7%)	172 (0.93%)	0.11208	0.757091
77	GO:0030139	endocytic vesicle	9 (2.55%)	297 (1.61%)	0.116652	0.757091
78	GO:0055037	recycling endosome	6 (1.7%)	174 (0.94%)	0.11667	0.757091
79	GO:0030662	coated vesicle membrane	6 (1.7%)	176 (0.95%)	0.121354	0.757091
80	GO:0097729	9+2 motile cilium	4 (1.13%)	100 (0.54%)	0.124403	0.757091
81	GO:0072562	blood microparticle	5 (1.42%)	138 (0.75%)	0.124721	0.757091
82	GO:0001520	outer dense fiber	1 (0.28%)	7 (0.04%)	0.126199	0.757091
83	GO:0030121	AP-1 adaptor complex	1 (0.28%)	7 (0.04%)	0.126199	0.757091
84	GO:0070187	shelterin complex	1 (0.28%)	7 (0.04%)	0.126199	0.757091
85	GO:0005801	cis-Golgi network	3 (0.85%)	65 (0.35%)	0.127455	0.757091
86	GO:0070069	cytochrome complex	2 (0.57%)	33 (0.18%)	0.130465	0.757091
87	GO:0005814	centriole	5 (1.42%)	141 (0.76%)	0.133102	0.757091
88	GO:0030532	small nuclear ribonucleoprotein complex	3 (0.85%)	67 (0.36%)	0.136092	0.757091
89	GO:0031012	extracellular matrix	14 (3.97%)	530 (2.87%)	0.138742	0.757091
90	GO:0001725	stress fiber	3 (0.85%)	68 (0.37%)	0.140484	0.757091
91	GO:0005905	clathrin-coated pit	3 (0.85%)	68 (0.37%)	0.140484	0.757091
92	GO:0097517	contractile actin filament bundle	3 (0.85%)	68 (0.37%)	0.140484	0.757091
93	GO:0002199	zona pellucida receptor complex	1 (0.28%)	8 (0.04%)	0.142881	0.757091
94	GO:0030870	Mre11 complex	1 (0.28%)	8 (0.04%)	0.142881	0.757091
95	GO:0032300	mismatch repair complex	1 (0.28%)	8 (0.04%)	0.142881	0.757091
96	GO:0032593	insulin-responsive compartment	1 (0.28%)	8 (0.04%)	0.142881	0.757091
97	GO:0034098	VCP-NPL4-UFD1 AAA ATPase complex	1 (0.28%)	8 (0.04%)	0.142881	0.757091
98	GO:0036157	outer dynein arm	1 (0.28%)	8 (0.04%)	0.142881	0.757091
99	GO:0036449	microtubule minus-end	1 (0.28%)	8 (0.04%)	0.142881	0.757091
100	GO:0042612	MHC class I protein complex	1 (0.28%)	8 (0.04%)	0.142881	0.757091
101	GO:0043196	varicosity	1 (0.28%)	8 (0.04%)	0.142881	0.757091
102	GO:0071439	clathrin complex	1 (0.28%)	8 (0.04%)	0.142881	0.757091
103	GO:0099571	postsynaptic cytoskeleton	1 (0.28%)	8 (0.04%)	0.142881	0.757091
104	GO:1990316	Atg1/ULK1 kinase complex	1 (0.28%)	8 (0.04%)	0.142881	0.757091
105	GO:1990712	HFE-transferrin receptor complex	1 (0.28%)	8 (0.04%)	0.142881	0.757091
106	GO:0005881	cytoplasmic microtubule	3 (0.85%)	70 (0.38%)	0.149408	0.757091
107	GO:1990391	DNA repair complex	2 (0.57%)	36 (0.19%)	0.150134	0.757091
108	GO:0062023	collagen-containing extracellular matrix	11 (3.12%)	405 (2.19%)	0.15379	0.757091
109	GO:0001772	immunological synapse	2 (0.57%)	37 (0.2%)	0.156816	0.757091
110	GO:0034358	plasma lipoprotein particle	2 (0.57%)	37 (0.2%)	0.156816	0.757091
111	GO:1990777	lipoprotein particle	2 (0.57%)	37 (0.2%)	0.156816	0.757091
112	GO:0035869	ciliary transition zone	3 (0.85%)	72 (0.39%)	0.15851	0.757091
113	GO:0030660	Golgi-associated vesicle membrane	4 (1.13%)	110 (0.59%)	0.159043	0.757091
114	GO:0005879	axonemal microtubule	1 (0.28%)	9 (0.05%)	0.159245	0.757091
115	GO:0014731	spectrin-associated cytoskeleton	1 (0.28%)	9 (0.05%)	0.159245	0.757091
116	GO:0031232	extrinsic component of external side of plasma membrane	1 (0.28%)	9 (0.05%)	0.159245	0.757091
117	GO:0070419	nonhomologous end joining complex	1 (0.28%)	9 (0.05%)	0.159245	0.757091
118	GO:0097539	ciliary transition fiber	1 (0.28%)	9 (0.05%)	0.159245	0.757091
119	GO:0000786	nucleosome	4 (1.13%)	113 (0.61%)	0.170065	0.77232
120	GO:0032994	protein-lipid complex	2 (0.57%)	39 (0.21%)	0.170342	0.77232
121	GO:0016021	integral component of membrane	117 (33.14%)	5678 (30.7%)	0.171262	0.77232
122	GO:0030670	phagocytic vesicle membrane	3 (0.85%)	75 (0.41%)	0.172467	0.77232
123	GO:0032432	actin filament bundle	3 (0.85%)	75 (0.41%)	0.172467	0.77232
124	GO:0000815	ESCRT III complex	1 (0.28%)	10 (0.05%)	0.175298	0.77232
125	GO:0005952	cAMP-dependent protein kinase complex	1 (0.28%)	10 (0.05%)	0.175298	0.77232
126	GO:0030123	AP-3 adaptor complex	1 (0.28%)	10 (0.05%)	0.175298	0.77232
127	GO:0097197	tetraspanin-enriched microdomain	1 (0.28%)	10 (0.05%)	0.175298	0.77232
128	GO:0000139	Golgi membrane	18 (5.1%)	746 (4.03%)	0.183771	0.77232
129	GO:0090734	site of DNA damage	3 (0.85%)	78 (0.42%)	0.186758	0.77232
130	GO:0120114	Sm-like protein family complex	3 (0.85%)	78 (0.42%)	0.186758	0.77232
131	GO:0000781	chromosome, telomeric region	5 (1.42%)	159 (0.86%)	0.188226	0.77232
132	GO:0030118	clathrin coat	2 (0.57%)	42 (0.23%)	0.190965	0.77232
133	GO:0030119	AP-type membrane coat adaptor complex	2 (0.57%)	42 (0.23%)	0.190965	0.77232
134	GO:0030122	AP-2 adaptor complex	1 (0.28%)	11 (0.06%)	0.191046	0.77232
135	GO:0071203	WASH complex	1 (0.28%)	11 (0.06%)	0.191046	0.77232
136	GO:1990907	beta-catenin-TCF complex	1 (0.28%)	11 (0.06%)	0.191046	0.77232
137	GO:0098791	Golgi subcompartment	20 (5.67%)	849 (4.59%)	0.195348	0.77232
138	GO:0042641	actomyosin	3 (0.85%)	80 (0.43%)	0.196451	0.77232
139	GO:0031224	intrinsic component of membrane	119 (33.71%)	5827 (31.5%)	0.198757	0.77232
140	GO:0030135	coated vesicle	8 (2.27%)	293 (1.58%)	0.198789	0.77232
141	GO:0044815	DNA packaging complex	4 (1.13%)	121 (0.65%)	0.200673	0.77232
142	GO:0005811	lipid droplet	3 (0.85%)	81 (0.44%)	0.201343	0.77232
143	GO:0001533	cornified envelope	2 (0.57%)	44 (0.24%)	0.204891	0.77232
144	GO:0071944	cell periphery	115 (32.58%)	5632 (30.45%)	0.205561	0.77232
145	GO:0030128	clathrin coat of endocytic vesicle	1 (0.28%)	12 (0.06%)	0.206493	0.77232
146	GO:0030897	HOPS complex	1 (0.28%)	12 (0.06%)	0.206493	0.77232
147	GO:0034709	methylosome	1 (0.28%)	12 (0.06%)	0.206493	0.77232
148	GO:0060198	clathrin-sculpted vesicle	1 (0.28%)	12 (0.06%)	0.206493	0.77232
149	GO:0032993	protein-DNA complex	6 (1.7%)	209 (1.13%)	0.210638	0.77232
150	GO:0000784	nuclear chromosome, telomeric region	4 (1.13%)	124 (0.67%)	0.212555	0.77232
151	GO:0097542	ciliary tip	2 (0.57%)	46 (0.25%)	0.218922	0.77232
152	GO:0000782	telomere cap complex	1 (0.28%)	13 (0.07%)	0.221646	0.77232
153	GO:0000783	nuclear telomere cap complex	1 (0.28%)	13 (0.07%)	0.221646	0.77232
154	GO:0005750	mitochondrial respiratory chain complex III	1 (0.28%)	13 (0.07%)	0.221646	0.77232
155	GO:0016281	eukaryotic translation initiation factor 4F complex	1 (0.28%)	13 (0.07%)	0.221646	0.77232
156	GO:0030008	TRAPP complex	1 (0.28%)	13 (0.07%)	0.221646	0.77232
157	GO:0030130	clathrin coat of trans-Golgi network vesicle	1 (0.28%)	13 (0.07%)	0.221646	0.77232
158	GO:0032045	guanyl-nucleotide exchange factor complex	1 (0.28%)	13 (0.07%)	0.221646	0.77232
159	GO:0044233	Mitochondria-associated ER Membrane	1 (0.28%)	13 (0.07%)	0.221646	0.77232
160	GO:0045275	respiratory chain complex III	1 (0.28%)	13 (0.07%)	0.221646	0.77232
161	GO:0072687	meiotic spindle	1 (0.28%)	13 (0.07%)	0.221646	0.77232
162	GO:0005886	plasma membrane	112 (31.73%)	5511 (29.79%)	0.227592	0.788141
163	GO:0000177	cytoplasmic exosome (RNase complex)	1 (0.28%)	14 (0.08%)	0.236511	0.789778
164	GO:0000940	condensed chromosome outer kinetochore	1 (0.28%)	14 (0.08%)	0.236511	0.789778
165	GO:0033162	melanosome membrane	1 (0.28%)	14 (0.08%)	0.236511	0.789778
166	GO:0034362	low-density lipoprotein particle	1 (0.28%)	14 (0.08%)	0.236511	0.789778
167	GO:0045009	chitosome	1 (0.28%)	14 (0.08%)	0.236511	0.789778
168	GO:0090741	pigment granule membrane	1 (0.28%)	14 (0.08%)	0.236511	0.789778
169	GO:0030141	secretory granule	19 (5.38%)	835 (4.51%)	0.246618	0.805459
170	GO:0045335	phagocytic vesicle	4 (1.13%)	133 (0.72%)	0.249271	0.805459
171	GO:0012510	trans-Golgi network transport vesicle membrane	1 (0.28%)	15 (0.08%)	0.251093	0.805459
172	GO:0099059	integral component of presynaptic active zone membrane	1 (0.28%)	15 (0.08%)	0.251093	0.805459
173	GO:0035578	azurophil granule lumen	3 (0.85%)	91 (0.49%)	0.25161	0.805459
174	GO:0031234	extrinsic component of cytoplasmic side of plasma membrane	3 (0.85%)	92 (0.5%)	0.256743	0.805459
175	GO:0031514	motile cilium	5 (1.42%)	180 (0.97%)	0.260801	0.805459
176	GO:0005798	Golgi-associated vesicle	5 (1.42%)	181 (0.98%)	0.264419	0.805459
177	GO:0000176	nuclear exosome (RNase complex)	1 (0.28%)	16 (0.09%)	0.265396	0.805459
178	GO:0000778	condensed nuclear chromosome kinetochore	1 (0.28%)	16 (0.09%)	0.265396	0.805459
179	GO:0005662	DNA replication factor A complex	1 (0.28%)	16 (0.09%)	0.265396	0.805459
180	GO:0035102	PRC1 complex	1 (0.28%)	16 (0.09%)	0.265396	0.805459
181	GO:0045239	tricarboxylic acid cycle enzyme complex	1 (0.28%)	16 (0.09%)	0.265396	0.805459
182	GO:0034774	secretory granule lumen	8 (2.27%)	319 (1.72%)	0.265817	0.805459
183	GO:0030117	membrane coat	3 (0.85%)	94 (0.51%)	0.267051	0.805459
184	GO:0030134	COPII-coated ER to Golgi transport vesicle	3 (0.85%)	94 (0.51%)	0.267051	0.805459
185	GO:0032587	ruffle membrane	3 (0.85%)	94 (0.51%)	0.267051	0.805459
186	GO:0048475	coated membrane	3 (0.85%)	94 (0.51%)	0.267051	0.805459
187	GO:0043202	lysosomal lumen	3 (0.85%)	95 (0.51%)	0.272223	0.816668
188	GO:0030132	clathrin coat of coated pit	1 (0.28%)	17 (0.09%)	0.279428	0.829413
189	GO:0098799	outer mitochondrial membrane protein complex	1 (0.28%)	17 (0.09%)	0.279428	0.829413
190	GO:0005681	spliceosomal complex	5 (1.42%)	186 (1.01%)	0.28267	0.834621
191	GO:0005871	kinesin complex	2 (0.57%)	56 (0.3%)	0.289761	0.834928
192	GO:0015030	Cajal body	2 (0.57%)	56 (0.3%)	0.289761	0.834928
193	GO:0044450	microtubule organizing center part	5 (1.42%)	188 (1.02%)	0.29004	0.834928
194	GO:0005859	muscle myosin complex	1 (0.28%)	18 (0.1%)	0.293192	0.834928
195	GO:0031527	filopodium membrane	1 (0.28%)	18 (0.1%)	0.293192	0.834928
196	GO:0071004	U2-type prespliceosome	1 (0.28%)	18 (0.1%)	0.293192	0.834928
197	GO:0071010	prespliceosome	1 (0.28%)	18 (0.1%)	0.293192	0.834928
198	GO:0046658	anchored component of plasma membrane	2 (0.57%)	57 (0.31%)	0.296841	0.841048
199	GO:0043034	costamere	1 (0.28%)	19 (0.1%)	0.306694	0.855678
200	GO:0098945	intrinsic component of presynaptic active zone membrane	1 (0.28%)	19 (0.1%)	0.306694	0.855678
201	GO:0044425	membrane part	141 (39.94%)	7127 (38.53%)	0.309079	0.855678
202	GO:0060205	cytoplasmic vesicle lumen	8 (2.27%)	336 (1.82%)	0.312808	0.855678
203	GO:0043232	intracellular non-membrane-bounded organelle	98 (27.76%)	4902 (26.5%)	0.312825	0.855678
204	GO:0031983	vesicle lumen	8 (2.27%)	337 (1.82%)	0.315628	0.855678
205	GO:0005876	spindle microtubule	2 (0.57%)	60 (0.32%)	0.318005	0.855678
206	GO:0045171	intercellular bridge	2 (0.57%)	60 (0.32%)	0.318005	0.855678
207	GO:0097223	sperm part	5 (1.42%)	196 (1.06%)	0.319826	0.855678
208	GO:0030992	intraciliary transport particle B	1 (0.28%)	20 (0.11%)	0.319939	0.855678
209	GO:0045277	respiratory chain complex IV	1 (0.28%)	20 (0.11%)	0.319939	0.855678
210	GO:0043228	non-membrane-bounded organelle	98 (27.76%)	4911 (26.55%)	0.320307	0.855678
211	GO:0097525	spliceosomal snRNP complex	2 (0.57%)	61 (0.33%)	0.325028	0.864175
212	GO:0005685	U1 snRNP	1 (0.28%)	21 (0.11%)	0.332931	0.881012
213	GO:0010494	cytoplasmic stress granule	2 (0.57%)	63 (0.34%)	0.339017	0.889561
214	GO:0016363	nuclear matrix	3 (0.85%)	108 (0.58%)	0.340039	0.889561
215	GO:0005922	connexin complex	1 (0.28%)	22 (0.12%)	0.345676	0.889561
216	GO:0031258	lamellipodium membrane	1 (0.28%)	22 (0.12%)	0.345676	0.889561
217	GO:0032982	myosin filament	1 (0.28%)	22 (0.12%)	0.345676	0.889561
218	GO:0097225	sperm midpiece	1 (0.28%)	22 (0.12%)	0.345676	0.889561
219	GO:0032838	plasma membrane bounded cell projection cytoplasm	5 (1.42%)	204 (1.1%)	0.349955	0.896459
220	GO:0002080	acrosomal membrane	1 (0.28%)	23 (0.12%)	0.358178	0.901394
221	GO:0016460	myosin II complex	1 (0.28%)	23 (0.12%)	0.358178	0.901394
222	GO:0071782	endoplasmic reticulum tubular network	1 (0.28%)	23 (0.12%)	0.358178	0.901394
223	GO:0099503	secretory vesicle	21 (5.95%)	1001 (5.41%)	0.35874	0.901394
224	GO:0005769	early endosome	8 (2.27%)	355 (1.92%)	0.367095	0.901394
225	GO:0019897	extrinsic component of plasma membrane	4 (1.13%)	161 (0.87%)	0.36922	0.901394
226	GO:0015630	microtubule cytoskeleton	25 (7.08%)	1210 (6.54%)	0.36943	0.901394
227	GO:0000178	exosome (RNase complex)	1 (0.28%)	24 (0.13%)	0.370442	0.901394
228	GO:0005847	mRNA cleavage and polyadenylation specificity factor complex	1 (0.28%)	24 (0.13%)	0.370442	0.901394
229	GO:0031528	microvillus membrane	1 (0.28%)	24 (0.13%)	0.370442	0.901394
230	GO:0031227	intrinsic component of endoplasmic reticulum membrane	4 (1.13%)	163 (0.88%)	0.377881	0.901394
231	GO:0000137	Golgi cis cisterna	1 (0.28%)	25 (0.14%)	0.382472	0.901394
232	GO:0005689	U12-type spliceosomal complex	1 (0.28%)	25 (0.14%)	0.382472	0.901394
233	GO:0005865	striated muscle thin filament	1 (0.28%)	25 (0.14%)	0.382472	0.901394
234	GO:0030125	clathrin vesicle coat	1 (0.28%)	25 (0.14%)	0.382472	0.901394
235	GO:0030131	clathrin adaptor complex	1 (0.28%)	25 (0.14%)	0.382472	0.901394
236	GO:0035327	transcriptionally active chromatin	1 (0.28%)	25 (0.14%)	0.382472	0.901394
237	GO:1905354	exoribonuclease complex	1 (0.28%)	25 (0.14%)	0.382472	0.901394
238	GO:0036464	cytoplasmic ribonucleoprotein granule	5 (1.42%)	213 (1.15%)	0.384013	0.901394
239	GO:0005770	late endosome	6 (1.7%)	262 (1.42%)	0.384016	0.901394
240	GO:0036452	ESCRT complex	1 (0.28%)	26 (0.14%)	0.394273	0.908469
241	GO:0043601	nuclear replisome	1 (0.28%)	26 (0.14%)	0.394273	0.908469
242	GO:0031225	anchored component of membrane	4 (1.13%)	167 (0.9%)	0.395165	0.908469
243	GO:0015629	actin cytoskeleton	11 (3.12%)	517 (2.8%)	0.399817	0.908469
244	GO:0045121	membrane raft	7 (1.98%)	317 (1.71%)	0.401789	0.908469
245	GO:0098857	membrane microdomain	7 (1.98%)	318 (1.72%)	0.40491	0.908469
246	GO:0000780	condensed nuclear chromosome, centromeric region	1 (0.28%)	27 (0.15%)	0.405849	0.908469
247	GO:0005640	nuclear outer membrane	1 (0.28%)	27 (0.15%)	0.405849	0.908469
248	GO:0036379	myofilament	1 (0.28%)	27 (0.15%)	0.405849	0.908469
249	GO:0097431	mitotic spindle pole	1 (0.28%)	27 (0.15%)	0.405849	0.908469
250	GO:0044798	nuclear transcription factor complex	5 (1.42%)	219 (1.18%)	0.406691	0.908469
251	GO:0005657	replication fork	2 (0.57%)	73 (0.39%)	0.407365	0.908469
252	GO:0044437	vacuolar part	12 (3.4%)	571 (3.09%)	0.408082	0.908469
253	GO:0005849	mRNA cleavage factor complex	1 (0.28%)	28 (0.15%)	0.417205	0.917851
254	GO:0030894	replisome	1 (0.28%)	28 (0.15%)	0.417205	0.917851
255	GO:0030990	intraciliary transport particle	1 (0.28%)	28 (0.15%)	0.417205	0.917851
256	GO:0044440	endosomal part	11 (3.12%)	526 (2.84%)	0.421818	0.924375
257	GO:0035770	ribonucleoprotein granule	5 (1.42%)	224 (1.21%)	0.425511	0.926681
258	GO:0010008	endosome membrane	10 (2.83%)	477 (2.58%)	0.426447	0.926681
259	GO:0002102	podosome	1 (0.28%)	29 (0.16%)	0.428344	0.926681
260	GO:0001726	ruffle	4 (1.13%)	175 (0.95%)	0.429478	0.926681
261	GO:0005783	endoplasmic reticulum	38 (10.76%)	1925 (10.41%)	0.43794	0.937145
262	GO:0048787	presynaptic active zone membrane	1 (0.28%)	30 (0.16%)	0.439271	0.937145
263	GO:0016324	apical plasma membrane	7 (1.98%)	330 (1.78%)	0.442269	0.937145
264	GO:0098589	membrane region	7 (1.98%)	330 (1.78%)	0.442269	0.937145
265	GO:0090575	RNA polymerase II transcription factor complex	4 (1.13%)	179 (0.97%)	0.44645	0.937145
266	GO:0000803	sex chromosome	1 (0.28%)	31 (0.17%)	0.449989	0.937145
267	GO:0046540	U4/U6 x U5 tri-snRNP complex	1 (0.28%)	31 (0.17%)	0.449989	0.937145
268	GO:0097526	spliceosomal tri-snRNP complex	1 (0.28%)	31 (0.17%)	0.449989	0.937145
269	GO:1990752	microtubule end	1 (0.28%)	31 (0.17%)	0.449989	0.937145
270	GO:0005667	transcription factor complex	8 (2.27%)	384 (2.08%)	0.451032	0.937145
271	GO:0034399	nuclear periphery	3 (0.85%)	130 (0.7%)	0.452904	0.937562
272	GO:0036064	ciliary basal body	3 (0.85%)	131 (0.71%)	0.457871	0.942855
273	GO:0005834	heterotrimeric G-protein complex	1 (0.28%)	32 (0.17%)	0.460503	0.942855
274	GO:1905360	GTPase complex	1 (0.28%)	32 (0.17%)	0.460503	0.942855
275	GO:0005921	gap junction	1 (0.28%)	33 (0.18%)	0.470817	0.956987
276	GO:0030140	trans-Golgi network transport vesicle	1 (0.28%)	33 (0.18%)	0.470817	0.956987
277	GO:0080008	Cul4-RING E3 ubiquitin ligase complex	1 (0.28%)	34 (0.18%)	0.480934	0.969618
278	GO:0097546	ciliary base	1 (0.28%)	34 (0.18%)	0.480934	0.969618
279	GO:0031902	late endosome membrane	3 (0.85%)	136 (0.74%)	0.482408	0.969618
280	GO:0019898	extrinsic component of membrane	6 (1.7%)	293 (1.58%)	0.488475	0.969618
281	GO:1902554	serine/threonine protein kinase complex	2 (0.57%)	86 (0.46%)	0.490717	0.969618
282	GO:0005790	smooth endoplasmic reticulum	1 (0.28%)	35 (0.19%)	0.490858	0.969618
283	GO:0031904	endosome lumen	1 (0.28%)	35 (0.19%)	0.490858	0.969618
284	GO:0098686	hippocampal mossy fiber to CA3 synapse	1 (0.28%)	35 (0.19%)	0.490858	0.969618
285	GO:0000932	P-body	2 (0.57%)	87 (0.47%)	0.496822	0.970363
286	GO:0032580	Golgi cisterna membrane	2 (0.57%)	87 (0.47%)	0.496822	0.970363
287	GO:0098803	respiratory chain complex	2 (0.57%)	87 (0.47%)	0.496822	0.970363
288	GO:0000421	autophagosome membrane	1 (0.28%)	36 (0.19%)	0.500593	0.970363
289	GO:0005720	nuclear heterochromatin	1 (0.28%)	36 (0.19%)	0.500593	0.970363
290	GO:0030667	secretory granule membrane	6 (1.7%)	297 (1.61%)	0.501613	0.970363
291	GO:0098687	chromosomal region	7 (1.98%)	351 (1.9%)	0.506536	0.973435
292	GO:0008076	voltage-gated potassium channel complex	2 (0.57%)	89 (0.48%)	0.508892	0.973435
293	GO:0060170	ciliary membrane	2 (0.57%)	89 (0.48%)	0.508892	0.973435
294	GO:0009925	basal plasma membrane	1 (0.28%)	37 (0.2%)	0.510142	0.973435
295	GO:0030027	lamellipodium	4 (1.13%)	195 (1.05%)	0.512534	0.974683
296	GO:0032588	trans-Golgi network membrane	2 (0.57%)	90 (0.49%)	0.514856	0.974749
297	GO:0030659	cytoplasmic vesicle membrane	15 (4.25%)	777 (4.2%)	0.519319	0.974749
298	GO:0016592	mediator complex	1 (0.28%)	38 (0.21%)	0.51951	0.974749
299	GO:0099568	cytoplasmic region	10 (2.83%)	514 (2.78%)	0.520418	0.974749
300	GO:0005576	extracellular region	82 (23.23%)	4297 (23.23%)	0.521256	0.974749
301	GO:0005795	Golgi stack	3 (0.85%)	145 (0.78%)	0.525187	0.978837
302	GO:0005684	U2-type spliceosomal complex	2 (0.57%)	93 (0.5%)	0.532457	0.989101
303	GO:0005776	autophagosome	2 (0.57%)	95 (0.51%)	0.543947	1
304	GO:0000323	lytic vacuole	13 (3.68%)	688 (3.72%)	0.55461	1
305	GO:0005764	lysosome	13 (3.68%)	688 (3.72%)	0.55461	1
306	GO:0032391	photoreceptor connecting cilium	1 (0.28%)	42 (0.23%)	0.555226	1
307	GO:0034705	potassium channel complex	2 (0.57%)	98 (0.53%)	0.560812	1
308	GO:0012506	vesicle membrane	15 (4.25%)	798 (4.31%)	0.56155	1
309	GO:0043596	nuclear replication fork	1 (0.28%)	43 (0.23%)	0.563734	1
310	GO:0005766	primary lysosome	3 (0.85%)	154 (0.83%)	0.565953	1
311	GO:0042582	azurophil granule	3 (0.85%)	154 (0.83%)	0.565953	1
312	GO:0098797	plasma membrane protein complex	11 (3.12%)	588 (3.18%)	0.569943	1
313	GO:0030176	integral component of endoplasmic reticulum membrane	3 (0.85%)	155 (0.84%)	0.57035	1
314	GO:0031984	organelle subcompartment	32 (9.07%)	1708 (9.23%)	0.571379	1
315	GO:0000794	condensed nuclear chromosome	2 (0.57%)	100 (0.54%)	0.571805	1
316	GO:0070469	respiratory chain	2 (0.57%)	101 (0.55%)	0.577227	1
317	GO:0000152	nuclear ubiquitin ligase complex	1 (0.28%)	45 (0.24%)	0.580265	1
318	GO:0030658	transport vesicle membrane	4 (1.13%)	213 (1.15%)	0.582259	1
319	GO:1902911	protein kinase complex	2 (0.57%)	102 (0.55%)	0.582598	1
320	GO:0044433	cytoplasmic vesicle part	28 (7.93%)	1506 (8.14%)	0.586551	1
321	GO:0030175	filopodium	2 (0.57%)	104 (0.56%)	0.593189	1
322	GO:0005768	endosome	17 (4.82%)	922 (4.98%)	0.593623	1
323	GO:0042470	melanosome	2 (0.57%)	105 (0.57%)	0.598409	1
324	GO:0048770	pigment granule	2 (0.57%)	105 (0.57%)	0.598409	1
325	GO:0000777	condensed chromosome kinetochore	2 (0.57%)	106 (0.57%)	0.603579	1
326	GO:0031519	PcG protein complex	1 (0.28%)	48 (0.26%)	0.603898	1
327	GO:0016323	basolateral plasma membrane	4 (1.13%)	220 (1.19%)	0.607783	1
328	GO:0009897	external side of plasma membrane	7 (1.98%)	389 (2.1%)	0.61534	1
329	GO:0005829	cytosol	95 (26.91%)	5084 (27.49%)	0.616321	1
330	GO:0071005	U2-type precatalytic spliceosome	1 (0.28%)	50 (0.27%)	0.618911	1
331	GO:0005669	transcription factor TFIID complex	1 (0.28%)	51 (0.28%)	0.626203	1
332	GO:0014704	intercalated disc	1 (0.28%)	51 (0.28%)	0.626203	1
333	GO:0032420	stereocilium	1 (0.28%)	51 (0.28%)	0.626203	1
334	GO:0071011	precatalytic spliceosome	1 (0.28%)	51 (0.28%)	0.626203	1
335	GO:0031985	Golgi cisterna	2 (0.57%)	111 (0.6%)	0.628673	1
336	GO:0045177	apical part of cell	7 (1.98%)	394 (2.13%)	0.628678	1
337	GO:0030315	T-tubule	1 (0.28%)	52 (0.28%)	0.633357	1
338	GO:0043195	terminal bouton	1 (0.28%)	52 (0.28%)	0.633357	1
339	GO:0031256	leading edge membrane	3 (0.85%)	173 (0.94%)	0.644624	1
340	GO:0005773	vacuole	14 (3.97%)	787 (4.25%)	0.644678	1
341	GO:0030120	vesicle coat	1 (0.28%)	54 (0.29%)	0.647256	1
342	GO:0045178	basal part of cell	1 (0.28%)	54 (0.29%)	0.647256	1
343	GO:0030496	midbody	3 (0.85%)	174 (0.94%)	0.648474	1
344	GO:0009986	cell surface	16 (4.53%)	899 (4.86%)	0.649261	1
345	GO:0031526	brush border membrane	1 (0.28%)	55 (0.3%)	0.654008	1
346	GO:1904724	tertiary granule lumen	1 (0.28%)	55 (0.3%)	0.654008	1
347	GO:0031253	cell projection membrane	6 (1.7%)	348 (1.88%)	0.655569	1
348	GO:0034708	methyltransferase complex	2 (0.57%)	118 (0.64%)	0.661708	1
349	GO:0030133	transport vesicle	7 (1.98%)	407 (2.2%)	0.662117	1
350	GO:0005789	endoplasmic reticulum membrane	19 (5.38%)	1072 (5.8%)	0.664151	1
351	GO:0000785	chromatin	22 (6.23%)	1237 (6.69%)	0.666066	1
352	GO:0000779	condensed chromosome, centromeric region	2 (0.57%)	119 (0.64%)	0.66623	1
353	GO:0032421	stereocilium bundle	1 (0.28%)	57 (0.31%)	0.667127	1
354	GO:0043679	axon terminus	2 (0.57%)	120 (0.65%)	0.670704	1
355	GO:0098827	endoplasmic reticulum subcompartment	19 (5.38%)	1079 (5.83%)	0.675114	1
356	GO:0005884	actin filament	2 (0.57%)	122 (0.66%)	0.679505	1
357	GO:0044421	extracellular region part	64 (18.13%)	3512 (18.99%)	0.681611	1
358	GO:0005774	vacuolar membrane	7 (1.98%)	416 (2.25%)	0.68417	1
359	GO:0005615	extracellular space	60 (17%)	3302 (17.85%)	0.685201	1
360	GO:0101002	ficolin-1-rich granule	3 (0.85%)	184 (0.99%)	0.685335	1
361	GO:0005778	peroxisomal membrane	1 (0.28%)	60 (0.32%)	0.685881	1
362	GO:0031903	microbody membrane	1 (0.28%)	60 (0.32%)	0.685881	1
363	GO:0101003	ficolin-1-rich granule membrane	1 (0.28%)	60 (0.32%)	0.685881	1
364	GO:0005765	lysosomal membrane	6 (1.7%)	360 (1.95%)	0.687238	1
365	GO:0098852	lytic vacuole membrane	6 (1.7%)	360 (1.95%)	0.687238	1
366	GO:1904813	ficolin-1-rich granule lumen	2 (0.57%)	124 (0.67%)	0.688113	1
367	GO:0005637	nuclear inner membrane	1 (0.28%)	61 (0.33%)	0.691895	1
368	GO:0035580	specific granule lumen	1 (0.28%)	61 (0.33%)	0.691895	1
369	GO:0042175	nuclear outer membrane-endoplasmic reticulum membrane network	19 (5.38%)	1094 (5.91%)	0.697951	1
370	GO:0044448	cell cortex part	3 (0.85%)	189 (1.02%)	0.702655	1
371	GO:0120025	plasma membrane bounded cell projection	38 (10.76%)	2144 (11.59%)	0.712073	1
372	GO:0016459	myosin complex	1 (0.28%)	65 (0.35%)	0.714825	1
373	GO:0031093	platelet alpha granule lumen	1 (0.28%)	66 (0.36%)	0.720287	1
374	GO:0000790	nuclear chromatin	18 (5.1%)	1056 (5.71%)	0.723612	1
375	GO:0016020	membrane	178 (50.42%)	9600 (51.9%)	0.730481	1
376	GO:0042995	cell projection	39 (11.05%)	2216 (11.98%)	0.730686	1
377	GO:0044304	main axon	1 (0.28%)	68 (0.37%)	0.730899	1
378	GO:0000228	nuclear chromosome	22 (6.23%)	1285 (6.95%)	0.732851	1
379	GO:0070062	extracellular exosome	37 (10.48%)	2114 (11.43%)	0.737948	1
380	GO:0005938	cell cortex	5 (1.42%)	322 (1.74%)	0.738919	1
381	GO:0098805	whole membrane	29 (8.22%)	1678 (9.07%)	0.740597	1
382	GO:0000776	kinetochore	2 (0.57%)	138 (0.75%)	0.743161	1
383	GO:0044459	plasma membrane part	52 (14.73%)	2937 (15.88%)	0.745398	1
384	GO:0031228	intrinsic component of Golgi membrane	1 (0.28%)	71 (0.38%)	0.746069	1
385	GO:0044306	neuron projection terminus	2 (0.57%)	139 (0.75%)	0.746756	1
386	GO:0030017	sarcomere	3 (0.85%)	204 (1.1%)	0.750248	1
387	GO:0043204	perikaryon	2 (0.57%)	140 (0.76%)	0.750308	1
388	GO:0048786	presynaptic active zone	1 (0.28%)	72 (0.39%)	0.750934	1
389	GO:0099056	integral component of presynaptic membrane	1 (0.28%)	72 (0.39%)	0.750934	1
390	GO:0044464	cell part	319 (90.37%)	16874 (91.23%)	0.752918	1
391	GO:0044291	cell-cell contact zone	1 (0.28%)	73 (0.39%)	0.755706	1
392	GO:0008021	synaptic vesicle	3 (0.85%)	206 (1.11%)	0.75611	1
393	GO:0031968	organelle outer membrane	3 (0.85%)	207 (1.12%)	0.758999	1
394	GO:1903561	extracellular vesicle	37 (10.48%)	2136 (11.55%)	0.760156	1
395	GO:0005623	cell	320 (90.65%)	16930 (91.53%)	0.760287	1
396	GO:0044454	nuclear chromosome part	21 (5.95%)	1251 (6.76%)	0.760482	1
397	GO:0061695	transferase complex, transferring phosphorus-containing groups	4 (1.13%)	270 (1.46%)	0.760571	1
398	GO:0098858	actin-based cell projection	3 (0.85%)	208 (1.12%)	0.761861	1
399	GO:0019867	outer membrane	3 (0.85%)	209 (1.13%)	0.764695	1
400	GO:0018995	host	1 (0.28%)	75 (0.41%)	0.764977	1
401	GO:0043657	host cell	1 (0.28%)	75 (0.41%)	0.764977	1
402	GO:0043230	extracellular organelle	37 (10.48%)	2141 (11.57%)	0.765039	1
403	GO:0098588	bounding membrane of organelle	36 (10.2%)	2088 (11.29%)	0.766913	1
404	GO:0044463	cell projection part	25 (7.08%)	1488 (8.04%)	0.77616	1
405	GO:0120038	plasma membrane bounded cell projection part	25 (7.08%)	1488 (8.04%)	0.77616	1
406	GO:0031901	early endosome membrane	2 (0.57%)	148 (0.8%)	0.777212	1
407	GO:0000792	heterochromatin	1 (0.28%)	79 (0.43%)	0.782482	1
408	GO:0044215	other organism	1 (0.28%)	79 (0.43%)	0.782482	1
409	GO:0044216	other organism cell	1 (0.28%)	79 (0.43%)	0.782482	1
410	GO:0044217	other organism part	1 (0.28%)	79 (0.43%)	0.782482	1
411	GO:0005901	caveola	1 (0.28%)	80 (0.43%)	0.786651	1
412	GO:0097730	non-motile cilium	2 (0.57%)	152 (0.82%)	0.78969	1
413	GO:0098889	intrinsic component of presynaptic membrane	1 (0.28%)	81 (0.44%)	0.79074	1
414	GO:0031982	vesicle	68 (19.26%)	3861 (20.87%)	0.792072	1
415	GO:0000793	condensed chromosome	3 (0.85%)	220 (1.19%)	0.794093	1
416	GO:0048471	perinuclear region of cytoplasm	11 (3.12%)	706 (3.82%)	0.794458	1
417	GO:0044449	contractile fiber part	3 (0.85%)	221 (1.19%)	0.796608	1
418	GO:0070382	exocytic vesicle	3 (0.85%)	222 (1.2%)	0.799097	1
419	GO:0044427	chromosomal part	27 (7.65%)	1624 (8.78%)	0.801392	1
420	GO:0098862	cluster of actin-based cell projections	2 (0.57%)	156 (0.84%)	0.801549	1
421	GO:0097708	intracellular vesicle	40 (11.33%)	2349 (12.7%)	0.803778	1
422	GO:0005902	microvillus	1 (0.28%)	85 (0.46%)	0.80633	1
423	GO:0098685	Schaffer collateral - CA1 synapse	1 (0.28%)	85 (0.46%)	0.80633	1
424	GO:0005819	spindle	5 (1.42%)	353 (1.91%)	0.806955	1
425	GO:0005694	chromosome	29 (8.22%)	1742 (9.42%)	0.807199	1
426	GO:0042581	specific granule	2 (0.57%)	158 (0.85%)	0.807254	1
427	GO:0030016	myofibril	3 (0.85%)	226 (1.22%)	0.8088	1
428	GO:0017053	transcriptional repressor complex	1 (0.28%)	86 (0.46%)	0.810043	1
429	GO:0044432	endoplasmic reticulum part	22 (6.23%)	1354 (7.32%)	0.81338	1
430	GO:0012505	endomembrane system	79 (22.38%)	4490 (24.27%)	0.815691	1
431	GO:0098978	glutamatergic synapse	5 (1.42%)	359 (1.94%)	0.818356	1
432	GO:0005746	mitochondrial respiratory chain	1 (0.28%)	89 (0.48%)	0.820762	1
433	GO:0070820	tertiary granule	2 (0.57%)	163 (0.88%)	0.820883	1
434	GO:0031091	platelet alpha granule	1 (0.28%)	90 (0.49%)	0.824199	1
435	GO:0035579	specific granule membrane	1 (0.28%)	90 (0.49%)	0.824199	1
436	GO:0035097	histone methyltransferase complex	1 (0.28%)	91 (0.49%)	0.82757	1
437	GO:0000922	spindle pole	2 (0.57%)	166 (0.9%)	0.828641	1
438	GO:0043292	contractile fiber	3 (0.85%)	235 (1.27%)	0.829197	1
439	GO:0005643	nuclear pore	1 (0.28%)	92 (0.5%)	0.830877	1
440	GO:0030864	cortical actin cytoskeleton	1 (0.28%)	92 (0.5%)	0.830877	1
441	GO:0005604	basement membrane	1 (0.28%)	95 (0.51%)	0.840424	1
442	GO:0016591	RNA polymerase II, holoenzyme	1 (0.28%)	96 (0.52%)	0.843485	1
443	GO:0031410	cytoplasmic vesicle	39 (11.05%)	2346 (12.68%)	0.844671	1
444	GO:0016605	PML body	1 (0.28%)	98 (0.53%)	0.849432	1
445	GO:0043197	dendritic spine	2 (0.57%)	176 (0.95%)	0.852362	1
446	GO:0044438	microbody part	1 (0.28%)	100 (0.54%)	0.855155	1
447	GO:0044439	peroxisomal part	1 (0.28%)	100 (0.54%)	0.855155	1
448	GO:0044309	neuron spine	2 (0.57%)	178 (0.96%)	0.856732	1
449	GO:0044297	cell body	8 (2.27%)	575 (3.11%)	0.861616	1
450	GO:0005741	mitochondrial outer membrane	2 (0.57%)	183 (0.99%)	0.867147	1
451	GO:0005903	brush border	1 (0.28%)	105 (0.57%)	0.868529	1
452	GO:0044853	plasma membrane raft	1 (0.28%)	109 (0.59%)	0.878336	1
453	GO:0098796	membrane protein complex	18 (5.1%)	1194 (6.46%)	0.878848	1
454	GO:0001669	acrosomal vesicle	1 (0.28%)	110 (0.59%)	0.880672	1
455	GO:0072686	mitotic spindle	1 (0.28%)	111 (0.6%)	0.882963	1
456	GO:0005887	integral component of plasma membrane	26 (7.37%)	1666 (9.01%)	0.883637	1
457	GO:0016607	nuclear speck	5 (1.42%)	402 (2.17%)	0.885016	1
458	GO:0005925	focal adhesion	5 (1.42%)	403 (2.18%)	0.88628	1
459	GO:0005924	cell-substrate adherens junction	5 (1.42%)	406 (2.19%)	0.889999	1
460	GO:0000775	chromosome, centromeric region	2 (0.57%)	197 (1.07%)	0.892723	1
461	GO:0031252	cell leading edge	5 (1.42%)	409 (2.21%)	0.893613	1
462	GO:1990204	oxidoreductase complex	1 (0.28%)	116 (0.63%)	0.893776	1
463	GO:0031226	intrinsic component of plasma membrane	27 (7.65%)	1742 (9.42%)	0.895495	1
464	GO:0005913	cell-cell adherens junction	1 (0.28%)	117 (0.63%)	0.895816	1
465	GO:0030055	cell-substrate junction	5 (1.42%)	411 (2.22%)	0.895965	1
466	GO:0030863	cortical cytoskeleton	1 (0.28%)	118 (0.64%)	0.897817	1
467	GO:0097733	photoreceptor cell cilium	1 (0.28%)	118 (0.64%)	0.897817	1
468	GO:0098802	plasma membrane receptor complex	2 (0.57%)	201 (1.09%)	0.899145	1
469	GO:0097731	9+0 non-motile cilium	1 (0.28%)	120 (0.65%)	0.901705	1
470	GO:0055029	nuclear DNA-directed RNA polymerase complex	1 (0.28%)	121 (0.65%)	0.903593	1
471	GO:0000428	DNA-directed RNA polymerase complex	1 (0.28%)	122 (0.66%)	0.905445	1
472	GO:0005815	microtubule organizing center	10 (2.83%)	751 (4.06%)	0.912095	1
473	GO:0030880	RNA polymerase complex	1 (0.28%)	126 (0.68%)	0.912505	1
474	GO:1990904	ribonucleoprotein complex	12 (3.4%)	877 (4.74%)	0.912972	1
475	GO:0005793	endoplasmic reticulum-Golgi intermediate compartment	1 (0.28%)	129 (0.7%)	0.917452	1
476	GO:0030018	Z disc	1 (0.28%)	130 (0.7%)	0.919039	1
477	GO:0150034	distal axon	3 (0.85%)	292 (1.58%)	0.919671	1
478	GO:0070160	tight junction	1 (0.28%)	131 (0.71%)	0.920595	1
479	GO:0031090	organelle membrane	48 (13.6%)	2991 (16.17%)	0.921523	1
480	GO:0031965	nuclear membrane	3 (0.85%)	298 (1.61%)	0.926063	1
481	GO:0005777	peroxisome	1 (0.28%)	135 (0.73%)	0.926526	1
482	GO:0042579	microbody	1 (0.28%)	135 (0.73%)	0.926526	1
483	GO:0042383	sarcolemma	1 (0.28%)	136 (0.74%)	0.927939	1
484	GO:0034703	cation channel complex	2 (0.57%)	224 (1.21%)	0.92963	1
485	GO:0098800	inner mitochondrial membrane protein complex	1 (0.28%)	138 (0.75%)	0.930683	1
486	GO:0098793	presynapse	6 (1.7%)	516 (2.79%)	0.931539	1
487	GO:0005788	endoplasmic reticulum lumen	3 (0.85%)	306 (1.65%)	0.933863	1
488	GO:0031674	I band	1 (0.28%)	142 (0.77%)	0.935863	1
489	GO:0044455	mitochondrial membrane part	2 (0.57%)	234 (1.27%)	0.93997	1
490	GO:0044422	organelle part	177 (50.14%)	10005 (54.09%)	0.940077	1
491	GO:0033267	axon part	4 (1.13%)	388 (2.1%)	0.940646	1
492	GO:0044446	intracellular organelle part	171 (48.44%)	9695 (52.41%)	0.940839	1
493	GO:0005911	cell-cell junction	5 (1.42%)	466 (2.52%)	0.94517	1
494	GO:0005635	nuclear envelope	5 (1.42%)	470 (2.54%)	0.94776	1
495	GO:0042734	presynaptic membrane	1 (0.28%)	157 (0.85%)	0.952076	1
496	GO:0099699	integral component of synaptic membrane	1 (0.28%)	157 (0.85%)	0.952076	1
497	GO:0043235	receptor complex	4 (1.13%)	410 (2.22%)	0.955455	1
498	GO:0031461	cullin-RING ubiquitin ligase complex	1 (0.28%)	162 (0.88%)	0.956514	1
499	GO:0030424	axon	7 (1.98%)	627 (3.39%)	0.957342	1
500	GO:0016604	nuclear body	9 (2.55%)	768 (4.15%)	0.959844	1
501	GO:0030425	dendrite	7 (1.98%)	633 (3.42%)	0.960094	1
502	GO:0097447	dendritic tree	7 (1.98%)	635 (3.43%)	0.960975	1
503	GO:0099240	intrinsic component of synaptic membrane	1 (0.28%)	170 (0.92%)	0.962779	1
504	GO:0098798	mitochondrial protein complex	2 (0.57%)	269 (1.45%)	0.965922	1
505	GO:0036477	somatodendritic compartment	10 (2.83%)	855 (4.62%)	0.967344	1
506	GO:0030426	growth cone	1 (0.28%)	178 (0.96%)	0.968143	1
507	GO:0044452	nucleolar part	1 (0.28%)	178 (0.96%)	0.968143	1
508	GO:0005813	centrosome	5 (1.42%)	519 (2.81%)	0.971629	1
509	GO:0030427	site of polarized growth	1 (0.28%)	184 (0.99%)	0.971654	1
510	GO:0005730	nucleolus	11 (3.12%)	938 (5.07%)	0.97233	1
511	GO:0098590	plasma membrane region	15 (4.25%)	1215 (6.57%)	0.976173	1
512	GO:0000151	ubiquitin ligase complex	2 (0.57%)	291 (1.57%)	0.976293	1
513	GO:0005912	adherens junction	5 (1.42%)	546 (2.95%)	0.979995	1
514	GO:0034702	ion channel complex	2 (0.57%)	302 (1.63%)	0.980261	1
515	GO:0005759	mitochondrial matrix	4 (1.13%)	475 (2.57%)	0.981632	1
516	GO:0098794	postsynapse	6 (1.7%)	628 (3.4%)	0.981783	1
517	GO:0005654	nucleoplasm	53 (15.01%)	3547 (19.18%)	0.983178	1
518	GO:0070161	anchoring junction	5 (1.42%)	561 (3.03%)	0.983584	1
519	GO:0044451	nucleoplasm part	13 (3.68%)	1139 (6.16%)	0.985958	1
520	GO:1902495	transmembrane transporter complex	2 (0.57%)	325 (1.76%)	0.98659	1
521	GO:1990234	transferase complex	8 (2.27%)	803 (4.34%)	0.987267	1
522	GO:0005634	nucleus	122 (34.56%)	7430 (40.17%)	0.987482	1
523	GO:0043025	neuronal cell body	4 (1.13%)	505 (2.73%)	0.987999	1
524	GO:1990351	transporter complex	2 (0.57%)	333 (1.8%)	0.988289	1
525	GO:0045211	postsynaptic membrane	2 (0.57%)	334 (1.81%)	0.988486	1
526	GO:0032991	protein-containing complex	87 (24.65%)	5546 (29.98%)	0.989382	1
527	GO:0031300	intrinsic component of organelle membrane	1 (0.28%)	243 (1.31%)	0.991026	1
528	GO:0005737	cytoplasm	200 (56.66%)	11592 (62.67%)	0.99169	1
529	GO:0044445	cytosolic part	1 (0.28%)	247 (1.34%)	0.991701	1
530	GO:0019866	organelle inner membrane	4 (1.13%)	538 (2.91%)	0.992565	1
531	GO:0043005	neuron projection	15 (4.25%)	1336 (7.22%)	0.992573	1
532	GO:0098984	neuron to neuron synapse	2 (0.57%)	365 (1.97%)	0.993222	1
533	GO:0031966	mitochondrial membrane	6 (1.7%)	710 (3.84%)	0.993687	1
534	GO:0044444	cytoplasmic part	163 (46.18%)	9746 (52.69%)	0.994247	1
535	GO:0031974	membrane-enclosed lumen	87 (24.65%)	5661 (30.6%)	0.994696	1
536	GO:0043233	organelle lumen	87 (24.65%)	5661 (30.6%)	0.994696	1
537	GO:0070013	intracellular organelle lumen	87 (24.65%)	5661 (30.6%)	0.994696	1
538	GO:0005743	mitochondrial inner membrane	3 (0.85%)	477 (2.58%)	0.99497	1
539	GO:0030054	cell junction	14 (3.97%)	1312 (7.09%)	0.995288	1
540	GO:0044456	synapse part	9 (2.55%)	971 (5.25%)	0.995942	1
541	GO:0031981	nuclear lumen	66 (18.7%)	4515 (24.41%)	0.996006	1
542	GO:0005740	mitochondrial envelope	6 (1.7%)	753 (4.07%)	0.996469	1
543	GO:0044429	mitochondrial part	10 (2.83%)	1056 (5.71%)	0.996482	1
544	GO:0044428	nuclear part	72 (20.4%)	4890 (26.44%)	0.996772	1
545	GO:0005622	intracellular	257 (72.8%)	14565 (78.74%)	0.99698	1
546	GO:0044424	intracellular part	256 (72.52%)	14521 (78.5%)	0.99707	1
547	GO:0043226	organelle	237 (67.14%)	13625 (73.66%)	0.997533	1
548	GO:0043229	intracellular organelle	220 (62.32%)	12799 (69.2%)	0.99772	1
549	GO:0097060	synaptic membrane	2 (0.57%)	439 (2.37%)	0.998134	1
550	GO:1902494	catalytic complex	14 (3.97%)	1406 (7.6%)	0.998327	1
551	GO:0031967	organelle envelope	11 (3.12%)	1202 (6.5%)	0.998542	1
552	GO:0031975	envelope	11 (3.12%)	1202 (6.5%)	0.998542	1
553	GO:0045202	synapse	11 (3.12%)	1206 (6.52%)	0.998612	1
554	GO:0014069	postsynaptic density	1 (0.28%)	340 (1.84%)	0.998657	1
555	GO:0032279	asymmetric synapse	1 (0.28%)	344 (1.86%)	0.998758	1
556	GO:0099572	postsynaptic specialization	1 (0.28%)	365 (1.97%)	0.999178	1
557	GO:0097458	neuron part	18 (5.1%)	1770 (9.57%)	0.999353	1
558	GO:0005739	mitochondrion	15 (4.25%)	1616 (8.74%)	0.999669	1
559	GO:0043227	membrane-bounded organelle	209 (59.21%)	12511 (67.64%)	0.999682	1
560	GO:0043231	intracellular membrane-bounded organelle	179 (50.71%)	11018 (59.57%)	0.999721	1
561	GO:0005575	cellular_component	353 (100%)	18497 (100%)	1	1

[truncated: 3 more sheets: P-OC.GO.F, P-OC.GO.P, P-OC.KEGG]
