# Supplementary material for: Preliminary study on the molecular features of mutation in multiple primary oral cancer by whole exome sequencing
Source: Front Oncol. 2022 Oct 20;12:971546. doi: 10.3389/fonc.2022.971546 (PMC9632273; doi:10.3389/fonc.2022.971546)
Supplement: Supplementary file 1 [file DataSheet_1.zip › Supplementary Tables/Supplementary Table S7.xlsx]

## Sheet: Sheet1
Supplementary Table S7.1 location and symbol of CNV
chr	start	end	length	GeneID	Symbol
1	0	40000000	40000000	ENSG00000243485	MIR1302-2HG
1	0	40000000	40000000	ENSG00000237613	FAM138A
1	0	40000000	40000000	ENSG00000240361	OR4G11P
1	0	40000000	40000000	ENSG00000186092	OR4F5
1	0	40000000	40000000	ENSG00000239945	AL627309.3
1	0	40000000	40000000	ENSG00000239906	AL627309.2
1	0	40000000	40000000	ENSG00000241860	AL627309.5
1	0	40000000	40000000	ENSG00000241599	AL627309.4
1	0	40000000	40000000	ENSG00000286448	AP006222.2
1	0	40000000	40000000	ENSG00000237094	AL732372.2
1	0	40000000	40000000	ENSG00000284733	OR4F29
1	0	40000000	40000000	ENSG00000230021	AL669831.3
1	0	40000000	40000000	ENSG00000284662	OR4F16
1	0	40000000	40000000	ENSG00000229905	AL669831.2
1	0	40000000	40000000	ENSG00000237491	LINC01409
1	0	40000000	40000000	ENSG00000225880	LINC00115
1	0	40000000	40000000	ENSG00000228794	LINC01128
1	0	40000000	40000000	ENSG00000230368	FAM41C
1	0	40000000	40000000	ENSG00000272438	AL645608.6
1	0	40000000	40000000	ENSG00000230699	AL645608.2
1	0	40000000	40000000	ENSG00000241180	AL645608.4
1	0	40000000	40000000	ENSG00000187634	SAMD11
1	0	40000000	40000000	ENSG00000188976	NOC2L
1	0	40000000	40000000	ENSG00000187961	KLHL17
1	0	40000000	40000000	ENSG00000187583	PLEKHN1
1	0	40000000	40000000	ENSG00000187642	PERM1
1	0	40000000	40000000	ENSG00000272512	AL645608.7
1	0	40000000	40000000	ENSG00000187608	ISG15
1	0	40000000	40000000	ENSG00000224969	AL645608.1
1	0	40000000	40000000	ENSG00000242590	AL645608.5
1	0	40000000	40000000	ENSG00000273443	AL645608.8
1	0	40000000	40000000	ENSG00000237330	RNF223
1	0	40000000	40000000	ENSG00000131591	C1orf159
1	0	40000000	40000000	ENSG00000223823	LINC01342
1	0	40000000	40000000	ENSG00000272141	AL390719.2
1	0	40000000	40000000	ENSG00000205231	TTLL10-AS1
1	0	40000000	40000000	ENSG00000162571	TTLL10
1	0	40000000	40000000	ENSG00000186891	TNFRSF18
1	0	40000000	40000000	ENSG00000078808	SDF4
1	0	40000000	40000000	ENSG00000176022	B3GALT6
1	0	40000000	40000000	ENSG00000260179	AL162741.1
1	0	40000000	40000000	ENSG00000160087	UBE2J2
1	0	40000000	40000000	ENSG00000162572	SCNN1D
1	0	40000000	40000000	ENSG00000131584	ACAP3
1	0	40000000	40000000	ENSG00000127054	INTS11
1	0	40000000	40000000	ENSG00000240731	AL139287.1
1	0	40000000	40000000	ENSG00000169962	TAS1R3
1	0	40000000	40000000	ENSG00000107404	DVL1
1	0	40000000	40000000	ENSG00000162576	MXRA8
1	0	40000000	40000000	ENSG00000175756	AURKAIP1
1	0	40000000	40000000	ENSG00000221978	CCNL2
1	0	40000000	40000000	ENSG00000224870	MRPL20-AS1
1	0	40000000	40000000	ENSG00000242485	MRPL20
1	0	40000000	40000000	ENSG00000272455	AL391244.2
1	0	40000000	40000000	ENSG00000235098	ANKRD65
1	0	40000000	40000000	ENSG00000225905	AL391244.1
1	0	40000000	40000000	ENSG00000205116	TMEM88B
1	0	40000000	40000000	ENSG00000225285	LINC01770
1	0	40000000	40000000	ENSG00000179403	VWA1
1	0	40000000	40000000	ENSG00000215915	ATAD3C
1	0	40000000	40000000	ENSG00000160072	ATAD3B
1	0	40000000	40000000	ENSG00000197785	ATAD3A
1	0	40000000	40000000	ENSG00000215014	AL645728.1
1	0	40000000	40000000	ENSG00000228594	FNDC10
1	0	40000000	40000000	ENSG00000286989	AL691432.4
1	0	40000000	40000000	ENSG00000272106	AL691432.2
1	0	40000000	40000000	ENSG00000197530	MIB2
1	0	40000000	40000000	ENSG00000189409	MMP23B
1	0	40000000	40000000	ENSG00000272004	FO704657.1
1	0	40000000	40000000	ENSG00000269737	AL691432.1
1	0	40000000	40000000	ENSG00000008128	CDK11A
1	0	40000000	40000000	ENSG00000227775	AL031282.1
1	0	40000000	40000000	ENSG00000215790	SLC35E2A
1	0	40000000	40000000	ENSG00000008130	NADK
1	0	40000000	40000000	ENSG00000231050	AL109917.1
1	0	40000000	40000000	ENSG00000178821	TMEM52
1	0	40000000	40000000	ENSG00000142609	CFAP74
1	0	40000000	40000000	ENSG00000187730	GABRD
1	0	40000000	40000000	ENSG00000226969	AL391845.1
1	0	40000000	40000000	ENSG00000067606	PRKCZ
1	0	40000000	40000000	ENSG00000271806	AL590822.2
1	0	40000000	40000000	ENSG00000182873	PRKCZ-AS1
1	0	40000000	40000000	ENSG00000162585	FAAP20
1	0	40000000	40000000	ENSG00000234396	AL590822.1
1	0	40000000	40000000	ENSG00000287356	AL590822.3
1	0	40000000	40000000	ENSG00000269896	AL513477.1
1	0	40000000	40000000	ENSG00000272420	AL513477.2
1	0	40000000	40000000	ENSG00000116151	MORN1
1	0	40000000	40000000	ENSG00000157916	RER1
1	0	40000000	40000000	ENSG00000157911	PEX10
1	0	40000000	40000000	ENSG00000224387	AL139246.1
1	0	40000000	40000000	ENSG00000229393	AL139246.4
1	0	40000000	40000000	ENSG00000157881	PANK4
1	0	40000000	40000000	ENSG00000197921	HES5
1	0	40000000	40000000	ENSG00000272449	AL139246.5
1	0	40000000	40000000	ENSG00000238164	TNFRSF14-AS1
1	0	40000000	40000000	ENSG00000157873	TNFRSF14
1	0	40000000	40000000	ENSG00000228037	AL139246.3
1	0	40000000	40000000	ENSG00000142606	MMEL1
1	0	40000000	40000000	ENSG00000237058	AL831784.1
1	0	40000000	40000000	ENSG00000283259	AC242022.1
1	0	40000000	40000000	ENSG00000233234	AL592464.2
1	0	40000000	40000000	ENSG00000287396	AL592464.3
1	0	40000000	40000000	ENSG00000231630	AL592464.1
1	0	40000000	40000000	ENSG00000284745	AL589702.1
1	0	40000000	40000000	ENSG00000169717	ACTRT2
1	0	40000000	40000000	ENSG00000177133	PRDM16-DT
1	0	40000000	40000000	ENSG00000226286	AL008733.1
1	0	40000000	40000000	ENSG00000287828	AL354743.2
1	0	40000000	40000000	ENSG00000286518	AL354743.1
1	0	40000000	40000000	ENSG00000142611	PRDM16
1	0	40000000	40000000	ENSG00000272088	AL512413.1
1	0	40000000	40000000	ENSG00000162591	MEGF6
1	0	40000000	40000000	ENSG00000238260	AL513320.1
1	0	40000000	40000000	ENSG00000158109	TPRG1L
1	0	40000000	40000000	ENSG00000227589	AL136528.1
1	0	40000000	40000000	ENSG00000235131	AL136528.2
1	0	40000000	40000000	ENSG00000227372	TP73-AS1
1	0	40000000	40000000	ENSG00000235169	SMIM1
1	0	40000000	40000000	ENSG00000130764	LRRC47
1	0	40000000	40000000	ENSG00000272153	AL365330.1
1	0	40000000	40000000	ENSG00000116198	CEP104
1	0	40000000	40000000	ENSG00000169598	DFFB
1	0	40000000	40000000	ENSG00000236423	LINC01134
1	0	40000000	40000000	ENSG00000233304	LINC01346
1	0	40000000	40000000	ENSG00000235054	LINC01777
1	0	40000000	40000000	ENSG00000284694	AL355602.1
1	0	40000000	40000000	ENSG00000227169	Z98747.1
1	0	40000000	40000000	ENSG00000232596	LINC01646
1	0	40000000	40000000	ENSG00000196581	AJAP1
1	0	40000000	40000000	ENSG00000287586	Z98886.1
1	0	40000000	40000000	ENSG00000231510	LINC02782
1	0	40000000	40000000	ENSG00000284616	AL139823.1
1	0	40000000	40000000	ENSG00000284666	Z98259.2
1	0	40000000	40000000	ENSG00000284692	Z98259.3
1	0	40000000	40000000	ENSG00000260972	Z98259.1
1	0	40000000	40000000	ENSG00000069424	KCNAB2
1	0	40000000	40000000	ENSG00000116254	CHD5
1	0	40000000	40000000	ENSG00000226944	AL031847.1
1	0	40000000	40000000	ENSG00000158286	RNF207
1	0	40000000	40000000	ENSG00000116237	ICMT
1	0	40000000	40000000	ENSG00000225077	LINC00337
1	0	40000000	40000000	ENSG00000173673	HES3
1	0	40000000	40000000	ENSG00000271746	AL031848.2
1	0	40000000	40000000	ENSG00000069812	HES2
1	0	40000000	40000000	ENSG00000187017	ESPN
1	0	40000000	40000000	ENSG00000231868	AL031848.1
1	0	40000000	40000000	ENSG00000215788	TNFRSF25
1	0	40000000	40000000	ENSG00000173662	TAS1R1
1	0	40000000	40000000	ENSG00000204859	ZBTB48
1	0	40000000	40000000	ENSG00000162413	KLHL21
1	0	40000000	40000000	ENSG00000041988	THAP3
1	0	40000000	40000000	ENSG00000007923	DNAJC11
1	0	40000000	40000000	ENSG00000228750	LINC01672
1	0	40000000	40000000	ENSG00000284744	AL591163.1
1	0	40000000	40000000	ENSG00000237436	CAMTA1-DT
1	0	40000000	40000000	ENSG00000237402	CAMTA1-IT1
1	0	40000000	40000000	ENSG00000225126	AL365194.1
1	0	40000000	40000000	ENSG00000270171	AL359881.3
1	0	40000000	40000000	ENSG00000270035	AL359881.2
1	0	40000000	40000000	ENSG00000269978	AL359881.1
1	0	40000000	40000000	ENSG00000049245	VAMP3
1	0	40000000	40000000	ENSG00000269925	Z98884.2
1	0	40000000	40000000	ENSG00000049249	TNFRSF9
1	0	40000000	40000000	ENSG00000116288	PARK7
1	0	40000000	40000000	ENSG00000284716	AL034417.3
1	0	40000000	40000000	ENSG00000284747	AL034417.4
1	0	40000000	40000000	ENSG00000116285	ERRFI1
1	0	40000000	40000000	ENSG00000227634	LINC01714
1	0	40000000	40000000	ENSG00000233645	AL358876.2
1	0	40000000	40000000	ENSG00000162426	SLC45A1
1	0	40000000	40000000	ENSG00000142599	RERE
1	0	40000000	40000000	ENSG00000232912	RERE-AS1
1	0	40000000	40000000	ENSG00000228423	AL357552.2
1	0	40000000	40000000	ENSG00000074800	ENO1
1	0	40000000	40000000	ENSG00000230679	ENO1-AS1
1	0	40000000	40000000	ENSG00000131686	CA6
1	0	40000000	40000000	ENSG00000228526	MIR34AHG
1	0	40000000	40000000	ENSG00000234546	LNCTAM34A
1	0	40000000	40000000	ENSG00000049239	H6PD
1	0	40000000	40000000	ENSG00000171621	SPSB1
1	0	40000000	40000000	ENSG00000284652	BX323043.1
1	0	40000000	40000000	ENSG00000284693	LINC02606
1	0	40000000	40000000	ENSG00000188807	TMEM201
1	0	40000000	40000000	ENSG00000179840	PIK3CD-AS1
1	0	40000000	40000000	ENSG00000171608	PIK3CD
1	0	40000000	40000000	ENSG00000171603	CLSTN1
1	0	40000000	40000000	ENSG00000223989	AL357140.1
1	0	40000000	40000000	ENSG00000285701	AL357140.4
1	0	40000000	40000000	ENSG00000162441	LZIC
1	0	40000000	40000000	ENSG00000173614	NMNAT1
1	0	40000000	40000000	ENSG00000241326	AL603962.1
1	0	40000000	40000000	ENSG00000130939	UBE4B
1	0	40000000	40000000	ENSG00000284735	AL139424.3
1	0	40000000	40000000	ENSG00000284642	AL139424.2
1	0	40000000	40000000	ENSG00000142657	PGD
1	0	40000000	40000000	ENSG00000271989	AL139424.1
1	0	40000000	40000000	ENSG00000175279	CENPS
1	0	40000000	40000000	ENSG00000241563	CORT
1	0	40000000	40000000	ENSG00000203469	AL354956.1
1	0	40000000	40000000	ENSG00000142655	PEX14
1	0	40000000	40000000	ENSG00000287727	AL139423.2
1	0	40000000	40000000	ENSG00000130940	CASZ1
1	0	40000000	40000000	ENSG00000175262	C1orf127
1	0	40000000	40000000	ENSG00000120948	TARDBP
1	0	40000000	40000000	ENSG00000271895	AL109811.2
1	0	40000000	40000000	ENSG00000009724	MASP2
1	0	40000000	40000000	ENSG00000116649	SRM
1	0	40000000	40000000	ENSG00000226849	AL109811.1
1	0	40000000	40000000	ENSG00000171824	EXOSC10
1	0	40000000	40000000	ENSG00000230337	EXOSC10-AS1
1	0	40000000	40000000	ENSG00000198793	MTOR
1	0	40000000	40000000	ENSG00000225602	MTOR-AS1
1	0	40000000	40000000	ENSG00000171819	ANGPTL7
1	0	40000000	40000000	ENSG00000120942	UBIAD1
1	0	40000000	40000000	ENSG00000284646	AL031291.1
1	0	40000000	40000000	ENSG00000204624	DISP3
1	0	40000000	40000000	ENSG00000235643	LINC01647
1	0	40000000	40000000	ENSG00000116661	FBXO2
1	0	40000000	40000000	ENSG00000132879	FBXO44
1	0	40000000	40000000	ENSG00000116663	FBXO6
1	0	40000000	40000000	ENSG00000116670	MAD2L2
1	0	40000000	40000000	ENSG00000177674	AGTRAP
1	0	40000000	40000000	ENSG00000215910	C1orf167
1	0	40000000	40000000	ENSG00000177553	AL953897.1
1	0	40000000	40000000	ENSG00000177000	MTHFR
1	0	40000000	40000000	ENSG00000011021	CLCN6
1	0	40000000	40000000	ENSG00000175206	NPPA
1	0	40000000	40000000	ENSG00000120937	NPPB
1	0	40000000	40000000	ENSG00000285646	AL021155.5
1	0	40000000	40000000	ENSG00000116685	KIAA2013
1	0	40000000	40000000	ENSG00000083444	PLOD1
1	0	40000000	40000000	ENSG00000287384	AL096840.2
1	0	40000000	40000000	ENSG00000116688	MFN2
1	0	40000000	40000000	ENSG00000116691	MIIP
1	0	40000000	40000000	ENSG00000028137	TNFRSF1B
1	0	40000000	40000000	ENSG00000048707	VPS13D
1	0	40000000	40000000	ENSG00000229484	LINC02766
1	0	40000000	40000000	ENSG00000272482	AC254633.1
1	0	40000000	40000000	ENSG00000188984	AADACL3
1	0	40000000	40000000	ENSG00000116726	PRAMEF12
1	0	40000000	40000000	ENSG00000228338	LINC01784
1	0	40000000	40000000	ENSG00000179172	HNRNPCL1
1	0	40000000	40000000	ENSG00000243073	PRAMEF4
1	0	40000000	40000000	ENSG00000204510	PRAMEF7
1	0	40000000	40000000	ENSG00000274764	PRAMEF27
1	0	40000000	40000000	ENSG00000277058	HNRNPCL3
1	0	40000000	40000000	ENSG00000275774	HNRNPCL2
1	0	40000000	40000000	ENSG00000229978	PRAMEF36P
1	0	40000000	40000000	ENSG00000233336	AC245056.1
1	0	40000000	40000000	ENSG00000280267	PRAMEF26
1	0	40000000	40000000	ENSG00000179412	HNRNPCL4
1	0	40000000	40000000	ENSG00000279169	PRAMEF13
1	0	40000000	40000000	ENSG00000279804	PRAMEF18
1	0	40000000	40000000	ENSG00000182330	PRAMEF8
1	0	40000000	40000000	ENSG00000228229	AC243961.1
1	0	40000000	40000000	ENSG00000204481	PRAMEF14
1	0	40000000	40000000	ENSG00000204479	PRAMEF17
1	0	40000000	40000000	ENSG00000259961	AL354712.1
1	0	40000000	40000000	ENSG00000237445	AL359771.1
1	0	40000000	40000000	ENSG00000116731	PRDM2
1	0	40000000	40000000	ENSG00000234593	KAZN-AS1
1	0	40000000	40000000	ENSG00000287756	AL031293.1
1	0	40000000	40000000	ENSG00000204464	C1orf195
1	0	40000000	40000000	ENSG00000142621	FHAD1
1	0	40000000	40000000	ENSG00000228140	AL031283.1
1	0	40000000	40000000	ENSG00000162438	CTRC
1	0	40000000	40000000	ENSG00000142615	CELA2A
1	0	40000000	40000000	ENSG00000215704	CELA2B
1	0	40000000	40000000	ENSG00000132906	CASP9
1	0	40000000	40000000	ENSG00000272510	AL121992.3
1	0	40000000	40000000	ENSG00000116138	DNAJC16
1	0	40000000	40000000	ENSG00000215695	RSC1A1
1	0	40000000	40000000	ENSG00000271742	AL121992.2
1	0	40000000	40000000	ENSG00000116786	PLEKHM2
1	0	40000000	40000000	ENSG00000162461	SLC25A34
1	0	40000000	40000000	ENSG00000162460	TMEM82
1	0	40000000	40000000	ENSG00000162458	FBLIM1
1	0	40000000	40000000	ENSG00000233954	UQCRHL
1	0	40000000	40000000	ENSG00000065526	SPEN
1	0	40000000	40000000	ENSG00000116809	ZBTB17
1	0	40000000	40000000	ENSG00000233078	AL355994.3
1	0	40000000	40000000	ENSG00000173641	HSPB7
1	0	40000000	40000000	ENSG00000186510	CLCNKA
1	0	40000000	40000000	ENSG00000142627	EPHA2
1	0	40000000	40000000	ENSG00000227959	AL451042.2
1	0	40000000	40000000	ENSG00000224621	AL451042.1
1	0	40000000	40000000	ENSG00000234166	ARHGEF19-AS1
1	0	40000000	40000000	ENSG00000142632	ARHGEF19
1	0	40000000	40000000	ENSG00000237276	ANO7L1
1	0	40000000	40000000	ENSG00000288398	AL109627.1
1	0	40000000	40000000	ENSG00000187144	SPATA21
1	0	40000000	40000000	ENSG00000157191	NECAP2
1	0	40000000	40000000	ENSG00000224174	AL137802.1
1	0	40000000	40000000	ENSG00000233421	LINC01783
1	0	40000000	40000000	ENSG00000219481	NBPF1
1	0	40000000	40000000	ENSG00000271732	AL137798.1
1	0	40000000	40000000	ENSG00000215908	CROCCP2
1	0	40000000	40000000	ENSG00000268869	ESPNP
1	0	40000000	40000000	ENSG00000279151	AL021920.1
1	0	40000000	40000000	ENSG00000186715	MST1L
1	0	40000000	40000000	ENSG00000223643	BX284668.1
1	0	40000000	40000000	ENSG00000228549	BX284668.2
1	0	40000000	40000000	ENSG00000238142	BX284668.5
1	0	40000000	40000000	ENSG00000272426	BX284668.6
1	0	40000000	40000000	ENSG00000058453	CROCC
1	0	40000000	40000000	ENSG00000117122	MFAP2
1	0	40000000	40000000	ENSG00000286898	AL049569.2
1	0	40000000	40000000	ENSG00000159363	ATP13A2
1	0	40000000	40000000	ENSG00000204362	LINC02783
1	0	40000000	40000000	ENSG00000282843	AL590644.1
1	0	40000000	40000000	ENSG00000142623	PADI1
1	0	40000000	40000000	ENSG00000159339	PADI4
1	0	40000000	40000000	ENSG00000227751	RCC2-AS1
1	0	40000000	40000000	ENSG00000179051	RCC2
1	0	40000000	40000000	ENSG00000074964	ARHGEF10L
1	0	40000000	40000000	ENSG00000236648	LINC02810
1	0	40000000	40000000	ENSG00000117154	IGSF21
1	0	40000000	40000000	ENSG00000225387	AL591896.1
1	0	40000000	40000000	ENSG00000159423	ALDH4A1
1	0	40000000	40000000	ENSG00000169991	IFFO2
1	0	40000000	40000000	ENSG00000272084	AL137127.1
1	0	40000000	40000000	ENSG00000127481	UBR4
1	0	40000000	40000000	ENSG00000127463	EMC1
1	0	40000000	40000000	ENSG00000053372	MRTO4
1	0	40000000	40000000	ENSG00000053371	AKR7A2
1	0	40000000	40000000	ENSG00000040487	SLC66A1
1	0	40000000	40000000	ENSG00000173436	MICOS10
1	0	40000000	40000000	ENSG00000158747	NBL1
1	0	40000000	40000000	ENSG00000162542	TMCO4
1	0	40000000	40000000	ENSG00000178828	RNF186
1	0	40000000	40000000	ENSG00000235434	AL391883.1
1	0	40000000	40000000	ENSG00000169914	OTUD3
1	0	40000000	40000000	ENSG00000188257	PLA2G2A
1	0	40000000	40000000	ENSG00000117215	PLA2G2D
1	0	40000000	40000000	ENSG00000158786	PLA2G2F
1	0	40000000	40000000	ENSG00000227066	Z98257.1
1	0	40000000	40000000	ENSG00000162543	UBXN10
1	0	40000000	40000000	ENSG00000228105	LINC01757
1	0	40000000	40000000	ENSG00000284710	Z98257.2
1	0	40000000	40000000	ENSG00000158816	VWA5B1
1	0	40000000	40000000	ENSG00000226487	AL139254.1
1	0	40000000	40000000	ENSG00000284641	AL139254.2
1	0	40000000	40000000	ENSG00000162545	CAMK2N1
1	0	40000000	40000000	ENSG00000090432	MUL1
1	0	40000000	40000000	ENSG00000183114	FAM43B
1	0	40000000	40000000	ENSG00000158828	PINK1
1	0	40000000	40000000	ENSG00000244038	DDOST
1	0	40000000	40000000	ENSG00000117245	KIF17
1	0	40000000	40000000	ENSG00000189410	SH2D5
1	0	40000000	40000000	ENSG00000233069	AL663074.1
1	0	40000000	40000000	ENSG00000127483	HP1BP3
1	0	40000000	40000000	ENSG00000075151	EIF4G3
1	0	40000000	40000000	ENSG00000287192	AL031005.2
1	0	40000000	40000000	ENSG00000236009	AL592309.2
1	0	40000000	40000000	ENSG00000142794	NBPF3
1	0	40000000	40000000	ENSG00000233431	LINC02596
1	0	40000000	40000000	ENSG00000090686	USP48
1	0	40000000	40000000	ENSG00000187942	LDLRAD2
1	0	40000000	40000000	ENSG00000142798	HSPG2
1	0	40000000	40000000	ENSG00000219073	CELA3B
1	0	40000000	40000000	ENSG00000142789	CELA3A
1	0	40000000	40000000	ENSG00000228397	LINC01635
1	0	40000000	40000000	ENSG00000218510	LINC00339
1	0	40000000	40000000	ENSG00000230068	CDC42-IT1
1	0	40000000	40000000	ENSG00000162552	WNT4
1	0	40000000	40000000	ENSG00000237200	ZBTB40-IT1
1	0	40000000	40000000	ENSG00000173372	C1QA
1	0	40000000	40000000	ENSG00000159189	C1QC
1	0	40000000	40000000	ENSG00000225952	AL512444.1
1	0	40000000	40000000	ENSG00000227868	TEX46
1	0	40000000	40000000	ENSG00000004487	KDM1A
1	0	40000000	40000000	ENSG00000179546	HTR1D
1	0	40000000	40000000	ENSG00000261326	LINC01355
1	0	40000000	40000000	ENSG00000125944	HNRNPR
1	0	40000000	40000000	ENSG00000249087	ZNF436-AS1
1	0	40000000	40000000	ENSG00000271420	AL109936.2
1	0	40000000	40000000	ENSG00000088280	ASAP3
1	0	40000000	40000000	ENSG00000007968	E2F2
1	0	40000000	40000000	ENSG00000235052	AL021154.1
1	0	40000000	40000000	ENSG00000117318	ID3
1	0	40000000	40000000	ENSG00000197880	MDS2
1	0	40000000	40000000	ENSG00000142676	RPL11
1	0	40000000	40000000	ENSG00000011007	ELOA
1	0	40000000	40000000	ENSG00000236810	ELOA-AS1
1	0	40000000	40000000	ENSG00000057757	PITHD1
1	0	40000000	40000000	ENSG00000011009	LYPLA2
1	0	40000000	40000000	ENSG00000117308	GALE
1	0	40000000	40000000	ENSG00000117305	HMGCL
1	0	40000000	40000000	ENSG00000232557	AL590609.3
1	0	40000000	40000000	ENSG00000189266	PNRC2
1	0	40000000	40000000	ENSG00000188529	SRSF10
1	0	40000000	40000000	ENSG00000142661	MYOM3
1	0	40000000	40000000	ENSG00000230023	LINC02800
1	0	40000000	40000000	ENSG00000001460	STPG1
1	0	40000000	40000000	ENSG00000001461	NIPAL3
1	0	40000000	40000000	ENSG00000286061	RCAN3AS
1	0	40000000	40000000	ENSG00000117602	RCAN3
1	0	40000000	40000000	ENSG00000133226	SRRM1
1	0	40000000	40000000	ENSG00000229162	AL445471.1
1	0	40000000	40000000	ENSG00000285823	LINC02793
1	0	40000000	40000000	ENSG00000233755	AL050344.1
1	0	40000000	40000000	ENSG00000231953	AL031432.1
1	0	40000000	40000000	ENSG00000284602	AL031432.4
1	0	40000000	40000000	ENSG00000284657	AL031432.5
1	0	40000000	40000000	ENSG00000117616	RSRP1
1	0	40000000	40000000	ENSG00000272432	AL031432.3
1	0	40000000	40000000	ENSG00000204178	MACO1
1	0	40000000	40000000	ENSG00000157978	LDLRAP1
1	0	40000000	40000000	ENSG00000225643	AL606491.1
1	0	40000000	40000000	ENSG00000117643	MAN1C1
1	0	40000000	40000000	ENSG00000162430	SELENON
1	0	40000000	40000000	ENSG00000228172	AL020996.1
1	0	40000000	40000000	ENSG00000117640	MTFR1L
1	0	40000000	40000000	ENSG00000272478	AL020996.3
1	0	40000000	40000000	ENSG00000127423	AUNIP
1	0	40000000	40000000	ENSG00000236528	AL033528.2
1	0	40000000	40000000	ENSG00000158006	PAFAH2
1	0	40000000	40000000	ENSG00000158008	EXTL1
1	0	40000000	40000000	ENSG00000158014	SLC30A2
1	0	40000000	40000000	ENSG00000284309	AL391650.2
1	0	40000000	40000000	ENSG00000197245	FAM110D
1	0	40000000	40000000	ENSG00000282872	C1orf232
1	0	40000000	40000000	ENSG00000236782	AL391650.1
1	0	40000000	40000000	ENSG00000142684	ZNF593
1	0	40000000	40000000	ENSG00000142675	CNKSR1
1	0	40000000	40000000	ENSG00000236155	AL355877.1
1	0	40000000	40000000	ENSG00000130695	CEP85
1	0	40000000	40000000	ENSG00000142669	SH3BGRL3
1	0	40000000	40000000	ENSG00000158062	UBXN11
1	0	40000000	40000000	ENSG00000169442	CD52
1	0	40000000	40000000	ENSG00000176092	CRYBG2
1	0	40000000	40000000	ENSG00000176083	ZNF683
1	0	40000000	40000000	ENSG00000117682	DHDDS
1	0	40000000	40000000	ENSG00000225891	AL513365.2
1	0	40000000	40000000	ENSG00000198830	HMGN2
1	0	40000000	40000000	ENSG00000117676	RPS6KA1
1	0	40000000	40000000	ENSG00000260063	AL512408.1
1	0	40000000	40000000	ENSG00000117713	ARID1A
1	0	40000000	40000000	ENSG00000060642	PIGV
1	0	40000000	40000000	ENSG00000204160	ZDHHC18
1	0	40000000	40000000	ENSG00000175793	SFN
1	0	40000000	40000000	ENSG00000226698	AL034380.1
1	0	40000000	40000000	ENSG00000198746	GPATCH3
1	0	40000000	40000000	ENSG00000131910	NR0B2
1	0	40000000	40000000	ENSG00000090273	NUDC
1	0	40000000	40000000	ENSG00000253368	TRNP1
1	0	40000000	40000000	ENSG00000158246	TENT5B
1	0	40000000	40000000	ENSG00000142784	WDTC1
1	0	40000000	40000000	ENSG00000142733	MAP3K6
1	0	40000000	40000000	ENSG00000142748	FCN3
1	0	40000000	40000000	ENSG00000174950	CD164L2
1	0	40000000	40000000	ENSG00000241169	FO393419.2
1	0	40000000	40000000	ENSG00000237429	BX293535.1
1	0	40000000	40000000	ENSG00000126705	AHDC1
1	0	40000000	40000000	ENSG00000233975	LINC02574
1	0	40000000	40000000	ENSG00000126709	IFI6
1	0	40000000	40000000	ENSG00000225886	AL445490.1
1	0	40000000	40000000	ENSG00000287244	AL020997.5
1	0	40000000	40000000	ENSG00000269971	AL020997.2
1	0	40000000	40000000	ENSG00000117758	STX12
1	0	40000000	40000000	ENSG00000286433	AL020997.4
1	0	40000000	40000000	ENSG00000117751	PPP1R8
1	0	40000000	40000000	ENSG00000130775	THEMIS2
1	0	40000000	40000000	ENSG00000117748	RPA2
1	0	40000000	40000000	ENSG00000130768	SMPDL3B
1	0	40000000	40000000	ENSG00000158156	XKR8
1	0	40000000	40000000	ENSG00000126698	DNAJC8
1	0	40000000	40000000	ENSG00000130770	ATP5IF1
1	0	40000000	40000000	ENSG00000270605	AL353622.1
1	0	40000000	40000000	ENSG00000271398	AL353622.2
1	0	40000000	40000000	ENSG00000130772	MED18
1	0	40000000	40000000	ENSG00000180198	RCC1
1	0	40000000	40000000	ENSG00000180098	TRNAU1AP
1	0	40000000	40000000	ENSG00000197989	SNHG12
1	0	40000000	40000000	ENSG00000188060	RAB42
1	0	40000000	40000000	ENSG00000229388	LINC01715
1	0	40000000	40000000	ENSG00000270103	AL360012.1
1	0	40000000	40000000	ENSG00000198492	YTHDF2
1	0	40000000	40000000	ENSG00000233427	AL009181.1
1	0	40000000	40000000	ENSG00000253304	TMEM200B
1	0	40000000	40000000	ENSG00000225750	AL357500.1
1	0	40000000	40000000	ENSG00000116350	SRSF4
1	0	40000000	40000000	ENSG00000116353	MECR
1	0	40000000	40000000	ENSG00000237934	AL590729.1
1	0	40000000	40000000	ENSG00000060656	PTPRU
1	0	40000000	40000000	ENSG00000228176	AC092265.1
1	0	40000000	40000000	ENSG00000233372	AL137076.1
1	0	40000000	40000000	ENSG00000236335	AL161638.2
1	0	40000000	40000000	ENSG00000231949	AL161638.1
1	0	40000000	40000000	ENSG00000162510	MATN1
1	0	40000000	40000000	ENSG00000186056	MATN1-AS1
1	0	40000000	40000000	ENSG00000287510	AL137857.1
1	0	40000000	40000000	ENSG00000229607	AL137027.1
1	0	40000000	40000000	ENSG00000223382	LINC01778
1	0	40000000	40000000	ENSG00000235143	AL445235.1
1	0	40000000	40000000	ENSG00000162512	SDC3
1	0	40000000	40000000	ENSG00000134644	PUM1
1	0	40000000	40000000	ENSG00000084628	NKAIN1
1	0	40000000	40000000	ENSG00000121769	FABP3
1	0	40000000	40000000	ENSG00000284543	LINC01226
1	0	40000000	40000000	ENSG00000229167	AC114488.1
1	0	40000000	40000000	ENSG00000142910	TINAGL1
1	0	40000000	40000000	ENSG00000162517	PEF1
1	0	40000000	40000000	ENSG00000264078	AC114488.3
1	0	40000000	40000000	ENSG00000235790	AC114488.2
1	0	40000000	40000000	ENSG00000084636	COL16A1
1	0	40000000	40000000	ENSG00000121753	ADGRB2
1	0	40000000	40000000	ENSG00000254545	AL354919.2
1	0	40000000	40000000	ENSG00000134668	SPOCD1
1	0	40000000	40000000	ENSG00000228634	AL136115.1
1	0	40000000	40000000	ENSG00000250135	AL049795.2
1	0	40000000	40000000	ENSG00000160050	CCDC28B
1	0	40000000	40000000	ENSG00000224066	AL049795.1
1	0	40000000	40000000	ENSG00000160051	IQCC
1	0	40000000	40000000	ENSG00000160055	TMEM234
1	0	40000000	40000000	ENSG00000084623	EIF3I
1	0	40000000	40000000	ENSG00000220785	MTMR9LP
1	0	40000000	40000000	ENSG00000183615	FAM167B
1	0	40000000	40000000	ENSG00000182866	LCK
1	0	40000000	40000000	ENSG00000116478	HDAC1
1	0	40000000	40000000	ENSG00000175130	MARCKSL1
1	0	40000000	40000000	ENSG00000233775	AL109945.1
1	0	40000000	40000000	ENSG00000162526	TSSK3
1	0	40000000	40000000	ENSG00000225828	FAM229A
1	0	40000000	40000000	ENSG00000160058	BSDC1
1	0	40000000	40000000	ENSG00000176261	ZBTB8OS
1	0	40000000	40000000	ENSG00000134684	YARS
1	0	40000000	40000000	ENSG00000116497	S100PBP
1	0	40000000	40000000	ENSG00000160097	FNDC5
1	0	40000000	40000000	ENSG00000121905	HPCA
1	0	40000000	40000000	ENSG00000121900	TMEM54
1	0	40000000	40000000	ENSG00000004455	AK2
1	0	40000000	40000000	ENSG00000142920	AZIN2
1	0	40000000	40000000	ENSG00000116525	TRIM62
1	0	40000000	40000000	ENSG00000284721	AL662907.3
1	0	40000000	40000000	ENSG00000270115	AL513327.3
1	0	40000000	40000000	ENSG00000225313	AL513327.1
1	0	40000000	40000000	ENSG00000134686	PHC2
1	0	40000000	40000000	ENSG00000121904	CSMD2
1	0	40000000	40000000	ENSG00000176256	HMGB4
1	0	40000000	40000000	ENSG00000231163	CSMD2-AS1
1	0	40000000	40000000	ENSG00000189280	GJB5
1	0	40000000	40000000	ENSG00000189433	GJB4
1	0	40000000	40000000	ENSG00000187513	GJA4
1	0	40000000	40000000	ENSG00000163866	SMIM12
1	0	40000000	40000000	ENSG00000230163	AL122010.1
1	0	40000000	40000000	ENSG00000241014	AC114490.1
1	0	40000000	40000000	ENSG00000243749	TMEM35B
1	0	40000000	40000000	ENSG00000163867	ZMYM6
1	0	40000000	40000000	ENSG00000116560	SFPQ
1	0	40000000	40000000	ENSG00000227409	ZMYM4-AS1
1	0	40000000	40000000	ENSG00000146463	ZMYM4
1	0	40000000	40000000	ENSG00000142687	KIAA0319L
1	0	40000000	40000000	ENSG00000020129	NCDN
1	0	40000000	40000000	ENSG00000239636	AC004865.2
1	0	40000000	40000000	ENSG00000142686	C1orf216
1	0	40000000	40000000	ENSG00000092853	CLSPN
1	0	40000000	40000000	ENSG00000232335	AL354864.1
1	0	40000000	40000000	ENSG00000134698	AGO4
1	0	40000000	40000000	ENSG00000286899	AL139286.3
1	0	40000000	40000000	ENSG00000232862	AL138787.1
1	0	40000000	40000000	ENSG00000092850	TEKT2
1	0	40000000	40000000	ENSG00000116863	ADPRHL2
1	0	40000000	40000000	ENSG00000171812	COL8A2
1	0	40000000	40000000	ENSG00000054116	TRAPPC3
1	0	40000000	40000000	ENSG00000116871	MAP7D1
1	0	40000000	40000000	ENSG00000214193	SH3D21
1	0	40000000	40000000	ENSG00000286379	AL591845.1
1	0	40000000	40000000	ENSG00000181817	LSM10
1	0	40000000	40000000	ENSG00000116885	OSCP1
1	0	40000000	40000000	ENSG00000116898	MRPS15
1	0	40000000	40000000	ENSG00000119535	CSF3R
1	0	40000000	40000000	ENSG00000284705	AL596257.1
1	0	40000000	40000000	ENSG00000284720	AC117945.2
1	0	40000000	40000000	ENSG00000234481	AC117945.1
1	0	40000000	40000000	ENSG00000163873	GRIK3
1	0	40000000	40000000	ENSG00000284650	AL031430.1
1	0	40000000	40000000	ENSG00000163874	ZC3H12A
1	0	40000000	40000000	ENSG00000163879	DNALI1
1	0	40000000	40000000	ENSG00000134697	GNL2
1	0	40000000	40000000	ENSG00000116922	C1orf109
1	0	40000000	40000000	ENSG00000233728	AL929472.3
1	0	40000000	40000000	ENSG00000196449	YRDC
1	0	40000000	40000000	ENSG00000197982	C1orf122
1	0	40000000	40000000	ENSG00000188786	MTF1
1	0	40000000	40000000	ENSG00000230955	AL929472.2
1	0	40000000	40000000	ENSG00000204084	INPP5B
1	0	40000000	40000000	ENSG00000183431	SF3A3
1	0	40000000	40000000	ENSG00000183386	FHL3
1	0	40000000	40000000	ENSG00000183520	UTP11
1	0	40000000	40000000	ENSG00000185668	POU3F1
1	0	40000000	40000000	ENSG00000284623	LINC02786
1	0	40000000	40000000	ENSG00000237290	LINC01343
1	0	40000000	40000000	ENSG00000238063	LINC01685
1	0	40000000	40000000	ENSG00000214114	MYCBP
1	0	40000000	40000000	ENSG00000228436	AL139260.1
1	0	40000000	40000000	ENSG00000131233	GJA9
1	0	40000000	40000000	ENSG00000287422	AL442071.2
1	0	40000000	40000000	ENSG00000127603	MACF1
1	0	40000000	40000000	ENSG00000243970	PPIEL
1	0	40000000	40000000	ENSG00000090621	PABPC4
1	0	40000000	40000000	ENSG00000225903	AL035404.2
1	0	40000000	40000000	ENSG00000084072	PPIE
1	0	40000000	40000000	ENSG00000198754	OXCT2
1	0	40000000	40000000	ENSG00000261798	AL033527.3
1	0	40000000	40000000	ENSG00000284719	AL033527.4
1	0	40000000	40000000	ENSG00000043514	TRIT1
1	0	40000000	40000000	ENSG00000116990	MYCL
1	0	40000000	40000000	ENSG00000236546	AL033527.2
1	0	40000000	40000000	ENSG00000168389	MFSD2A
1	0	40000000	40000000	ENSG00000238009	AL627309.1
1	0	40000000	40000000	ENSG00000228463	AP006222.1
1	0	40000000	40000000	ENSG00000236601	AL732372.1
1	0	40000000	40000000	ENSG00000235146	AC114498.1
1	0	40000000	40000000	ENSG00000228327	AL669831.1
1	0	40000000	40000000	ENSG00000230092	AL669831.4
1	0	40000000	40000000	ENSG00000177757	FAM87B
1	0	40000000	40000000	ENSG00000188290	HES4
1	0	40000000	40000000	ENSG00000217801	AL390719.1
1	0	40000000	40000000	ENSG00000285812	AL390719.3
1	0	40000000	40000000	ENSG00000186827	TNFRSF4
1	0	40000000	40000000	ENSG00000184163	C1QTNF12
1	0	40000000	40000000	ENSG00000230415	LINC01786
1	0	40000000	40000000	ENSG00000224051	CPTP
1	0	40000000	40000000	ENSG00000284740	AL645728.2
1	0	40000000	40000000	ENSG00000205090	TMEM240
1	0	40000000	40000000	ENSG00000248333	CDK11B
1	0	40000000	40000000	ENSG00000189339	SLC35E2B
1	0	40000000	40000000	ENSG00000078369	GNB1
1	0	40000000	40000000	ENSG00000169885	CALML6
1	0	40000000	40000000	ENSG00000233542	AL391845.2
1	0	40000000	40000000	ENSG00000157933	SKI
1	0	40000000	40000000	ENSG00000272161	AL589739.1
1	0	40000000	40000000	ENSG00000149527	PLCH2
1	0	40000000	40000000	ENSG00000157870	PRXL2B
1	0	40000000	40000000	ENSG00000285945	AC242022.2
1	0	40000000	40000000	ENSG00000272235	AL590438.1
1	0	40000000	40000000	ENSG00000130762	ARHGEF16
1	0	40000000	40000000	ENSG00000116213	WRAP73
1	0	40000000	40000000	ENSG00000078900	TP73
1	0	40000000	40000000	ENSG00000162592	CCDC27
1	0	40000000	40000000	ENSG00000198912	C1orf174
1	0	40000000	40000000	ENSG00000226374	LINC01345
1	0	40000000	40000000	ENSG00000284668	LINC02780
1	0	40000000	40000000	ENSG00000284703	AL805961.1
1	0	40000000	40000000	ENSG00000284739	BX005132.1
1	0	40000000	40000000	ENSG00000116251	RPL22
1	0	40000000	40000000	ENSG00000158292	GPR153
1	0	40000000	40000000	ENSG00000171680	PLEKHG5
1	0	40000000	40000000	ENSG00000116273	PHF13
1	0	40000000	40000000	ENSG00000171735	CAMTA1
1	0	40000000	40000000	ENSG00000237365	AL512330.1
1	0	40000000	40000000	ENSG00000237728	Z97987.1
1	0	40000000	40000000	ENSG00000049246	PER3
1	0	40000000	40000000	ENSG00000236266	Z98884.1
1	0	40000000	40000000	ENSG00000049247	UTS2
1	0	40000000	40000000	ENSG00000238290	AL034417.2
1	0	40000000	40000000	ENSG00000197241	SLC2A7
1	0	40000000	40000000	ENSG00000142583	SLC2A5
1	0	40000000	40000000	ENSG00000180758	GPR157
1	0	40000000	40000000	ENSG00000235263	AL928921.1
1	0	40000000	40000000	ENSG00000231789	PIK3CD-AS2
1	0	40000000	40000000	ENSG00000178585	CTNNBIP1
1	0	40000000	40000000	ENSG00000228150	AL357140.2
1	0	40000000	40000000	ENSG00000162444	RBP7
1	0	40000000	40000000	ENSG00000054523	KIF1B
1	0	40000000	40000000	ENSG00000251503	CENPS-CORT
1	0	40000000	40000000	ENSG00000160049	DFFA
1	0	40000000	40000000	ENSG00000272078	AL139423.1
1	0	40000000	40000000	ENSG00000277726	AL109811.3
1	0	40000000	40000000	ENSG00000285833	AL590989.1
1	0	40000000	40000000	ENSG00000284708	AL031731.1
1	0	40000000	40000000	ENSG00000162490	DRAXIN
1	0	40000000	40000000	ENSG00000120949	TNFRSF8
1	0	40000000	40000000	ENSG00000285604	AL357835.1
1	0	40000000	40000000	ENSG00000204518	AADACL4
1	0	40000000	40000000	ENSG00000157330	C1orf158
1	0	40000000	40000000	ENSG00000116721	PRAMEF1
1	0	40000000	40000000	ENSG00000239810	PRAMEF11
1	0	40000000	40000000	ENSG00000120952	PRAMEF2
1	0	40000000	40000000	ENSG00000187545	PRAMEF10
1	0	40000000	40000000	ENSG00000232423	PRAMEF6
1	0	40000000	40000000	ENSG00000229571	PRAMEF25
1	0	40000000	40000000	ENSG00000204505	PRAMEF9
1	0	40000000	40000000	ENSG00000270601	PRAMEF5
1	0	40000000	40000000	ENSG00000237700	PRAMEF33
1	0	40000000	40000000	ENSG00000204501	PRAMEF15
1	0	40000000	40000000	ENSG00000204478	PRAMEF20
1	0	40000000	40000000	ENSG00000162493	PDPN
1	0	40000000	40000000	ENSG00000231606	AL357873.1
1	0	40000000	40000000	ENSG00000189337	KAZN
1	0	40000000	40000000	ENSG00000175147	TMEM51-AS1
1	0	40000000	40000000	ENSG00000142634	EFHD2
1	0	40000000	40000000	ENSG00000116771	AGMAT
1	0	40000000	40000000	ENSG00000197312	DDI2
1	0	40000000	40000000	ENSG00000224459	SLC25A34-AS1
1	0	40000000	40000000	ENSG00000179743	AL450998.2
1	0	40000000	40000000	ENSG00000183888	SRARP
1	0	40000000	40000000	ENSG00000184908	CLCNKB
1	0	40000000	40000000	ENSG00000185519	FAM131C
1	0	40000000	40000000	ENSG00000132881	CPLANE2
1	0	40000000	40000000	ENSG00000037637	FBXO42
1	0	40000000	40000000	ENSG00000226029	LINC01772
1	0	40000000	40000000	ENSG00000080947	CROCCP3
1	0	40000000	40000000	ENSG00000282143	AL137798.2
1	0	40000000	40000000	ENSG00000282740	AL021920.3
1	0	40000000	40000000	ENSG00000227684	CROCCP4
1	0	40000000	40000000	ENSG00000226526	AL049569.1
1	0	40000000	40000000	ENSG00000117118	SDHB
1	0	40000000	40000000	ENSG00000117115	PADI2
1	0	40000000	40000000	ENSG00000142619	PADI3
1	0	40000000	40000000	ENSG00000276747	PADI6
1	0	40000000	40000000	ENSG00000284653	AL357509.1
1	0	40000000	40000000	ENSG00000261781	LINC01654
1	0	40000000	40000000	ENSG00000230035	IGSF21-AS1
1	0	40000000	40000000	ENSG00000009709	PAX7
1	0	40000000	40000000	ENSG00000179002	TAS1R2
1	0	40000000	40000000	ENSG00000230424	EMC1-AS1
1	0	40000000	40000000	ENSG00000162482	AKR7A3
1	0	40000000	40000000	ENSG00000077549	CAPZB
1	0	40000000	40000000	ENSG00000235185	AL031727.2
1	0	40000000	40000000	ENSG00000270136	MICOS10-NBL1
1	0	40000000	40000000	ENSG00000158748	HTR6
1	0	40000000	40000000	ENSG00000127472	PLA2G5
1	0	40000000	40000000	ENSG00000187980	PLA2G2C
1	0	40000000	40000000	ENSG00000236963	LINC01141
1	0	40000000	40000000	ENSG00000284743	AL139254.3
1	0	40000000	40000000	ENSG00000158825	CDA
1	0	40000000	40000000	ENSG00000117242	PINK1-AS
1	0	40000000	40000000	ENSG00000117298	ECE1
1	0	40000000	40000000	ENSG00000236936	AL031005.1
1	0	40000000	40000000	ENSG00000231105	AL031728.1
1	0	40000000	40000000	ENSG00000162551	ALPL
1	0	40000000	40000000	ENSG00000076864	RAP1GAP
1	0	40000000	40000000	ENSG00000283234	AL590556.2
1	0	40000000	40000000	ENSG00000070831	CDC42
1	0	40000000	40000000	ENSG00000285752	CDC42-AS1
1	0	40000000	40000000	ENSG00000184677	ZBTB40
1	0	40000000	40000000	ENSG00000070886	EPHA8
1	0	40000000	40000000	ENSG00000173369	C1QB
1	0	40000000	40000000	ENSG00000133216	EPHB2
1	0	40000000	40000000	ENSG00000215906	LACTBL1
1	0	40000000	40000000	ENSG00000169641	LUZP1
1	0	40000000	40000000	ENSG00000284726	AL109936.6
1	0	40000000	40000000	ENSG00000125945	ZNF436
1	0	40000000	40000000	ENSG00000204219	TCEA3
1	0	40000000	40000000	ENSG00000188822	CNR2
1	0	40000000	40000000	ENSG00000225315	AL591178.1
1	0	40000000	40000000	ENSG00000230703	AL591178.2
1	0	40000000	40000000	ENSG00000142677	IL22RA1
1	0	40000000	40000000	ENSG00000185436	IFNLR1
1	0	40000000	40000000	ENSG00000232298	AL138902.1
1	0	40000000	40000000	ENSG00000158055	GRHL3
1	0	40000000	40000000	ENSG00000264443	NCMAP-DT
1	0	40000000	40000000	ENSG00000184454	NCMAP
1	0	40000000	40000000	ENSG00000284699	AL445648.1
1	0	40000000	40000000	ENSG00000020633	RUNX3
1	0	40000000	40000000	ENSG00000261025	AL445471.2
1	0	40000000	40000000	ENSG00000117614	SYF2
1	0	40000000	40000000	ENSG00000183726	TMEM50A
1	0	40000000	40000000	ENSG00000188672	RHCE
1	0	40000000	40000000	ENSG00000233478	AL031280.1
1	0	40000000	40000000	ENSG00000182749	PAQR7
1	0	40000000	40000000	ENSG00000117632	STMN1
1	0	40000000	40000000	ENSG00000158022	TRIM63
1	0	40000000	40000000	ENSG00000175087	PDIK1L
1	0	40000000	40000000	ENSG00000188782	CATSPER4
1	0	40000000	40000000	ENSG00000131914	LIN28A
1	0	40000000	40000000	ENSG00000142751	GPN2
1	0	40000000	40000000	ENSG00000175707	KDF1
1	0	40000000	40000000	ENSG00000090020	SLC9A1
1	0	40000000	40000000	ENSG00000224311	AL590640.1
1	0	40000000	40000000	ENSG00000186501	TMEM222
1	0	40000000	40000000	ENSG00000142765	SYTL1
1	0	40000000	40000000	ENSG00000158195	WASF2
1	0	40000000	40000000	ENSG00000000938	FGR
1	0	40000000	40000000	ENSG00000009780	FAM76A
1	0	40000000	40000000	ENSG00000270031	AL020997.3
1	0	40000000	40000000	ENSG00000227050	AL512288.1
1	0	40000000	40000000	ENSG00000158161	EYA3
1	0	40000000	40000000	ENSG00000169403	PTAFR
1	0	40000000	40000000	ENSG00000130766	SESN2
1	0	40000000	40000000	ENSG00000204138	PHACTR4
1	0	40000000	40000000	ENSG00000242125	SNHG3
1	0	40000000	40000000	ENSG00000120656	TAF12
1	0	40000000	40000000	ENSG00000159023	EPB41
1	0	40000000	40000000	ENSG00000230523	LINC01756
1	0	40000000	40000000	ENSG00000284676	AL645944.2
1	0	40000000	40000000	ENSG00000162511	LAPTM5
1	0	40000000	40000000	ENSG00000060688	SNRNP40
1	0	40000000	40000000	ENSG00000229044	AL451070.1
1	0	40000000	40000000	ENSG00000168528	SERINC2
1	0	40000000	40000000	ENSG00000260386	LDC1P
1	0	40000000	40000000	ENSG00000121764	HCRTR1
1	0	40000000	40000000	ENSG00000269967	AL136115.2
1	0	40000000	40000000	ENSG00000184007	PTP4A2
1	0	40000000	40000000	ENSG00000121774	KHDRBS1
1	0	40000000	40000000	ENSG00000203325	AL445248.1
1	0	40000000	40000000	ENSG00000121775	TMEM39B
1	0	40000000	40000000	ENSG00000025800	KPNA6
1	0	40000000	40000000	ENSG00000084652	TXLNA
1	0	40000000	40000000	ENSG00000222046	DCDC2B
1	0	40000000	40000000	ENSG00000273274	ZBTB8B
1	0	40000000	40000000	ENSG00000160062	ZBTB8A
1	0	40000000	40000000	ENSG00000162521	RBBP4
1	0	40000000	40000000	ENSG00000162520	SYNC
1	0	40000000	40000000	ENSG00000224409	AC114489.1
1	0	40000000	40000000	ENSG00000287691	AL031602.2
1	0	40000000	40000000	ENSG00000116514	RNF19B
1	0	40000000	40000000	ENSG00000160094	ZNF362
1	0	40000000	40000000	ENSG00000184389	A3GALT2
1	0	40000000	40000000	ENSG00000233246	AL513327.2
1	0	40000000	40000000	ENSG00000121903	ZSCAN20
1	0	40000000	40000000	ENSG00000287703	AC099565.1
1	0	40000000	40000000	ENSG00000255811	AL121988.1
1	0	40000000	40000000	ENSG00000188910	GJB3
1	0	40000000	40000000	ENSG00000116544	DLGAP3
1	0	40000000	40000000	ENSG00000284773	AC114490.3
1	0	40000000	40000000	ENSG00000197056	ZMYM1
1	0	40000000	40000000	ENSG00000284640	AL590434.1
1	0	40000000	40000000	ENSG00000116819	TFAP2E
1	0	40000000	40000000	ENSG00000126067	PSMB2
1	0	40000000	40000000	ENSG00000271914	AL139286.2
1	0	40000000	40000000	ENSG00000126070	AGO3
1	0	40000000	40000000	ENSG00000271554	AL138787.2
1	0	40000000	40000000	ENSG00000054118	THRAP3
1	0	40000000	40000000	ENSG00000142694	EVA1B
1	0	40000000	40000000	ENSG00000196182	STK40
1	0	40000000	40000000	ENSG00000223944	AL353604.1
1	0	40000000	40000000	ENSG00000233621	LINC01137
1	0	40000000	40000000	ENSG00000163875	MEAF6
1	0	40000000	40000000	ENSG00000163877	SNIP1
1	0	40000000	40000000	ENSG00000284748	AL513220.1
1	0	40000000	40000000	ENSG00000134690	CDCA8
1	0	40000000	40000000	ENSG00000183317	EPHA10
1	0	40000000	40000000	ENSG00000185090	MANEAL
1	0	40000000	40000000	ENSG00000224592	MIR3659HG
1	0	40000000	40000000	ENSG00000286552	AL390839.1
1	0	40000000	40000000	ENSG00000287987	AL390839.2
1	0	40000000	40000000	ENSG00000284632	AL354702.2
1	0	40000000	40000000	ENSG00000116954	RRAGC
1	0	40000000	40000000	ENSG00000273637	AL139260.2
1	0	40000000	40000000	ENSG00000274944	AL139260.3
1	0	40000000	40000000	ENSG00000158315	RHBDL2
1	0	40000000	40000000	ENSG00000174574	AKIRIN1
1	0	40000000	40000000	ENSG00000168653	NDUFS5
1	0	40000000	40000000	ENSG00000270040	AL356055.1
1	0	40000000	40000000	ENSG00000226438	AL442071.1
1	0	40000000	40000000	ENSG00000183682	BMP8A
1	0	40000000	40000000	ENSG00000228060	PABPC4-AS1
1	0	40000000	40000000	ENSG00000163909	HEYL
1	0	40000000	40000000	ENSG00000116981	NT5C1A
1	0	40000000	40000000	ENSG00000116983	HPCAL4
1	0	40000000	40000000	ENSG00000116985	BMP8B
1	0	40000000	40000000	ENSG00000285905	BMP8B-AS1
1	0	40000000	40000000	ENSG00000284678	LINC02811
1	0	40000000	40000000	ENSG00000223764	LINC02593
1	0	40000000	40000000	ENSG00000169972	PUSL1
1	0	40000000	40000000	ENSG00000160075	SSU72
1	0	40000000	40000000	ENSG00000268575	AL031282.2
1	0	40000000	40000000	ENSG00000215912	TTC34
1	0	40000000	40000000	ENSG00000284674	LINC02781
1	0	40000000	40000000	ENSG00000236948	AL365255.1
1	0	40000000	40000000	ENSG00000131697	NPHP4
1	0	40000000	40000000	ENSG00000285629	AL031847.2
1	0	40000000	40000000	ENSG00000162408	NOL9
1	0	40000000	40000000	ENSG00000171612	SLC25A33
1	0	40000000	40000000	ENSG00000204480	PRAMEF19
1	0	40000000	40000000	ENSG00000162494	LRRC38
1	0	40000000	40000000	ENSG00000171729	TMEM51
1	0	40000000	40000000	ENSG00000233485	AL031283.2
1	0	40000000	40000000	ENSG00000236045	AL031283.3
1	0	40000000	40000000	ENSG00000237301	AL121992.1
1	0	40000000	40000000	ENSG00000055070	SZRD1
1	0	40000000	40000000	ENSG00000261135	AL137802.2
1	0	40000000	40000000	ENSG00000285853	AL137802.3
1	0	40000000	40000000	ENSG00000179023	KLHDC7A
1	0	40000000	40000000	ENSG00000211454	AKR7L
1	0	40000000	40000000	ENSG00000225986	UBXN10-AS1
1	0	40000000	40000000	ENSG00000226664	AL020998.1
1	0	40000000	40000000	ENSG00000285873	AL445253.1
1	0	40000000	40000000	ENSG00000285802	AL450043.1
1	0	40000000	40000000	ENSG00000179163	FUCA1
1	0	40000000	40000000	ENSG00000169504	CLIC4
1	0	40000000	40000000	ENSG00000187010	RHD
1	0	40000000	40000000	ENSG00000255054	AL020996.2
1	0	40000000	40000000	ENSG00000181773	GPR3
1	0	40000000	40000000	ENSG00000162419	GMEB1
1	0	40000000	40000000	ENSG00000116329	OPRD1
1	0	40000000	40000000	ENSG00000233399	LINC01648
1	0	40000000	40000000	ENSG00000121766	ZCCHC17
1	0	40000000	40000000	ENSG00000203620	AL354919.1
1	0	40000000	40000000	ENSG00000284702	AL136115.3
1	0	40000000	40000000	ENSG00000162522	KIAA1522
1	0	40000000	40000000	ENSG00000236065	AL020995.1
1	0	40000000	40000000	ENSG00000142698	C1orf94
1	0	40000000	40000000	ENSG00000271741	AC114490.2
1	0	40000000	40000000	ENSG00000092847	AGO1
1	0	40000000	40000000	ENSG00000169218	RSPO1
1	0	40000000	40000000	ENSG00000188157	AGRN
1	0	40000000	40000000	ENSG00000097021	ACOT7
1	0	40000000	40000000	ENSG00000162496	DHRS3
1	0	40000000	40000000	ENSG00000237938	AL450998.3
1	0	40000000	40000000	ENSG00000117148	ACTL8
1	0	40000000	40000000	ENSG00000188784	PLA2G2E
1	0	40000000	40000000	ENSG00000285959	AL590556.3
1	0	40000000	40000000	ENSG00000240553	AL031428.1
1	0	40000000	40000000	ENSG00000254553	AL033529.1
1	150000000	170000000	20000000	ENSG00000162733	DDR2
1	150000000	170000000	20000000	ENSG00000136631	VPS45
1	150000000	170000000	20000000	ENSG00000023902	PLEKHO1
1	150000000	170000000	20000000	ENSG00000143401	ANP32E
1	150000000	170000000	20000000	ENSG00000276110	AC242988.1
1	150000000	170000000	20000000	ENSG00000118298	CA14
1	150000000	170000000	20000000	ENSG00000117362	APH1A
1	150000000	170000000	20000000	ENSG00000159208	CIART
1	150000000	170000000	20000000	ENSG00000117360	PRPF3
1	150000000	170000000	20000000	ENSG00000143374	TARS2
1	150000000	170000000	20000000	ENSG00000143369	ECM1
1	150000000	170000000	20000000	ENSG00000228126	FALEC
1	150000000	170000000	20000000	ENSG00000143382	ADAMTSL4
1	150000000	170000000	20000000	ENSG00000203804	ADAMTSL4-AS1
1	150000000	170000000	20000000	ENSG00000143384	MCL1
1	150000000	170000000	20000000	ENSG00000143420	ENSA
1	150000000	170000000	20000000	ENSG00000143457	GOLPH3L
1	150000000	170000000	20000000	ENSG00000143387	CTSK
1	150000000	170000000	20000000	ENSG00000143437	ARNT
1	150000000	170000000	20000000	ENSG00000143418	CERS2
1	150000000	170000000	20000000	ENSG00000259357	AL590133.2
1	150000000	170000000	20000000	ENSG00000231073	AL590133.1
1	150000000	170000000	20000000	ENSG00000143412	ANXA9
1	150000000	170000000	20000000	ENSG00000143409	MINDY1
1	150000000	170000000	20000000	ENSG00000163141	BNIPL
1	150000000	170000000	20000000	ENSG00000143443	C1orf56
1	150000000	170000000	20000000	ENSG00000197622	CDC42SE1
1	150000000	170000000	20000000	ENSG00000261168	AL592424.1
1	150000000	170000000	20000000	ENSG00000143434	SEMA6C
1	150000000	170000000	20000000	ENSG00000163155	LYSMD1
1	150000000	170000000	20000000	ENSG00000163156	SCNM1
1	150000000	170000000	20000000	ENSG00000163157	TMOD4
1	150000000	170000000	20000000	ENSG00000163159	VPS72
1	150000000	170000000	20000000	ENSG00000143398	PIP5K1A
1	150000000	170000000	20000000	ENSG00000159352	PSMD4
1	150000000	170000000	20000000	ENSG00000232671	ZNF687-AS1
1	150000000	170000000	20000000	ENSG00000143373	ZNF687
1	150000000	170000000	20000000	ENSG00000143393	PI4KB
1	150000000	170000000	20000000	ENSG00000273481	AL391069.3
1	150000000	170000000	20000000	ENSG00000143390	RFX5
1	150000000	170000000	20000000	ENSG00000224645	AL391069.1
1	150000000	170000000	20000000	ENSG00000237976	AL391069.2
1	150000000	170000000	20000000	ENSG00000143416	SELENBP1
1	150000000	170000000	20000000	ENSG00000159377	PSMB4
1	150000000	170000000	20000000	ENSG00000143442	POGZ
1	150000000	170000000	20000000	ENSG00000143375	CGN
1	150000000	170000000	20000000	ENSG00000250734	AL391335.1
1	150000000	170000000	20000000	ENSG00000227045	AL589765.1
1	150000000	170000000	20000000	ENSG00000159409	CELF3
1	150000000	170000000	20000000	ENSG00000178796	RIIAD1
1	150000000	170000000	20000000	ENSG00000269621	AL589765.7
1	150000000	170000000	20000000	ENSG00000143436	MRPL9
1	150000000	170000000	20000000	ENSG00000232937	AL589765.2
1	150000000	170000000	20000000	ENSG00000268288	AL589765.5
1	150000000	170000000	20000000	ENSG00000143450	OAZ3
1	150000000	170000000	20000000	ENSG00000203288	TDRKH-AS1
1	150000000	170000000	20000000	ENSG00000269489	AL589765.6
1	150000000	170000000	20000000	ENSG00000213171	LINGO4
1	150000000	170000000	20000000	ENSG00000225556	C2CD4D
1	150000000	170000000	20000000	ENSG00000196407	THEM5
1	150000000	170000000	20000000	ENSG00000197747	S100A10
1	150000000	170000000	20000000	ENSG00000163191	S100A11
1	150000000	170000000	20000000	ENSG00000182898	TCHHL1
1	150000000	170000000	20000000	ENSG00000226716	AL589986.1
1	150000000	170000000	20000000	ENSG00000236427	AL589986.2
1	150000000	170000000	20000000	ENSG00000143536	CRNN
1	150000000	170000000	20000000	ENSG00000186207	LCE5A
1	150000000	170000000	20000000	ENSG00000169509	CRCT1
1	150000000	170000000	20000000	ENSG00000185966	LCE3E
1	150000000	170000000	20000000	ENSG00000163202	LCE3D
1	150000000	170000000	20000000	ENSG00000244057	LCE3C
1	150000000	170000000	20000000	ENSG00000187238	LCE3B
1	150000000	170000000	20000000	ENSG00000185962	LCE3A
1	150000000	170000000	20000000	ENSG00000187223	LCE2D
1	150000000	170000000	20000000	ENSG00000187180	LCE2C
1	150000000	170000000	20000000	ENSG00000159455	LCE2B
1	150000000	170000000	20000000	ENSG00000187170	LCE4A
1	150000000	170000000	20000000	ENSG00000198854	C1orf68
1	150000000	170000000	20000000	ENSG00000203786	KPRP
1	150000000	170000000	20000000	ENSG00000240386	LCE1F
1	150000000	170000000	20000000	ENSG00000186226	LCE1E
1	150000000	170000000	20000000	ENSG00000197084	LCE1C
1	150000000	170000000	20000000	ENSG00000196734	LCE1B
1	150000000	170000000	20000000	ENSG00000186844	LCE1A
1	150000000	170000000	20000000	ENSG00000235942	LCE6A
1	150000000	170000000	20000000	ENSG00000285946	AL162596.1
1	150000000	170000000	20000000	ENSG00000283227	SPRR5
1	150000000	170000000	20000000	ENSG00000184148	SPRR4
1	150000000	170000000	20000000	ENSG00000169474	SPRR1A
1	150000000	170000000	20000000	ENSG00000163209	SPRR3
1	150000000	170000000	20000000	ENSG00000169469	SPRR1B
1	150000000	170000000	20000000	ENSG00000163216	SPRR2D
1	150000000	170000000	20000000	ENSG00000241794	SPRR2A
1	150000000	170000000	20000000	ENSG00000196805	SPRR2B
1	150000000	170000000	20000000	ENSG00000203785	SPRR2E
1	150000000	170000000	20000000	ENSG00000244094	SPRR2F
1	150000000	170000000	20000000	ENSG00000159516	SPRR2G
1	150000000	170000000	20000000	ENSG00000203784	LELP1
1	150000000	170000000	20000000	ENSG00000203783	PRR9
1	150000000	170000000	20000000	ENSG00000203782	LOR
1	150000000	170000000	20000000	ENSG00000163218	PGLYRP4
1	150000000	170000000	20000000	ENSG00000163220	S100A9
1	150000000	170000000	20000000	ENSG00000163221	S100A12
1	150000000	170000000	20000000	ENSG00000143546	S100A8
1	150000000	170000000	20000000	ENSG00000184330	S100A7A
1	150000000	170000000	20000000	ENSG00000197364	S100A7L2
1	150000000	170000000	20000000	ENSG00000143556	S100A7
1	150000000	170000000	20000000	ENSG00000197956	S100A6
1	150000000	170000000	20000000	ENSG00000196420	S100A5
1	150000000	170000000	20000000	ENSG00000196154	S100A4
1	150000000	170000000	20000000	ENSG00000188015	S100A3
1	150000000	170000000	20000000	ENSG00000196754	S100A2
1	150000000	170000000	20000000	ENSG00000188643	S100A16
1	150000000	170000000	20000000	ENSG00000189334	S100A14
1	150000000	170000000	20000000	ENSG00000189171	S100A13
1	150000000	170000000	20000000	ENSG00000160678	S100A1
1	150000000	170000000	20000000	ENSG00000272030	AL162258.2
1	150000000	170000000	20000000	ENSG00000160679	CHTOP
1	150000000	170000000	20000000	ENSG00000143553	SNAPIN
1	150000000	170000000	20000000	ENSG00000143621	ILF2
1	150000000	170000000	20000000	ENSG00000169418	NPR1
1	150000000	170000000	20000000	ENSG00000233222	AL513523.3
1	150000000	170000000	20000000	ENSG00000143624	INTS3
1	150000000	170000000	20000000	ENSG00000143554	SLC27A3
1	150000000	170000000	20000000	ENSG00000231827	AL513523.2
1	150000000	170000000	20000000	ENSG00000143614	GATAD2B
1	150000000	170000000	20000000	ENSG00000198837	DENND4B
1	150000000	170000000	20000000	ENSG00000160741	CRTC2
1	150000000	170000000	20000000	ENSG00000143570	SLC39A1
1	150000000	170000000	20000000	ENSG00000282386	AL358472.4
1	150000000	170000000	20000000	ENSG00000273026	AL358472.3
1	150000000	170000000	20000000	ENSG00000143578	CREB3L4
1	150000000	170000000	20000000	ENSG00000272654	AL358472.2
1	150000000	170000000	20000000	ENSG00000143545	RAB13
1	150000000	170000000	20000000	ENSG00000177954	RPS27
1	150000000	170000000	20000000	ENSG00000143549	TPM3
1	150000000	170000000	20000000	ENSG00000143612	C1orf43
1	150000000	170000000	20000000	ENSG00000143569	UBAP2L
1	150000000	170000000	20000000	ENSG00000143575	HAX1
1	150000000	170000000	20000000	ENSG00000143595	AQP10
1	150000000	170000000	20000000	ENSG00000273110	AL162591.2
1	150000000	170000000	20000000	ENSG00000163239	TDRD10
1	150000000	170000000	20000000	ENSG00000160714	UBE2Q1
1	150000000	170000000	20000000	ENSG00000229780	UBE2Q1-AS1
1	150000000	170000000	20000000	ENSG00000160716	CHRNB2
1	150000000	170000000	20000000	ENSG00000233875	AL592078.1
1	150000000	170000000	20000000	ENSG00000160710	ADAR
1	150000000	170000000	20000000	ENSG00000287064	AL606500.1
1	150000000	170000000	20000000	ENSG00000143603	KCNN3
1	150000000	170000000	20000000	ENSG00000270361	AL451085.1
1	150000000	170000000	20000000	ENSG00000163346	PBXIP1
1	150000000	170000000	20000000	ENSG00000271380	AL451085.2
1	150000000	170000000	20000000	ENSG00000160691	SHC1
1	150000000	170000000	20000000	ENSG00000173207	CKS1B
1	150000000	170000000	20000000	ENSG00000160688	FLAD1
1	150000000	170000000	20000000	ENSG00000163352	LENEP
1	150000000	170000000	20000000	ENSG00000160685	ZBTB7B
1	150000000	170000000	20000000	ENSG00000232093	DCST1-AS1
1	150000000	170000000	20000000	ENSG00000143537	ADAM15
1	150000000	170000000	20000000	ENSG00000243364	EFNA4
1	150000000	170000000	20000000	ENSG00000143590	EFNA3
1	150000000	170000000	20000000	ENSG00000169242	EFNA1
1	150000000	170000000	20000000	ENSG00000169241	SLC50A1
1	150000000	170000000	20000000	ENSG00000163463	KRTCAP2
1	150000000	170000000	20000000	ENSG00000163462	TRIM46
1	150000000	170000000	20000000	ENSG00000185499	MUC1
1	150000000	170000000	20000000	ENSG00000231064	AC234582.1
1	150000000	170000000	20000000	ENSG00000169231	THBS3
1	150000000	170000000	20000000	ENSG00000173171	MTX1
1	150000000	170000000	20000000	ENSG00000236263	AC234582.2
1	150000000	170000000	20000000	ENSG00000160766	GBAP1
1	150000000	170000000	20000000	ENSG00000177628	GBA
1	150000000	170000000	20000000	ENSG00000116521	SCAMP3
1	150000000	170000000	20000000	ENSG00000176444	CLK2
1	150000000	170000000	20000000	ENSG00000143630	HCN3
1	150000000	170000000	20000000	ENSG00000143627	PKLR
1	150000000	170000000	20000000	ENSG00000160752	FDPS
1	150000000	170000000	20000000	ENSG00000160753	RUSC1
1	150000000	170000000	20000000	ENSG00000116539	ASH1L
1	150000000	170000000	20000000	ENSG00000227773	ASH1L-IT1
1	150000000	170000000	20000000	ENSG00000235919	ASH1L-AS1
1	150000000	170000000	20000000	ENSG00000232519	AL353807.2
1	150000000	170000000	20000000	ENSG00000125459	MSTO1
1	150000000	170000000	20000000	ENSG00000163374	YY1AP1
1	150000000	170000000	20000000	ENSG00000132676	DAP3
1	150000000	170000000	20000000	ENSG00000227673	AL162734.1
1	150000000	170000000	20000000	ENSG00000116580	GON4L
1	150000000	170000000	20000000	ENSG00000132680	KHDC4
1	150000000	170000000	20000000	ENSG00000116584	ARHGEF2
1	150000000	170000000	20000000	ENSG00000273002	AL355388.2
1	150000000	170000000	20000000	ENSG00000163479	SSR2
1	150000000	170000000	20000000	ENSG00000160803	UBQLN4
1	150000000	170000000	20000000	ENSG00000116586	LAMTOR2
1	150000000	170000000	20000000	ENSG00000132698	RAB25
1	150000000	170000000	20000000	ENSG00000254726	MEX3A
1	150000000	170000000	20000000	ENSG00000160789	LMNA
1	150000000	170000000	20000000	ENSG00000196189	SEMA4A
1	150000000	170000000	20000000	ENSG00000160785	SLC25A44
1	150000000	170000000	20000000	ENSG00000242252	BGLAP
1	150000000	170000000	20000000	ENSG00000160781	PAQR6
1	150000000	170000000	20000000	ENSG00000198952	SMG5
1	150000000	170000000	20000000	ENSG00000198715	GLMP
1	150000000	170000000	20000000	ENSG00000189030	VHLL
1	150000000	170000000	20000000	ENSG00000163467	TSACC
1	150000000	170000000	20000000	ENSG00000132677	RHBG
1	150000000	170000000	20000000	ENSG00000237390	AL139130.1
1	150000000	170000000	20000000	ENSG00000125462	C1orf61
1	150000000	170000000	20000000	ENSG00000260460	AL365181.1
1	150000000	170000000	20000000	ENSG00000183856	IQGAP3
1	150000000	170000000	20000000	ENSG00000187862	TTC24
1	150000000	170000000	20000000	ENSG00000163382	NAXE
1	150000000	170000000	20000000	ENSG00000272971	AL365181.4
1	150000000	170000000	20000000	ENSG00000132702	HAPLN2
1	150000000	170000000	20000000	ENSG00000272068	AL365181.2
1	150000000	170000000	20000000	ENSG00000132692	BCAN
1	150000000	170000000	20000000	ENSG00000272405	AL365181.3
1	150000000	170000000	20000000	ENSG00000132688	NES
1	150000000	170000000	20000000	ENSG00000237588	AL590666.3
1	150000000	170000000	20000000	ENSG00000143320	CRABP2
1	150000000	170000000	20000000	ENSG00000143319	ISG20L2
1	150000000	170000000	20000000	ENSG00000143303	RRNAD1
1	150000000	170000000	20000000	ENSG00000143314	MRPL24
1	150000000	170000000	20000000	ENSG00000143321	HDGF
1	150000000	170000000	20000000	ENSG00000287624	AL590666.5
1	150000000	170000000	20000000	ENSG00000027869	SH2D2A
1	150000000	170000000	20000000	ENSG00000198400	NTRK1
1	150000000	170000000	20000000	ENSG00000187800	PEAR1
1	150000000	170000000	20000000	ENSG00000160838	LRRC71
1	150000000	170000000	20000000	ENSG00000132694	ARHGEF11
1	150000000	170000000	20000000	ENSG00000253831	ETV3L
1	150000000	170000000	20000000	ENSG00000117036	ETV3
1	150000000	170000000	20000000	ENSG00000228239	AL138900.1
1	150000000	170000000	20000000	ENSG00000271736	LINC02772
1	150000000	170000000	20000000	ENSG00000143297	FCRL5
1	150000000	170000000	20000000	ENSG00000163518	FCRL4
1	150000000	170000000	20000000	ENSG00000160856	FCRL3
1	150000000	170000000	20000000	ENSG00000132704	FCRL2
1	150000000	170000000	20000000	ENSG00000163534	FCRL1
1	150000000	170000000	20000000	ENSG00000073754	CD5L
1	150000000	170000000	20000000	ENSG00000226520	KIRREL1-IT1
1	150000000	170000000	20000000	ENSG00000288460	AL138899.3
1	150000000	170000000	20000000	ENSG00000158473	CD1D
1	150000000	170000000	20000000	ENSG00000176320	AL138899.1
1	150000000	170000000	20000000	ENSG00000158477	CD1A
1	150000000	170000000	20000000	ENSG00000158481	CD1C
1	150000000	170000000	20000000	ENSG00000158485	CD1B
1	150000000	170000000	20000000	ENSG00000158488	CD1E
1	150000000	170000000	20000000	ENSG00000186306	OR10T2
1	150000000	170000000	20000000	ENSG00000180708	OR10K2
1	150000000	170000000	20000000	ENSG00000198965	OR10R2
1	150000000	170000000	20000000	ENSG00000186440	OR6P1
1	150000000	170000000	20000000	ENSG00000279111	OR10X1
1	150000000	170000000	20000000	ENSG00000198967	OR10Z1
1	150000000	170000000	20000000	ENSG00000163554	SPTA1
1	150000000	170000000	20000000	ENSG00000196171	OR6K2
1	150000000	170000000	20000000	ENSG00000203757	OR6K3
1	150000000	170000000	20000000	ENSG00000180433	OR6K6
1	150000000	170000000	20000000	ENSG00000197403	OR6N1
1	150000000	170000000	20000000	ENSG00000163563	MNDA
1	150000000	170000000	20000000	ENSG00000163564	PYHIN1
1	150000000	170000000	20000000	ENSG00000163565	IFI16
1	150000000	170000000	20000000	ENSG00000225670	CADM3-AS1
1	150000000	170000000	20000000	ENSG00000213088	ACKR1
1	150000000	170000000	20000000	ENSG00000179639	FCER1A
1	150000000	170000000	20000000	ENSG00000196266	OR10J3
1	150000000	170000000	20000000	ENSG00000196184	OR10J1
1	150000000	170000000	20000000	ENSG00000184155	OR10J5
1	150000000	170000000	20000000	ENSG00000132703	APCS
1	150000000	170000000	20000000	ENSG00000132693	CRP
1	150000000	170000000	20000000	ENSG00000158716	DUSP23
1	150000000	170000000	20000000	ENSG00000181036	FCRL6
1	150000000	170000000	20000000	ENSG00000158714	SLAMF8
1	150000000	170000000	20000000	ENSG00000287040	AL590560.5
1	150000000	170000000	20000000	ENSG00000158710	TAGLN2
1	150000000	170000000	20000000	ENSG00000085552	IGSF9
1	150000000	170000000	20000000	ENSG00000162723	SLAMF9
1	150000000	170000000	20000000	ENSG00000143315	PIGM
1	150000000	170000000	20000000	ENSG00000162729	IGSF8
1	150000000	170000000	20000000	ENSG00000018625	ATP1A2
1	150000000	170000000	20000000	ENSG00000132681	ATP1A4
1	150000000	170000000	20000000	ENSG00000143318	CASQ1
1	150000000	170000000	20000000	ENSG00000162734	PEA15
1	150000000	170000000	20000000	ENSG00000132716	DCAF8
1	150000000	170000000	20000000	ENSG00000228606	AL139011.1
1	150000000	170000000	20000000	ENSG00000162735	PEX19
1	150000000	170000000	20000000	ENSG00000122218	COPA
1	150000000	170000000	20000000	ENSG00000162736	NCSTN
1	150000000	170000000	20000000	ENSG00000171786	NHLH1
1	150000000	170000000	20000000	ENSG00000162738	VANGL2
1	150000000	170000000	20000000	ENSG00000066294	CD84
1	150000000	170000000	20000000	ENSG00000122224	LY9
1	150000000	170000000	20000000	ENSG00000122223	CD244
1	150000000	170000000	20000000	ENSG00000179914	ITLN1
1	150000000	170000000	20000000	ENSG00000232188	AL354714.3
1	150000000	170000000	20000000	ENSG00000158764	ITLN2
1	150000000	170000000	20000000	ENSG00000158769	F11R
1	150000000	170000000	20000000	ENSG00000158773	USF1
1	150000000	170000000	20000000	ENSG00000143217	NECTIN4
1	150000000	170000000	20000000	ENSG00000162755	KLHDC9
1	150000000	170000000	20000000	ENSG00000158793	NIT1
1	150000000	170000000	20000000	ENSG00000158796	DEDD
1	150000000	170000000	20000000	ENSG00000224985	AL590714.1
1	150000000	170000000	20000000	ENSG00000143222	UFC1
1	150000000	170000000	20000000	ENSG00000143258	USP21
1	150000000	170000000	20000000	ENSG00000143224	PPOX
1	150000000	170000000	20000000	ENSG00000158850	B4GALT3
1	150000000	170000000	20000000	ENSG00000158859	ADAMTS4
1	150000000	170000000	20000000	ENSG00000158864	NDUFS2
1	150000000	170000000	20000000	ENSG00000158874	APOA2
1	150000000	170000000	20000000	ENSG00000158882	TOMM40L
1	150000000	170000000	20000000	ENSG00000143257	NR1I3
1	150000000	170000000	20000000	ENSG00000158887	MPZ
1	150000000	170000000	20000000	ENSG00000143252	SDHC
1	150000000	170000000	20000000	ENSG00000288093	AL592295.5
1	150000000	170000000	20000000	ENSG00000283317	AL831711.1
1	150000000	170000000	20000000	ENSG00000143226	FCGR2A
1	150000000	170000000	20000000	ENSG00000173110	HSPA6
1	150000000	170000000	20000000	ENSG00000203747	FCGR3A
1	150000000	170000000	20000000	ENSG00000224515	AL590385.1
1	150000000	170000000	20000000	ENSG00000244682	FCGR2C
1	150000000	170000000	20000000	ENSG00000234211	AL451067.1
1	150000000	170000000	20000000	ENSG00000213075	RPL31P11
1	150000000	170000000	20000000	ENSG00000132185	FCRLA
1	150000000	170000000	20000000	ENSG00000081721	DUSP12
1	150000000	170000000	20000000	ENSG00000226889	AL359541.1
1	150000000	170000000	20000000	ENSG00000229808	AL391825.1
1	150000000	170000000	20000000	ENSG00000162745	OLFML2B
1	150000000	170000000	20000000	ENSG00000227818	AL590408.1
1	150000000	170000000	20000000	ENSG00000227094	AL512785.1
1	150000000	170000000	20000000	ENSG00000198929	NOS1AP
1	150000000	170000000	20000000	ENSG00000171722	SPATA46
1	150000000	170000000	20000000	ENSG00000259788	AL596325.1
1	150000000	170000000	20000000	ENSG00000272574	AL596325.2
1	150000000	170000000	20000000	ENSG00000132196	HSD17B7
1	150000000	170000000	20000000	ENSG00000117152	RGS4
1	150000000	170000000	20000000	ENSG00000237756	AL592435.2
1	150000000	170000000	20000000	ENSG00000232995	AL592435.1
1	150000000	170000000	20000000	ENSG00000185630	PBX1
1	150000000	170000000	20000000	ENSG00000269887	AL391001.1
1	150000000	170000000	20000000	ENSG00000271917	AL357568.2
1	150000000	170000000	20000000	ENSG00000162761	LMX1A
1	150000000	170000000	20000000	ENSG00000224702	AL390730.1
1	150000000	170000000	20000000	ENSG00000238022	AL390730.2
1	150000000	170000000	20000000	ENSG00000143171	RXRG
1	150000000	170000000	20000000	ENSG00000236206	AL356441.1
1	150000000	170000000	20000000	ENSG00000143198	MGST3
1	150000000	170000000	20000000	ENSG00000143149	ALDH9A1
1	150000000	170000000	20000000	ENSG00000273365	AL451074.5
1	150000000	170000000	20000000	ENSG00000236364	AL358115.1
1	150000000	170000000	20000000	ENSG00000229588	AL596087.2
1	150000000	170000000	20000000	ENSG00000143157	POGK
1	150000000	170000000	20000000	ENSG00000152382	TADA1
1	150000000	170000000	20000000	ENSG00000143195	ILDR2
1	150000000	170000000	20000000	ENSG00000143194	MAEL
1	150000000	170000000	20000000	ENSG00000227907	AL158837.1
1	150000000	170000000	20000000	ENSG00000198842	DUSP27
1	150000000	170000000	20000000	ENSG00000272205	AL451050.2
1	150000000	170000000	20000000	ENSG00000272033	AL136984.1
1	150000000	170000000	20000000	ENSG00000198821	CD247
1	150000000	170000000	20000000	ENSG00000287218	AL359962.3
1	150000000	170000000	20000000	ENSG00000233411	AL359962.1
1	150000000	170000000	20000000	ENSG00000273160	AL359962.2
1	150000000	170000000	20000000	ENSG00000241666	AL031733.2
1	150000000	170000000	20000000	ENSG00000197965	MPZL1
1	150000000	170000000	20000000	ENSG00000232194	Z99943.1
1	150000000	170000000	20000000	ENSG00000143199	ADCY10
1	150000000	170000000	20000000	ENSG00000283255	AL022100.2
1	150000000	170000000	20000000	ENSG00000143184	XCL1
1	150000000	170000000	20000000	ENSG00000225826	LINC00626
1	150000000	170000000	20000000	ENSG00000287282	AL031726.2
1	150000000	170000000	20000000	ENSG00000237707	AL031726.1
1	150000000	170000000	20000000	ENSG00000117475	BLZF1
1	150000000	170000000	20000000	ENSG00000188404	SELL
1	150000000	170000000	20000000	ENSG00000007908	SELE
1	150000000	170000000	20000000	ENSG00000230704	AL021940.1
1	150000000	170000000	20000000	ENSG00000171806	METTL18
1	150000000	170000000	20000000	ENSG00000264522	OTUD7B
1	150000000	170000000	20000000	ENSG00000285184	AC244033.2
1	150000000	170000000	20000000	ENSG00000285554	AC242988.2
1	150000000	170000000	20000000	ENSG00000118292	C1orf54
1	150000000	170000000	20000000	ENSG00000266472	MRPS21
1	150000000	170000000	20000000	ENSG00000163125	RPRD2
1	150000000	170000000	20000000	ENSG00000237781	AL356356.1
1	150000000	170000000	20000000	ENSG00000143452	HORMAD1
1	150000000	170000000	20000000	ENSG00000163131	CTSS
1	150000000	170000000	20000000	ENSG00000283324	CTXND2
1	150000000	170000000	20000000	ENSG00000143379	SETDB1
1	150000000	170000000	20000000	ENSG00000143363	PRUNE1
1	150000000	170000000	20000000	ENSG00000213190	MLLT11
1	150000000	170000000	20000000	ENSG00000143458	GABPB2
1	150000000	170000000	20000000	ENSG00000163154	TNFAIP8L2
1	150000000	170000000	20000000	ENSG00000143367	TUFT1
1	150000000	170000000	20000000	ENSG00000232536	AL365436.2
1	150000000	170000000	20000000	ENSG00000143376	SNX27
1	150000000	170000000	20000000	ENSG00000249602	AL589765.4
1	150000000	170000000	20000000	ENSG00000143365	RORC
1	150000000	170000000	20000000	ENSG00000234614	C2CD4D-AS1
1	150000000	170000000	20000000	ENSG00000159445	THEM4
1	150000000	170000000	20000000	ENSG00000285651	AL450992.2
1	150000000	170000000	20000000	ENSG00000286581	AL450992.3
1	150000000	170000000	20000000	ENSG00000229021	AL450992.1
1	150000000	170000000	20000000	ENSG00000159450	TCHH
1	150000000	170000000	20000000	ENSG00000215853	RPTN
1	150000000	170000000	20000000	ENSG00000197915	HRNR
1	150000000	170000000	20000000	ENSG00000237975	FLG-AS1
1	150000000	170000000	20000000	ENSG00000143520	FLG2
1	150000000	170000000	20000000	ENSG00000172155	LCE1D
1	150000000	170000000	20000000	ENSG00000163206	SMCP
1	150000000	170000000	20000000	ENSG00000163207	IVL
1	150000000	170000000	20000000	ENSG00000224308	LINC01527
1	150000000	170000000	20000000	ENSG00000229699	AL161636.1
1	150000000	170000000	20000000	ENSG00000159527	PGLYRP3
1	150000000	170000000	20000000	ENSG00000238279	BX470102.1
1	150000000	170000000	20000000	ENSG00000285867	BX470102.2
1	150000000	170000000	20000000	ENSG00000271853	AL162258.1
1	150000000	170000000	20000000	ENSG00000284738	AL358472.5
1	150000000	170000000	20000000	ENSG00000285779	AL358472.7
1	150000000	170000000	20000000	ENSG00000143543	JTB
1	150000000	170000000	20000000	ENSG00000285641	AL358472.6
1	150000000	170000000	20000000	ENSG00000163263	C1orf189
1	150000000	170000000	20000000	ENSG00000143515	ATP8B2
1	150000000	170000000	20000000	ENSG00000160712	IL6R
1	150000000	170000000	20000000	ENSG00000169291	SHE
1	150000000	170000000	20000000	ENSG00000286391	AL592078.2
1	150000000	170000000	20000000	ENSG00000163348	PYGO2
1	150000000	170000000	20000000	ENSG00000163354	DCST2
1	150000000	170000000	20000000	ENSG00000163357	DCST1
1	150000000	170000000	20000000	ENSG00000251246	AL691442.1
1	150000000	170000000	20000000	ENSG00000179085	DPM3
1	150000000	170000000	20000000	ENSG00000273088	AL713999.1
1	150000000	170000000	20000000	ENSG00000160767	FAM189B
1	150000000	170000000	20000000	ENSG00000287839	AL353807.5
1	150000000	170000000	20000000	ENSG00000132718	SYT11
1	150000000	170000000	20000000	ENSG00000143622	RIT1
1	150000000	170000000	20000000	ENSG00000173080	RXFP4
1	150000000	170000000	20000000	ENSG00000224276	AL355388.1
1	150000000	170000000	20000000	ENSG00000285677	AL355388.3
1	150000000	170000000	20000000	ENSG00000160783	PMF1
1	150000000	170000000	20000000	ENSG00000163472	TMEM79
1	150000000	170000000	20000000	ENSG00000163468	CCT3
1	150000000	170000000	20000000	ENSG00000116604	MEF2D
1	150000000	170000000	20000000	ENSG00000160818	GPATCH4
1	150000000	170000000	20000000	ENSG00000229953	AL590666.2
1	150000000	170000000	20000000	ENSG00000285570	AL590666.4
1	150000000	170000000	20000000	ENSG00000223356	AL590666.1
1	150000000	170000000	20000000	ENSG00000143294	PRCC
1	150000000	170000000	20000000	ENSG00000027644	INSRR
1	150000000	170000000	20000000	ENSG00000229961	AL357143.1
1	150000000	170000000	20000000	ENSG00000227217	AL356276.1
1	150000000	170000000	20000000	ENSG00000183853	KIRREL1
1	150000000	170000000	20000000	ENSG00000231666	LINC01704
1	150000000	170000000	20000000	ENSG00000236656	AL365440.2
1	150000000	170000000	20000000	ENSG00000197532	OR6Y1
1	150000000	170000000	20000000	ENSG00000188340	OR6N2
1	150000000	170000000	20000000	ENSG00000163568	AIM2
1	150000000	170000000	20000000	ENSG00000162706	CADM3
1	150000000	170000000	20000000	ENSG00000249730	OR10J4
1	150000000	170000000	20000000	ENSG00000224943	LINC02819
1	150000000	170000000	20000000	ENSG00000256029	AL590560.2
1	150000000	170000000	20000000	ENSG00000188004	SNHG28
1	150000000	170000000	20000000	ENSG00000243284	VSIG8
1	150000000	170000000	20000000	ENSG00000272668	AL590560.3
1	150000000	170000000	20000000	ENSG00000213085	CFAP45
1	150000000	170000000	20000000	ENSG00000224259	LINC01133
1	150000000	170000000	20000000	ENSG00000225279	AL121987.1
1	150000000	170000000	20000000	ENSG00000162728	KCNJ9
1	150000000	170000000	20000000	ENSG00000227741	AL121987.2
1	150000000	170000000	20000000	ENSG00000258465	AL139011.2
1	150000000	170000000	20000000	ENSG00000162739	SLAMF6
1	150000000	170000000	20000000	ENSG00000117090	SLAMF1
1	150000000	170000000	20000000	ENSG00000228863	AL121985.1
1	150000000	170000000	20000000	ENSG00000026751	SLAMF7
1	150000000	170000000	20000000	ENSG00000198358	AL354714.1
1	150000000	170000000	20000000	ENSG00000270149	AL591806.4
1	150000000	170000000	20000000	ENSG00000215845	TSTD1
1	150000000	170000000	20000000	ENSG00000186517	ARHGAP30
1	150000000	170000000	20000000	ENSG00000143256	PFDN2
1	150000000	170000000	20000000	ENSG00000248485	PCP4L1
1	150000000	170000000	20000000	ENSG00000188931	CFAP126
1	150000000	170000000	20000000	ENSG00000283696	AL592295.4
1	150000000	170000000	20000000	ENSG00000283360	AL592295.3
1	150000000	170000000	20000000	ENSG00000273112	AL590385.2
1	150000000	170000000	20000000	ENSG00000162747	FCGR3B
1	150000000	170000000	20000000	ENSG00000072694	FCGR2B
1	150000000	170000000	20000000	ENSG00000162746	FCRLB
1	150000000	170000000	20000000	ENSG00000118217	ATF6
1	150000000	170000000	20000000	ENSG00000285636	AL450163.1
1	150000000	170000000	20000000	ENSG00000254706	AL512785.2
1	150000000	170000000	20000000	ENSG00000239887	C1orf226
1	150000000	170000000	20000000	ENSG00000152332	UHMK1
1	150000000	170000000	20000000	ENSG00000117143	UAP1
1	150000000	170000000	20000000	ENSG00000185860	CCDC190
1	150000000	170000000	20000000	ENSG00000143248	RGS5
1	150000000	170000000	20000000	ENSG00000143228	NUF2
1	150000000	170000000	20000000	ENSG00000233693	AL357568.1
1	150000000	170000000	20000000	ENSG00000237463	LRRC52-AS1
1	150000000	170000000	20000000	ENSG00000162763	LRRC52
1	150000000	170000000	20000000	ENSG00000215838	AL451074.1
1	150000000	170000000	20000000	ENSG00000143183	TMCO1
1	150000000	170000000	20000000	ENSG00000224358	TMCO1-AS1
1	150000000	170000000	20000000	ENSG00000143179	UCK2
1	150000000	170000000	20000000	ENSG00000188859	FAM78B
1	150000000	170000000	20000000	ENSG00000203307	AL626787.1
1	150000000	170000000	20000000	ENSG00000230898	AL596087.3
1	150000000	170000000	20000000	ENSG00000225325	AL583804.1
1	150000000	170000000	20000000	ENSG00000234142	LINC01675
1	150000000	170000000	20000000	ENSG00000215834	FMO9P
1	150000000	170000000	20000000	ENSG00000143167	GPA33
1	150000000	170000000	20000000	ENSG00000231605	LINC01363
1	150000000	170000000	20000000	ENSG00000143190	POU2F1
1	150000000	170000000	20000000	ENSG00000143162	CREG1
1	150000000	170000000	20000000	ENSG00000143158	MPC2
1	150000000	170000000	20000000	ENSG00000143164	DCAF6
1	150000000	170000000	20000000	ENSG00000143147	GPR161
1	150000000	170000000	20000000	ENSG00000143155	TIPRL
1	150000000	170000000	20000000	ENSG00000213064	SFT2D2
1	150000000	170000000	20000000	ENSG00000214262	ANKRD36BP1
1	150000000	170000000	20000000	ENSG00000143178	TBX19
1	150000000	170000000	20000000	ENSG00000227722	AL022100.1
1	150000000	170000000	20000000	ENSG00000228697	AL023755.1
1	150000000	170000000	20000000	ENSG00000143185	XCL2
1	150000000	170000000	20000000	ENSG00000143196	DPT
1	150000000	170000000	20000000	ENSG00000235736	AL031275.1
1	150000000	170000000	20000000	ENSG00000287831	AL135926.2
1	150000000	170000000	20000000	ENSG00000143153	ATP1B1
1	150000000	170000000	20000000	ENSG00000143156	NME7
1	150000000	170000000	20000000	ENSG00000235575	Z99758.1
1	150000000	170000000	20000000	ENSG00000117477	CCDC181
1	150000000	170000000	20000000	ENSG00000213062	Z99572.1
1	150000000	170000000	20000000	ENSG00000198734	F5
1	150000000	170000000	20000000	ENSG00000000460	C1orf112
1	150000000	170000000	20000000	ENSG00000182134	TDRKH
1	150000000	170000000	20000000	ENSG00000233792	PUDPP2
1	150000000	170000000	20000000	ENSG00000143631	FLG
1	150000000	170000000	20000000	ENSG00000187173	LCE2A
1	150000000	170000000	20000000	ENSG00000243613	AL513523.4
1	150000000	170000000	20000000	ENSG00000143552	NUP210L
1	150000000	170000000	20000000	ENSG00000228013	IL6R-AS1
1	150000000	170000000	20000000	ENSG00000163344	PMVK
1	150000000	170000000	20000000	ENSG00000225855	RUSC1-AS1
1	150000000	170000000	20000000	ENSG00000236957	AL139010.1
1	150000000	170000000	20000000	ENSG00000173285	OR10K1
1	150000000	170000000	20000000	ENSG00000177807	KCNJ10
1	150000000	170000000	20000000	ENSG00000234425	AL138930.1
1	150000000	170000000	20000000	ENSG00000117091	CD48
1	150000000	170000000	20000000	ENSG00000228917	AL591806.1
1	150000000	170000000	20000000	ENSG00000158869	FCER1G
1	150000000	170000000	20000000	ENSG00000198574	SH2D1B
1	150000000	170000000	20000000	ENSG00000232892	AL499616.1
1	150000000	170000000	20000000	ENSG00000198771	RCSD1
1	150000000	170000000	20000000	ENSG00000203601	LINC00970
1	150000000	170000000	20000000	ENSG00000117479	SLC19A2
1	150000000	170000000	20000000	ENSG00000174175	SELP
1	150000000	170000000	20000000	ENSG00000075945	KIFAP3
1	150000000	170000000	20000000	ENSG00000260238	PMF1-BGLAP
1	150000000	170000000	20000000	ENSG00000285622	AL135926.1
1	150000000	170000000	20000000	ENSG00000000457	SCYL3
1	150000000	170000000	20000000	ENSG00000228560	AL513323.1
2	20000000	30000000	10000000	ENSG00000227210	AC079145.1
2	20000000	30000000	10000000	ENSG00000228950	AC023137.1
2	20000000	30000000	10000000	ENSG00000227047	AC012065.1
2	20000000	30000000	10000000	ENSG00000269976	AC012065.3
2	20000000	30000000	10000000	ENSG00000231948	HS1BP3-IT1
2	20000000	30000000	10000000	ENSG00000118960	HS1BP3
2	20000000	30000000	10000000	ENSG00000270100	AC012065.4
2	20000000	30000000	10000000	ENSG00000236436	LINC02850
2	20000000	30000000	10000000	ENSG00000261012	AC115619.1
2	20000000	30000000	10000000	ENSG00000287956	AC010872.2
2	20000000	30000000	10000000	ENSG00000218819	TDRD15
2	20000000	30000000	10000000	ENSG00000231204	AC011752.1
2	20000000	30000000	10000000	ENSG00000235537	AC009411.2
2	20000000	30000000	10000000	ENSG00000228538	AC009411.1
2	20000000	30000000	10000000	ENSG00000228999	AC096570.1
2	20000000	30000000	10000000	ENSG00000233587	LINC01884
2	20000000	30000000	10000000	ENSG00000232451	AC018467.1
2	20000000	30000000	10000000	ENSG00000233714	AC012506.3
2	20000000	30000000	10000000	ENSG00000223634	AC012506.2
2	20000000	30000000	10000000	ENSG00000119778	ATAD2B
2	20000000	30000000	10000000	ENSG00000163026	WDCP
2	20000000	30000000	10000000	ENSG00000119782	FKBP1B
2	20000000	30000000	10000000	ENSG00000115129	TP53I3
2	20000000	30000000	10000000	ENSG00000219626	FAM228B
2	20000000	30000000	10000000	ENSG00000176732	PFN4
2	20000000	30000000	10000000	ENSG00000232642	AC008073.2
2	20000000	30000000	10000000	ENSG00000276087	AC008073.3
2	20000000	30000000	10000000	ENSG00000223754	AC008073.1
2	20000000	30000000	10000000	ENSG00000198399	ITSN2
2	20000000	30000000	10000000	ENSG00000184924	PTRHD1
2	20000000	30000000	10000000	ENSG00000138092	CENPO
2	20000000	30000000	10000000	ENSG00000138031	ADCY3
2	20000000	30000000	10000000	ENSG00000271936	AC012073.1
2	20000000	30000000	10000000	ENSG00000224165	DNAJC27-AS1
2	20000000	30000000	10000000	ENSG00000230452	LINC01381
2	20000000	30000000	10000000	ENSG00000119772	DNMT3A
2	20000000	30000000	10000000	ENSG00000235072	AC012074.1
2	20000000	30000000	10000000	ENSG00000224220	AC104699.1
2	20000000	30000000	10000000	ENSG00000138101	DTNB
2	20000000	30000000	10000000	ENSG00000143970	ASXL2
2	20000000	30000000	10000000	ENSG00000157833	GAREM2
2	20000000	30000000	10000000	ENSG00000084754	HADHA
2	20000000	30000000	10000000	ENSG00000286707	AC010896.1
2	20000000	30000000	10000000	ENSG00000138018	SELENOI
2	20000000	30000000	10000000	ENSG00000157856	DRC1
2	20000000	30000000	10000000	ENSG00000115155	OTOF
2	20000000	30000000	10000000	ENSG00000173557	FAM166C
2	20000000	30000000	10000000	ENSG00000205500	AC013472.1
2	20000000	30000000	10000000	ENSG00000119777	TMEM214
2	20000000	30000000	10000000	ENSG00000084693	AGBL5
2	20000000	30000000	10000000	ENSG00000272056	AC013472.3
2	20000000	30000000	10000000	ENSG00000229122	AGBL5-IT1
2	20000000	30000000	10000000	ENSG00000272148	AC013403.2
2	20000000	30000000	10000000	ENSG00000228474	OST4
2	20000000	30000000	10000000	ENSG00000138080	EMILIN1
2	20000000	30000000	10000000	ENSG00000138028	CGREF1
2	20000000	30000000	10000000	ENSG00000143994	ABHD1
2	20000000	30000000	10000000	ENSG00000138073	PREB
2	20000000	30000000	10000000	ENSG00000186143	PRR30
2	20000000	30000000	10000000	ENSG00000163792	TCF23
2	20000000	30000000	10000000	ENSG00000138074	SLC5A6
2	20000000	30000000	10000000	ENSG00000084774	CAD
2	20000000	30000000	10000000	ENSG00000115194	SLC30A3
2	20000000	30000000	10000000	ENSG00000163793	DNAJC5G
2	20000000	30000000	10000000	ENSG00000163794	UCN
2	20000000	30000000	10000000	ENSG00000115204	MPV17
2	20000000	30000000	10000000	ENSG00000115207	GTF3C2
2	20000000	30000000	10000000	ENSG00000234945	GTF3C2-AS1
2	20000000	30000000	10000000	ENSG00000234072	AC074117.1
2	20000000	30000000	10000000	ENSG00000115211	EIF2B4
2	20000000	30000000	10000000	ENSG00000115234	SNX17
2	20000000	30000000	10000000	ENSG00000163795	ZNF513
2	20000000	30000000	10000000	ENSG00000115216	NRBP1
2	20000000	30000000	10000000	ENSG00000157992	KRTCAP3
2	20000000	30000000	10000000	ENSG00000138002	IFT172
2	20000000	30000000	10000000	ENSG00000084734	GCKR
2	20000000	30000000	10000000	ENSG00000221843	C2orf16
2	20000000	30000000	10000000	ENSG00000176714	CCDC121
2	20000000	30000000	10000000	ENSG00000198522	GPN1
2	20000000	30000000	10000000	ENSG00000205334	LINC01460
2	20000000	30000000	10000000	ENSG00000243147	MRPL33
2	20000000	30000000	10000000	ENSG00000223522	AC093690.1
2	20000000	30000000	10000000	ENSG00000270640	AC104695.4
2	20000000	30000000	10000000	ENSG00000227938	AC104695.1
2	20000000	30000000	10000000	ENSG00000226833	AC092164.1
2	20000000	30000000	10000000	ENSG00000213639	PPP1CB
2	20000000	30000000	10000000	ENSG00000273233	AC097724.1
2	20000000	30000000	10000000	ENSG00000163806	SPDYA
2	20000000	30000000	10000000	ENSG00000171103	TRMT61B
2	20000000	30000000	10000000	ENSG00000189350	TOGARAM2
2	20000000	30000000	10000000	ENSG00000179270	PCARE
2	20000000	30000000	10000000	ENSG00000229224	AC105398.1
2	20000000	30000000	10000000	ENSG00000171094	ALK
2	20000000	30000000	10000000	ENSG00000230737	AC106870.2
2	20000000	30000000	10000000	ENSG00000132031	MATN3
2	20000000	30000000	10000000	ENSG00000068697	LAPTM4A
2	20000000	30000000	10000000	ENSG00000234378	AC098828.2
2	20000000	30000000	10000000	ENSG00000115884	SDC1
2	20000000	30000000	10000000	ENSG00000055917	PUM2
2	20000000	30000000	10000000	ENSG00000143869	GDF7
2	20000000	30000000	10000000	ENSG00000118961	LDAH
2	20000000	30000000	10000000	ENSG00000084674	APOB
2	20000000	30000000	10000000	ENSG00000229621	LINC01822
2	20000000	30000000	10000000	ENSG00000235497	AC012506.4
2	20000000	30000000	10000000	ENSG00000224361	AC011239.1
2	20000000	30000000	10000000	ENSG00000119771	KLHL29
2	20000000	30000000	10000000	ENSG00000283031	AC009242.1
2	20000000	30000000	10000000	ENSG00000205639	MFSD2B
2	20000000	30000000	10000000	ENSG00000115128	SF3B6
2	20000000	30000000	10000000	ENSG00000186453	FAM228A
2	20000000	30000000	10000000	ENSG00000242628	AC009228.1
2	20000000	30000000	10000000	ENSG00000286829	AC093798.1
2	20000000	30000000	10000000	ENSG00000115137	DNAJC27
2	20000000	30000000	10000000	ENSG00000286645	AC013267.2
2	20000000	30000000	10000000	ENSG00000084710	EFR3B
2	20000000	30000000	10000000	ENSG00000084731	KIF3C
2	20000000	30000000	10000000	ENSG00000084733	RAB10
2	20000000	30000000	10000000	ENSG00000138029	HADHB
2	20000000	30000000	10000000	ENSG00000173567	ADGRF3
2	20000000	30000000	10000000	ENSG00000157884	CIB4
2	20000000	30000000	10000000	ENSG00000225378	AC015977.2
2	20000000	30000000	10000000	ENSG00000171303	KCNK3
2	20000000	30000000	10000000	ENSG00000213699	SLC35F6
2	20000000	30000000	10000000	ENSG00000115163	CENPA
2	20000000	30000000	10000000	ENSG00000084764	MAPRE3
2	20000000	30000000	10000000	ENSG00000231636	AGBL5-AS1
2	20000000	30000000	10000000	ENSG00000138030	KHK
2	20000000	30000000	10000000	ENSG00000138085	ATRAID
2	20000000	30000000	10000000	ENSG00000138100	TRIM54
2	20000000	30000000	10000000	ENSG00000115226	FNDC4
2	20000000	30000000	10000000	ENSG00000243943	ZNF512
2	20000000	30000000	10000000	ENSG00000259080	AC074091.2
2	20000000	30000000	10000000	ENSG00000163798	SLC4A1AP
2	20000000	30000000	10000000	ENSG00000171174	RBKS
2	20000000	30000000	10000000	ENSG00000229951	AC104695.2
2	20000000	30000000	10000000	ENSG00000075426	FOSL2
2	20000000	30000000	10000000	ENSG00000270210	AC104695.3
2	20000000	30000000	10000000	ENSG00000163803	PLB1
2	20000000	30000000	10000000	ENSG00000230730	AC074011.1
2	20000000	30000000	10000000	ENSG00000163811	WDR43
2	20000000	30000000	10000000	ENSG00000115295	CLIP4
2	20000000	30000000	10000000	ENSG00000286963	AC074096.1
2	20000000	30000000	10000000	ENSG00000197644	AC106870.1
2	20000000	30000000	10000000	ENSG00000223734	LAPTM4A-DT
2	20000000	30000000	10000000	ENSG00000143878	RHOB
2	20000000	30000000	10000000	ENSG00000233005	AC018742.1
2	20000000	30000000	10000000	ENSG00000234207	AC096570.2
2	20000000	30000000	10000000	ENSG00000223530	AC012506.1
2	20000000	30000000	10000000	ENSG00000173960	UBXN2A
2	20000000	30000000	10000000	ENSG00000084676	NCOA1
2	20000000	30000000	10000000	ENSG00000157851	DPYSL5
2	20000000	30000000	10000000	ENSG00000230286	AC013472.2
2	20000000	30000000	10000000	ENSG00000115241	PPM1G
2	20000000	30000000	10000000	ENSG00000119760	SUPT7L
2	20000000	30000000	10000000	ENSG00000158019	BABAM2
2	20000000	30000000	10000000	ENSG00000233862	AC016907.2
2	20000000	30000000	10000000	ENSG00000115138	POMC
3	180000000	198295559	18295559	ENSG00000073803	MAP3K13
3	180000000	198295559	18295559	ENSG00000073282	TP63
3	30000000	60000000	30000000	ENSG00000227549	AC116035.1
3	30000000	60000000	30000000	ENSG00000261468	AC096921.2
3	30000000	60000000	30000000	ENSG00000163527	STT3B
3	30000000	60000000	30000000	ENSG00000144645	OSBPL10
3	30000000	60000000	30000000	ENSG00000232490	OSBPL10-AS1
3	30000000	60000000	30000000	ENSG00000197385	ZNF860
3	30000000	60000000	30000000	ENSG00000261572	AC097639.1
3	30000000	60000000	30000000	ENSG00000182973	CNOT10
3	30000000	60000000	30000000	ENSG00000183813	CCR4
3	30000000	60000000	30000000	ENSG00000170266	GLB1
3	30000000	60000000	30000000	ENSG00000153560	UBP1
3	30000000	60000000	30000000	ENSG00000163539	CLASP2
3	30000000	60000000	30000000	ENSG00000271643	AC112220.2
3	30000000	60000000	30000000	ENSG00000170248	PDCD6IP
3	30000000	60000000	30000000	ENSG00000287981	AC123023.2
3	30000000	60000000	30000000	ENSG00000226320	LINC01811
3	30000000	60000000	30000000	ENSG00000287641	AC007483.1
3	30000000	60000000	30000000	ENSG00000172995	ARPP21
3	30000000	60000000	30000000	ENSG00000144681	STAC
3	30000000	60000000	30000000	ENSG00000163673	DCLK3
3	30000000	60000000	30000000	ENSG00000279727	LINC02033
3	30000000	60000000	30000000	ENSG00000168016	TRANK1
3	30000000	60000000	30000000	ENSG00000272334	AC011816.2
3	30000000	60000000	30000000	ENSG00000178567	EPM2AIP1
3	30000000	60000000	30000000	ENSG00000076242	MLH1
3	30000000	60000000	30000000	ENSG00000271993	AC126118.1
3	30000000	60000000	30000000	ENSG00000271653	AC097359.3
3	30000000	60000000	30000000	ENSG00000270194	AC097359.2
3	30000000	60000000	30000000	ENSG00000198590	C3orf35
3	30000000	60000000	30000000	ENSG00000235257	ITGA9-AS1
3	30000000	60000000	30000000	ENSG00000144677	CTDSPL
3	30000000	60000000	30000000	ENSG00000136059	VILL
3	30000000	60000000	30000000	ENSG00000187091	PLCD1
3	30000000	60000000	30000000	ENSG00000060971	ACAA1
3	30000000	60000000	30000000	ENSG00000172936	MYD88
3	30000000	60000000	30000000	ENSG00000172940	SLC22A13
3	30000000	60000000	30000000	ENSG00000144671	SLC22A14
3	30000000	60000000	30000000	ENSG00000093217	XYLB
3	30000000	60000000	30000000	ENSG00000157036	EXOG
3	30000000	60000000	30000000	ENSG00000183873	SCN5A
3	30000000	60000000	30000000	ENSG00000231243	AC116038.1
3	30000000	60000000	30000000	ENSG00000114742	WDR48
3	30000000	60000000	30000000	ENSG00000114745	GORASP1
3	30000000	60000000	30000000	ENSG00000168026	TTC21A
3	30000000	60000000	30000000	ENSG00000144655	CSRNP1
3	30000000	60000000	30000000	ENSG00000283849	AC092053.2
3	30000000	60000000	30000000	ENSG00000287620	AC092053.4
3	30000000	60000000	30000000	ENSG00000287995	AC092053.6
3	30000000	60000000	30000000	ENSG00000287958	AC092053.5
3	30000000	60000000	30000000	ENSG00000179934	CCR8
3	30000000	60000000	30000000	ENSG00000144659	SLC25A38
3	30000000	60000000	30000000	ENSG00000168028	RPSA
3	30000000	60000000	30000000	ENSG00000286996	AC099332.2
3	30000000	60000000	30000000	ENSG00000114784	EIF1B
3	30000000	60000000	30000000	ENSG00000168032	ENTPD3
3	30000000	60000000	30000000	ENSG00000188846	RPL14
3	30000000	60000000	30000000	ENSG00000177842	ZNF620
3	30000000	60000000	30000000	ENSG00000172888	ZNF621
3	30000000	60000000	30000000	ENSG00000226302	AC122683.1
3	30000000	60000000	30000000	ENSG00000287415	AC099541.2
3	30000000	60000000	30000000	ENSG00000233096	AC099541.1
3	30000000	60000000	30000000	ENSG00000233919	AC009743.1
3	30000000	60000000	30000000	ENSG00000168036	CTNNB1
3	30000000	60000000	30000000	ENSG00000182606	TRAK1
3	30000000	60000000	30000000	ENSG00000187094	CCK
3	30000000	60000000	30000000	ENSG00000281160	AC018358.1
3	30000000	60000000	30000000	ENSG00000232354	VIPR1-AS1
3	30000000	60000000	30000000	ENSG00000008324	SS18L2
3	30000000	60000000	30000000	ENSG00000114857	NKTR
3	30000000	60000000	30000000	ENSG00000157119	KLHL40
3	30000000	60000000	30000000	ENSG00000010282	HHATL
3	30000000	60000000	30000000	ENSG00000230970	HHATL-AS1
3	30000000	60000000	30000000	ENSG00000244607	CCDC13
3	30000000	60000000	30000000	ENSG00000287417	AC006059.4
3	30000000	60000000	30000000	ENSG00000173811	CCDC13-AS1
3	30000000	60000000	30000000	ENSG00000225611	LINC02158
3	30000000	60000000	30000000	ENSG00000180432	CYP8B1
3	30000000	60000000	30000000	ENSG00000206552	KRBOX1-AS1
3	30000000	60000000	30000000	ENSG00000227245	AC092042.1
3	30000000	60000000	30000000	ENSG00000234617	SNRK-AS1
3	30000000	60000000	30000000	ENSG00000160746	ANO10
3	30000000	60000000	30000000	ENSG00000235886	AC006055.1
3	30000000	60000000	30000000	ENSG00000271192	AC006058.2
3	30000000	60000000	30000000	ENSG00000272121	AC006058.3
3	30000000	60000000	30000000	ENSG00000271937	AC104187.1
3	30000000	60000000	30000000	ENSG00000179152	TCAIM
3	30000000	60000000	30000000	ENSG00000225873	C3orf86
3	30000000	60000000	30000000	ENSG00000283036	LINC01988
3	30000000	60000000	30000000	ENSG00000185219	ZNF445
3	30000000	60000000	30000000	ENSG00000178917	ZNF852
3	30000000	60000000	30000000	ENSG00000144792	ZNF660
3	30000000	60000000	30000000	ENSG00000233509	ZNF197-AS1
3	30000000	60000000	30000000	ENSG00000169981	ZNF35
3	30000000	60000000	30000000	ENSG00000272077	AC124045.1
3	30000000	60000000	30000000	ENSG00000196653	ZNF502
3	30000000	60000000	30000000	ENSG00000186446	ZNF501
3	30000000	60000000	30000000	ENSG00000169964	TMEM42
3	30000000	60000000	30000000	ENSG00000235845	AC098649.1
3	30000000	60000000	30000000	ENSG00000163812	ZDHHC3
3	30000000	60000000	30000000	ENSG00000075914	EXOSC7
3	30000000	60000000	30000000	ENSG00000163815	CLEC3B
3	30000000	60000000	30000000	ENSG00000249992	TMEM158
3	30000000	60000000	30000000	ENSG00000230530	LIMD1-AS1
3	30000000	60000000	30000000	ENSG00000211456	SACM1L
3	30000000	60000000	30000000	ENSG00000163818	LZTFL1
3	30000000	60000000	30000000	ENSG00000172215	CXCR6
3	30000000	60000000	30000000	ENSG00000183625	CCR3
3	30000000	60000000	30000000	ENSG00000121807	CCR2
3	30000000	60000000	30000000	ENSG00000160791	CCR5
3	30000000	60000000	30000000	ENSG00000121797	CCRL2
3	30000000	60000000	30000000	ENSG00000283646	LINC02009
3	30000000	60000000	30000000	ENSG00000012223	LTF
3	30000000	60000000	30000000	ENSG00000163825	RTP3
3	30000000	60000000	30000000	ENSG00000268324	LRRC2-AS1
3	30000000	60000000	30000000	ENSG00000283473	FAM240A
3	30000000	60000000	30000000	ENSG00000286570	AC104304.3
3	30000000	60000000	30000000	ENSG00000178038	ALS2CL
3	30000000	60000000	30000000	ENSG00000181585	TMIE
3	30000000	60000000	30000000	ENSG00000283706	PRSS50
3	30000000	60000000	30000000	ENSG00000286651	AC134504.1
3	30000000	60000000	30000000	ENSG00000226074	PRSS44P
3	30000000	60000000	30000000	ENSG00000178055	PRSS42P
3	30000000	60000000	30000000	ENSG00000160801	PTH1R
3	30000000	60000000	30000000	ENSG00000236409	NRADDP
3	30000000	60000000	30000000	ENSG00000088727	KIF9
3	30000000	60000000	30000000	ENSG00000260236	AC099778.1
3	30000000	60000000	30000000	ENSG00000163832	ELP6
3	30000000	60000000	30000000	ENSG00000271161	BOLA2P2
3	30000000	60000000	30000000	ENSG00000214773	AC112512.1
3	30000000	60000000	30000000	ENSG00000132153	DHX30
3	30000000	60000000	30000000	ENSG00000164047	CAMP
3	30000000	60000000	30000000	ENSG00000172113	NME6
3	30000000	60000000	30000000	ENSG00000164050	PLXNB1
3	30000000	60000000	30000000	ENSG00000164051	CCDC51
3	30000000	60000000	30000000	ENSG00000232112	TMA7
3	30000000	60000000	30000000	ENSG00000244380	AC134772.1
3	30000000	60000000	30000000	ENSG00000213689	TREX1
3	30000000	60000000	30000000	ENSG00000164054	SHISA5
3	30000000	60000000	30000000	ENSG00000114268	PFKFB4
3	30000000	60000000	30000000	ENSG00000114270	COL7A1
3	30000000	60000000	30000000	ENSG00000010256	UQCRC1
3	30000000	60000000	30000000	ENSG00000183396	TMEM89
3	30000000	60000000	30000000	ENSG00000225697	SLC26A6
3	30000000	60000000	30000000	ENSG00000228350	LINC02585
3	30000000	60000000	30000000	ENSG00000271973	AC141002.1
3	30000000	60000000	30000000	ENSG00000213672	NCKIPSD
3	30000000	60000000	30000000	ENSG00000068745	IP6K2
3	30000000	60000000	30000000	ENSG00000114302	PRKAR2A
3	30000000	60000000	30000000	ENSG00000224424	PRKAR2A-AS1
3	30000000	60000000	30000000	ENSG00000221883	ARIH2OS
3	30000000	60000000	30000000	ENSG00000177479	ARIH2
3	30000000	60000000	30000000	ENSG00000235236	AC137630.2
3	30000000	60000000	30000000	ENSG00000273211	AC137630.4
3	30000000	60000000	30000000	ENSG00000178467	P4HTM
3	30000000	60000000	30000000	ENSG00000178252	WDR6
3	30000000	60000000	30000000	ENSG00000178149	DALRD3
3	30000000	60000000	30000000	ENSG00000178057	NDUFAF3
3	30000000	60000000	30000000	ENSG00000178035	IMPDH2
3	30000000	60000000	30000000	ENSG00000272434	AC137630.3
3	30000000	60000000	30000000	ENSG00000198218	QRICH1
3	30000000	60000000	30000000	ENSG00000172053	QARS
3	30000000	60000000	30000000	ENSG00000172046	USP19
3	30000000	60000000	30000000	ENSG00000172037	LAMB2
3	30000000	60000000	30000000	ENSG00000177352	CCDC71
3	30000000	60000000	30000000	ENSG00000185909	KLHDC8B
3	30000000	60000000	30000000	ENSG00000225399	AC121247.1
3	30000000	60000000	30000000	ENSG00000188315	C3orf62
3	30000000	60000000	30000000	ENSG00000114316	USP4
3	30000000	60000000	30000000	ENSG00000233276	GPX1
3	30000000	60000000	30000000	ENSG00000235908	RHOA-IT1
3	30000000	60000000	30000000	ENSG00000067560	RHOA
3	30000000	60000000	30000000	ENSG00000145022	TCTA
3	30000000	60000000	30000000	ENSG00000145020	AMT
3	30000000	60000000	30000000	ENSG00000283189	AC104452.1
3	30000000	60000000	30000000	ENSG00000145029	NICN1
3	30000000	60000000	30000000	ENSG00000226913	BSN-DT
3	30000000	60000000	30000000	ENSG00000235120	BSN-AS1
3	30000000	60000000	30000000	ENSG00000164062	APEH
3	30000000	60000000	30000000	ENSG00000173531	MST1
3	30000000	60000000	30000000	ENSG00000164068	RNF123
3	30000000	60000000	30000000	ENSG00000176020	AMIGO3
3	30000000	60000000	30000000	ENSG00000173540	GMPPB
3	30000000	60000000	30000000	ENSG00000176095	IP6K1
3	30000000	60000000	30000000	ENSG00000187492	CDHR4
3	30000000	60000000	30000000	ENSG00000185614	INKA1
3	30000000	60000000	30000000	ENSG00000182179	UBA7
3	30000000	60000000	30000000	ENSG00000164076	CAMKV
3	30000000	60000000	30000000	ENSG00000164078	MST1R
3	30000000	60000000	30000000	ENSG00000230698	AC105935.2
3	30000000	60000000	30000000	ENSG00000004534	RBM6
3	30000000	60000000	30000000	ENSG00000003756	RBM5
3	30000000	60000000	30000000	ENSG00000281691	RBM5-AS1
3	30000000	60000000	30000000	ENSG00000001617	SEMA3F
3	30000000	60000000	30000000	ENSG00000114349	GNAT1
3	30000000	60000000	30000000	ENSG00000188338	SLC38A3
3	30000000	60000000	30000000	ENSG00000213600	U73169.1
3	30000000	60000000	30000000	ENSG00000230454	U73166.1
3	30000000	60000000	30000000	ENSG00000232352	SEMA3B-AS1
3	30000000	60000000	30000000	ENSG00000012171	SEMA3B
3	30000000	60000000	30000000	ENSG00000214706	IFRD2
3	30000000	60000000	30000000	ENSG00000186792	HYAL3
3	30000000	60000000	30000000	ENSG00000243477	NAA80
3	30000000	60000000	30000000	ENSG00000114378	HYAL1
3	30000000	60000000	30000000	ENSG00000068001	HYAL2
3	30000000	60000000	30000000	ENSG00000114383	TUSC2
3	30000000	60000000	30000000	ENSG00000068028	RASSF1
3	30000000	60000000	30000000	ENSG00000281358	RASSF1-AS1
3	30000000	60000000	30000000	ENSG00000235058	ZMYND10-AS1
3	30000000	60000000	30000000	ENSG00000004838	ZMYND10
3	30000000	60000000	30000000	ENSG00000114388	NPRL2
3	30000000	60000000	30000000	ENSG00000114395	CYB561D2
3	30000000	60000000	30000000	ENSG00000126062	TMEM115
3	30000000	60000000	30000000	ENSG00000271858	CYB561D2
3	30000000	60000000	30000000	ENSG00000088543	C3orf18
3	30000000	60000000	30000000	ENSG00000114735	HEMK1
3	30000000	60000000	30000000	ENSG00000280382	AC096920.1
3	30000000	60000000	30000000	ENSG00000114738	MAPKAPK3
3	30000000	60000000	30000000	ENSG00000273356	LINC02019
3	30000000	60000000	30000000	ENSG00000145050	MANF
3	30000000	60000000	30000000	ENSG00000288063	AC099050.1
3	30000000	60000000	30000000	ENSG00000164082	GRM2
3	30000000	60000000	30000000	ENSG00000214686	IQCF6
3	30000000	60000000	30000000	ENSG00000224792	AC097636.1
3	30000000	60000000	30000000	ENSG00000229972	IQCF3
3	30000000	60000000	30000000	ENSG00000285749	AC097636.2
3	30000000	60000000	30000000	ENSG00000184345	IQCF2
3	30000000	60000000	30000000	ENSG00000235455	IQCF5-AS1
3	30000000	60000000	30000000	ENSG00000214681	IQCF5
3	30000000	60000000	30000000	ENSG00000173389	IQCF1
3	30000000	60000000	30000000	ENSG00000287707	AC115284.4
3	30000000	60000000	30000000	ENSG00000041880	PARP3
3	30000000	60000000	30000000	ENSG00000180929	GPR62
3	30000000	60000000	30000000	ENSG00000090097	PCBP4
3	30000000	60000000	30000000	ENSG00000248487	ABHD14A
3	30000000	60000000	30000000	ENSG00000243989	ACY1
3	30000000	60000000	30000000	ENSG00000162244	RPL29
3	30000000	60000000	30000000	ENSG00000285685	AC115284.3
3	30000000	60000000	30000000	ENSG00000286419	AC097637.3
3	30000000	60000000	30000000	ENSG00000023330	ALAS1
3	30000000	60000000	30000000	ENSG00000239732	TLR9
3	30000000	60000000	30000000	ENSG00000173366	AC097637.1
3	30000000	60000000	30000000	ENSG00000243224	AC006252.1
3	30000000	60000000	30000000	ENSG00000164088	PPM1M
3	30000000	60000000	30000000	ENSG00000168237	GLYCTK
3	30000000	60000000	30000000	ENSG00000114841	DNAH1
3	30000000	60000000	30000000	ENSG00000163930	BAP1
3	30000000	60000000	30000000	ENSG00000010318	PHF7
3	30000000	60000000	30000000	ENSG00000010319	SEMA3G
3	30000000	60000000	30000000	ENSG00000114854	TNNC1
3	30000000	60000000	30000000	ENSG00000010322	NISCH
3	30000000	60000000	30000000	ENSG00000010327	STAB1
3	30000000	60000000	30000000	ENSG00000168268	NT5DC2
3	30000000	60000000	30000000	ENSG00000168273	SMIM4
3	30000000	60000000	30000000	ENSG00000163939	PBRM1
3	30000000	60000000	30000000	ENSG00000163938	GNL3
3	30000000	60000000	30000000	ENSG00000016864	GLT8D1
3	30000000	60000000	30000000	ENSG00000114904	NEK4
3	30000000	60000000	30000000	ENSG00000055957	ITIH1
3	30000000	60000000	30000000	ENSG00000162267	ITIH3
3	30000000	60000000	30000000	ENSG00000055955	ITIH4
3	30000000	60000000	30000000	ENSG00000239799	ITIH4-AS1
3	30000000	60000000	30000000	ENSG00000243696	AC006254.1
3	30000000	60000000	30000000	ENSG00000272573	MUSTN1
3	30000000	60000000	30000000	ENSG00000213533	STIMATE
3	30000000	60000000	30000000	ENSG00000163935	SFMBT1
3	30000000	60000000	30000000	ENSG00000286531	AC097015.1
3	30000000	60000000	30000000	ENSG00000157388	CACNA1D
3	30000000	60000000	30000000	ENSG00000271916	AC012467.1
3	30000000	60000000	30000000	ENSG00000271976	AC012467.2
3	30000000	60000000	30000000	ENSG00000113812	ACTR8
3	30000000	60000000	30000000	ENSG00000113811	SELENOK
3	30000000	60000000	30000000	ENSG00000265992	ESRG
3	30000000	60000000	30000000	ENSG00000239991	AC092059.1
3	30000000	60000000	30000000	ENSG00000240708	LINC02030
3	30000000	60000000	30000000	ENSG00000114251	WNT5A
3	30000000	60000000	30000000	ENSG00000244586	WNT5A-AS1
3	30000000	60000000	30000000	ENSG00000242317	AC121764.1
3	30000000	60000000	30000000	ENSG00000240777	AC025572.1
3	30000000	60000000	30000000	ENSG00000281708	ERC2-IT1
3	30000000	60000000	30000000	ENSG00000187672	ERC2
3	30000000	60000000	30000000	ENSG00000180376	CCDC66
3	30000000	60000000	30000000	ENSG00000163946	TASOR
3	30000000	60000000	30000000	ENSG00000240198	ARHGEF3-AS1
3	30000000	60000000	30000000	ENSG00000272202	AC097358.2
3	30000000	60000000	30000000	ENSG00000163666	HESX1
3	30000000	60000000	30000000	ENSG00000287502	AC092418.2
3	30000000	60000000	30000000	ENSG00000168374	ARF4
3	30000000	60000000	30000000	ENSG00000272146	ARF4-AS1
3	30000000	60000000	30000000	ENSG00000174839	DENND6A
3	30000000	60000000	30000000	ENSG00000241933	DENND6A-DT
3	30000000	60000000	30000000	ENSG00000163681	SLMAP
3	30000000	60000000	30000000	ENSG00000136068	FLNB
3	30000000	60000000	30000000	ENSG00000244161	FLNB-AS1
3	30000000	60000000	30000000	ENSG00000283148	AC137936.1
3	30000000	60000000	30000000	ENSG00000283511	AC137936.2
3	30000000	60000000	30000000	ENSG00000163687	DNASE1L3
3	30000000	60000000	30000000	ENSG00000163686	ABHD6
3	30000000	60000000	30000000	ENSG00000163684	RPP14
3	30000000	60000000	30000000	ENSG00000273493	AC098479.1
3	30000000	60000000	30000000	ENSG00000168297	PXK
3	30000000	60000000	30000000	ENSG00000168291	PDHB
3	30000000	60000000	30000000	ENSG00000272182	AC135507.1
3	30000000	60000000	30000000	ENSG00000168301	KCTD6
3	30000000	60000000	30000000	ENSG00000168306	ACOX2
3	30000000	60000000	30000000	ENSG00000243903	AC138057.1
3	30000000	60000000	30000000	ENSG00000287649	AC093418.1
3	30000000	60000000	30000000	ENSG00000287774	AC025614.2
3	30000000	60000000	30000000	ENSG00000227260	LINC01985
3	30000000	60000000	30000000	ENSG00000163513	TGFBR2
3	30000000	60000000	30000000	ENSG00000144644	GADL1
3	30000000	60000000	30000000	ENSG00000153551	CMTM7
3	30000000	60000000	30000000	ENSG00000091317	CMTM6
3	30000000	60000000	30000000	ENSG00000144635	DYNC1LI1
3	30000000	60000000	30000000	ENSG00000251224	CNOT10-AS1
3	30000000	60000000	30000000	ENSG00000206557	TRIM71
3	30000000	60000000	30000000	ENSG00000188167	TMPPE
3	30000000	60000000	30000000	ENSG00000170275	CRTAP
3	30000000	60000000	30000000	ENSG00000272149	AC112211.1
3	30000000	60000000	30000000	ENSG00000227498	AC018359.1
3	30000000	60000000	30000000	ENSG00000230067	HSPD1P6
3	30000000	60000000	30000000	ENSG00000093167	LRRFIP2
3	30000000	60000000	30000000	ENSG00000144674	GOLGA4
3	30000000	60000000	30000000	ENSG00000144668	ITGA9
3	30000000	60000000	30000000	ENSG00000008226	DLEC1
3	30000000	60000000	30000000	ENSG00000172939	OXSR1
3	30000000	60000000	30000000	ENSG00000229589	ACVR2B-AS1
3	30000000	60000000	30000000	ENSG00000114739	ACVR2B
3	30000000	60000000	30000000	ENSG00000185313	SCN10A
3	30000000	60000000	30000000	ENSG00000284669	AC092053.3
3	30000000	60000000	30000000	ENSG00000168329	CX3CR1
3	30000000	60000000	30000000	ENSG00000286781	AC099332.1
3	30000000	60000000	30000000	ENSG00000168314	MOBP
3	30000000	60000000	30000000	ENSG00000285885	AC092058.1
3	30000000	60000000	30000000	ENSG00000280739	EIF1B-AS1
3	30000000	60000000	30000000	ENSG00000223797	ENTPD3-AS1
3	30000000	60000000	30000000	ENSG00000177873	ZNF619
3	30000000	60000000	30000000	ENSG00000231873	AC099560.1
3	30000000	60000000	30000000	ENSG00000168038	ULK4
3	30000000	60000000	30000000	ENSG00000157093	LYZL4
3	30000000	60000000	30000000	ENSG00000114812	VIPR1
3	30000000	60000000	30000000	ENSG00000093183	SEC22C
3	30000000	60000000	30000000	ENSG00000230084	AC006059.1
3	30000000	60000000	30000000	ENSG00000114853	ZBTB47
3	30000000	60000000	30000000	ENSG00000287629	AC006059.5
3	30000000	60000000	30000000	ENSG00000285539	AC006059.3
3	30000000	60000000	30000000	ENSG00000280571	AC006059.2
3	30000000	60000000	30000000	ENSG00000181061	HIGD1A
3	30000000	60000000	30000000	ENSG00000235288	AC099329.1
3	30000000	60000000	30000000	ENSG00000144648	ACKR2
3	30000000	60000000	30000000	ENSG00000182983	ZNF662
3	30000000	60000000	30000000	ENSG00000240747	KRBOX1
3	30000000	60000000	30000000	ENSG00000144647	POMGNT2
3	30000000	60000000	30000000	ENSG00000285766	AC092042.4
3	30000000	60000000	30000000	ENSG00000163788	SNRK
3	30000000	60000000	30000000	ENSG00000011198	ABHD5
3	30000000	60000000	30000000	ENSG00000261786	AC006058.1
3	30000000	60000000	30000000	ENSG00000196345	ZKSCAN7
3	30000000	60000000	30000000	ENSG00000186448	ZNF197
3	30000000	60000000	30000000	ENSG00000163807	KIAA1143
3	30000000	60000000	30000000	ENSG00000163808	KIF15
3	30000000	60000000	30000000	ENSG00000163810	TGM4
3	30000000	60000000	30000000	ENSG00000163814	CDCP1
3	30000000	60000000	30000000	ENSG00000011376	LARS2
3	30000000	60000000	30000000	ENSG00000232455	LARS2-AS1
3	30000000	60000000	30000000	ENSG00000163817	SLC6A20
3	30000000	60000000	30000000	ENSG00000285788	AC099782.2
3	30000000	60000000	30000000	ENSG00000173585	CCR9
3	30000000	60000000	30000000	ENSG00000163820	FYCO1
3	30000000	60000000	30000000	ENSG00000173578	XCR1
3	30000000	60000000	30000000	ENSG00000163823	CCR1
3	30000000	60000000	30000000	ENSG00000163827	LRRC2
3	30000000	60000000	30000000	ENSG00000241186	TDGF1
[truncated: 10,601 more rows]

## Sheet: Sheet2
Supplementary Table S7.1 Oncogene or Tumor suppressor gene
Symbol	Oncogene	Tumor suppressor gene
ARID1A	No	Yes
AXIN1	No	Yes
BAP1	No	Yes
BRCA1	No	Yes
CEBPA	No	Yes
CIC	No	Yes
CREBBP	No	Yes
DAXX	No	Yes
DNMT3A	No	Yes
KMT2D	No	Yes
MEN1	No	Yes
MLH1	No	Yes
NF1	No	Yes
NF2	No	Yes
PAX5	No	Yes
PBRM1	No	Yes
PPP2R1A	No	Yes
RNF43	No	Yes
SETD2	No	Yes
SMARCA4	No	Yes
SMARCB1	No	Yes
SOCS1	No	Yes
SPOP	No	Yes
STK11	No	Yes
TP53	No	Yes
ARID2	No	Yes
B2M	No	Yes
BRIP1	No	Yes
CDK12	No	Yes
CHEK2	No	Yes
FLCN	No	Yes
KEAP1	No	Yes
MAP2K4	No	Yes
PALB2	No	Yes
SDHB	No	Yes
SDHC	No	Yes
SPEN	No	Yes
TGFBR2	No	Yes
TNFRSF14	No	Yes
TSC2	No	Yes
ERCC4	No	Yes
GRIN2A	No	Yes
ID3	No	Yes
NCOR1	No	Yes
POLD1	No	Yes
RAD51	No	Yes
SUZ12	No	Yes
TCF3	No	Yes
AXIN2	No	Yes
CDKN1A	No	Yes
CIITA	No	Yes
ERCC2	No	Yes
ERRFI1	No	Yes
HLA-A	No	Yes
PIK3R2	No	Yes
RAD50	No	Yes
RAD51C	No	Yes
RAD51D	No	Yes
RECQL4	No	Yes
SDHAF2	No	Yes
SMAD3	No	Yes
ASXL2	No	Yes
BBC3	No	Yes
ERF	No	Yes
GPS2	No	Yes
HLA-B	No	Yes
INPPL1	No	Yes
IRF1	No	Yes
KMT2B	No	Yes
LZTR1	No	Yes
MGA	No	Yes
MST1	No	Yes
NTHL1	No	Yes
PTPRS	No	Yes
SESN2	No	Yes
SLX4	No	Yes
TP53BP1	No	Yes
ACTG1	No	Yes
ARID3A	No	Yes
EGR1	No	Yes
HLA-C	No	Yes
SLFN11	No	Yes
SMG1	No	Yes
SOCS3	No	Yes
ZNRF3	No	Yes
AJUBA	No	Yes
KLF2	No	Yes
MBD6	No	Yes
ZNF750	No	Yes
ALK	Yes	No
CTNNB1	Yes	No
ERBB2	Yes	No
GNA11	Yes	No
HRAS	Yes	No
JAK3	Yes	No
MAP2K1	Yes	No
MYD88	Yes	No
AKT2	Yes	No
BCL6	Yes	No
BRD4	Yes	No
CALR	Yes	No
CCND1	Yes	No
CCND3	Yes	No
CCNE1	Yes	No
CD79A	Yes	No
CD79B	Yes	No
CDK4	Yes	No
CSF3R	Yes	No
DDR2	Yes	No
ERBB3	Yes	No
MAP2K2	Yes	No
MAPK1	Yes	No
MTOR	Yes	No
MYCL	Yes	No
NTRK1	Yes	No
PDGFRB	Yes	No
SOX2	Yes	No
STAT3	Yes	No
AURKB	Yes	No
AXL	Yes	No
BCR	Yes	No
CRKL	Yes	No
DOT1L	Yes	No
EIF4A2	Yes	No
FGF19	Yes	No
FGF3	Yes	No
FGF4	Yes	No
LMO1	Yes	No
MAP3K13	Yes	No
MCL1	Yes	No
MEF2B	Yes	No
MSI2	Yes	No
RHOA	Yes	No
RPTOR	Yes	No
STAT5B	Yes	No
DNMT1	Yes	No
ETV4	Yes	No
ETV5	Yes	No
EWSR1	Yes	No
GLI1	Yes	No
GNA13	Yes	No
HDAC1	Yes	No
MAP3K14	Yes	No
MST1R	Yes	No
PPM1D	Yes	No
STAT5A	Yes	No
STAT6	Yes	No
VEGFA	Yes	No
ATF1	Yes	No
CD276	Yes	No
CDC42	Yes	No
DCUN1D1	Yes	No
E2F3	Yes	No
EZH1	Yes	No
GNB1	Yes	No
HDAC7	Yes	No
IGF2	Yes	No
INSR	Yes	No
LCK	Yes	No
MAPK3	Yes	No
NCSTN	Yes	No
NUF2	Yes	No
NUP98	Yes	No
PAK1	Yes	No
PDGFB	Yes	No
PIK3CD	Yes	No
RAC2	Yes	No
RIT1	Yes	No
RPS6KA4	Yes	No
RPS6KB2	Yes	No
RRAGC	Yes	No
RRAS	Yes	No
STK19	Yes	No
TYK2	Yes	No
USP8	Yes	No
XBP1	Yes	No
AGO1	Yes	No
ARID3B	Yes	No
CYP19A1	Yes	No
EPOR	Yes	No
GAB2	Yes	No
IL3	Yes	No
NADK	Yes	No
NFE2	Yes	No
PRKACA	Yes	No
SETD1A	Yes	No
VAV1	Yes	No
MEF2D	Yes	No
SOX9	Yes	Yes
TP63	Yes	Yes
ALOX12B	Yes	Yes
NOTCH3	Yes	Yes
HOXB13	Yes	Yes
IKZF3	Yes	Yes
NOTCH4	Yes	Yes
SETDB1	Yes	Yes
SMARCE1	Yes	Yes
APLNR	Yes	Yes
ARHGAP35	Yes	Yes
LTB	Yes	Yes
MAD2L2	Yes	Yes
LRP5	Yes	Yes
