# Supplementary material for: Preliminary study on the molecular features of mutation in multiple primary oral cancer by whole exome sequencing
Source: Front Oncol. 2022 Oct 20;12:971546. doi: 10.3389/fonc.2022.971546 (PMC9632273; doi:10.3389/fonc.2022.971546)
Supplement: Supplementary file 1 [file DataSheet_1.zip › Supplementary Tables/Supplementary Table S8.xlsx]

## Sheet: Sheet1
Supplementary Table S8
		Number of pathogenic germline mutant genes
		0	1	2	≥3
Number of patients	MP-OC	5	9	6	0
	P-OC	12	17	11	4
p > 0.05, Fisher's test
